# Supplementary material for: Effect of Season and High Ambient Temperature on Activity Levels and Patterns of Grizzly Bears (Ursus arctos)
Source: PLoS One. 2015 Feb 18;10(2):e0117734. doi: 10.1371/journal.pone.0117734 (PMC4334910; doi:10.1371/journal.pone.0117734)
Supplement: S1 Table — (XLSX) [file pone.0117734.s001.xlsx]

## Sheet: Female Bout
BEAR ID	SA	SEX	REP_STAT	SEASON	Capture	Year	Week	MONTH	START_DATE	BOUT_END_LMT_DATE	END_LMT_TIME	LMT_TIME_Original	ACT/INACT	BOUT LENGTH	START BOUT	END BOUT	BOUT MIN	BOUT HR	START BOUT HR	END BOUT HR	START_DATE	END_DATE	BOUT HR Format
F10	SN	F	A	HB	No	2011	18	4	2011-04-25	2011-04-28	19:50:00	19:50:00	Inactive	872	19:10:00	19:50:00	4360	72.6667	19	19	2011-04-25 19:10:00	2011-04-28 19:50:00	3 days, 0:40:00
F8	SN	F	3YR	HB	No	2008	19	5	2008-05-06	2008-05-09	12:40:00	12:40:00	Inactive	823	16:05:00	12:40:00	4115	68.5833	16	12	2008-05-06 16:05:00	2008-05-09 12:40:00	2 days, 20:35:00
F10	SN	F	A	HB	No	2011	19	5	2011-05-02	2011-05-05	15:10:00	15:10:00	Inactive	816	19:10:00	15:10:00	4080	68	19	15	2011-05-02 19:10:00	2011-05-05 15:10:00	2 days, 20:00:00
F10	SN	F	A	HB	No	2011	20	5	2011-05-05	2011-05-08	13:20:00	13:20:00	Inactive	777	20:35:00	13:20:00	3885	64.75	20	13	2011-05-05 20:35:00	2011-05-08 13:20:00	2 days, 16:45:00
F14-	SC	F	A	HB	No	2012	16	4	2012-04-15	2012-04-17	12:25:00	12:25:00	Inactive	557	14:00:00	12:25:00	2785	46.4167	14	12	2012-04-15 14:00:00	2012-04-17 12:25:00	1 day, 22:25:00
F2	SN	F	2YR	PB	No	2005	35	8	2005-08-24	2005-08-26	15:45:00	15:45:00	Inactive	529	19:40:00	15:45:00	2645	44.0833	19	15	2005-08-24 19:40:00	2005-08-26 15:45:00	1 day, 20:05:00
F10	SN	F	A	HB	No	2011	19	5	2011-04-29	2011-05-01	16:55:00	16:55:00	Inactive	528	20:55:00	16:55:00	2640	44	20	16	2011-04-29 20:55:00	2011-05-01 16:55:00	1 day, 20:00:00
F9	SN	F	A	HB	No	2008	17	4	2008-04-23	2008-04-25	11:55:00	11:55:00	Inactive	526	16:05:00	11:55:00	2630	43.8333	16	11	2008-04-23 16:05:00	2008-04-25 11:55:00	1 day, 19:50:00
F1	SN	F	COY	HB	Post Cap	2006	21	5	2006-05-22	2006-05-24	00:45:00	00:45:00	Inactive	489	08:00:00	00:45:00	2445	40.75	8	0	2006-05-22 08:00:00	2006-05-24 00:45:00	1 day, 16:45:00
F1	SN	F	COY	HB	Capture	2006	21	5	2006-05-20	2006-05-22	06:20:00	06:20:00	Inactive	403	20:45:00	06:20:00	2015	33.5833	20	6	2006-05-20 20:45:00	2006-05-22 06:20:00	1 day, 9:35:00
F1	SN	F	A	HB	No	2005	29	7	2005-07-08	2005-07-10	04:50:00	04:50:00	Inactive	379	21:15:00	04:50:00	1895	31.5833	21	4	2005-07-08 21:15:00	2005-07-10 04:50:00	1 day, 7:35:00
F6	SC	F	COY	HB	No	2007	22	5	2007-05-27	2007-05-28	12:35:00	12:35:00	Inactive	362	06:25:00	12:35:00	1810	30.1667	6	12	2007-05-27 06:25:00	2007-05-28 12:35:00	1 day, 6:10:00
F1	SN	F	YRL	HB	No	2007	19	5	2007-05-08	2007-05-09	16:20:00	16:20:00	Inactive	357	10:35:00	16:20:00	1785	29.75	10	16	2007-05-08 10:35:00	2007-05-09 16:20:00	1 day, 5:45:00
F1	SN	F	YRL	HB	No	2007	19	5	2007-05-06	2007-05-07	15:05:00	15:05:00	Inactive	327	11:50:00	15:05:00	1635	27.25	11	15	2007-05-06 11:50:00	2007-05-07 15:05:00	1 day, 3:15:00
F6	SC	F	COY	HB	No	2007	21	5	2007-05-23	2007-05-24	16:00:00	16:00:00	Inactive	313	13:55:00	16:00:00	1565	26.0833	13	16	2007-05-23 13:55:00	2007-05-24 16:00:00	1 day, 2:05:00
F6	SC	F	COY	HB	No	2007	21	5	2007-05-21	2007-05-22	16:30:00	16:30:00	Inactive	307	14:55:00	16:30:00	1535	25.5833	14	16	2007-05-21 14:55:00	2007-05-22 16:30:00	1 day, 1:35:00
F3	SN	F	SA	HB	Post Cap	2006	20	5	2006-05-19	2006-05-20	11:10:00	11:10:00	Inactive	303	09:55:00	11:10:00	1515	25.25	9	11	2006-05-19 09:55:00	2006-05-20 11:10:00	1 day, 1:15:00
F2	SN	F	2YR	PB	No	2005	45	11	2005-11-02	2005-11-03	14:40:00	14:40:00	Inactive	297	13:55:00	14:40:00	1485	24.75	13	14	2005-11-02 13:55:00	2005-11-03 14:40:00	1 day, 0:45:00
F1	SN	F	A	HB	No	2005	23	6	2005-06-03	2005-06-04	11:45:00	11:45:00	Inactive	291	11:30:00	11:45:00	1455	24.25	11	11	2005-06-03 11:30:00	2005-06-04 11:45:00	1 day, 0:15:00
F9	SN	F	A	HB	No	2008	18	4	2008-04-28	2008-04-29	16:20:00	16:20:00	Inactive	283	16:45:00	16:20:00	1415	23.5833	16	16	2008-04-28 16:45:00	2008-04-29 16:20:00	23:35:00
F10	SN	F	A	HB	No	2011	19	5	2011-05-01	2011-05-02	17:35:00	17:35:00	Inactive	281	18:10:00	17:35:00	1405	23.4167	18	17	2011-05-01 18:10:00	2011-05-02 17:35:00	23:25:00
F8	SN	F	3YR	HB	No	2008	20	5	2008-05-11	2008-05-12	14:10:00	14:10:00	Inactive	281	14:45:00	14:10:00	1405	23.4167	14	14	2008-05-11 14:45:00	2008-05-12 14:10:00	23:25:00
F4	SC	F	YRL	PB	No	2006	43	10	2006-10-26	2006-10-27	13:25:00	13:25:00	Inactive	280	14:05:00	13:25:00	1400	23.3333	14	13	2006-10-26 14:05:00	2006-10-27 13:25:00	23:20:00
F7	SC	F	A	HB	Post Cap	2006	21	5	2006-05-21	2006-05-22	06:30:00	06:30:00	Inactive	278	07:20:00	06:30:00	1390	23.1667	7	6	2006-05-21 07:20:00	2006-05-22 06:30:00	23:10:00
F2	SN	F	2YR	PB	No	2005	45	11	2005-11-01	2005-11-02	11:05:00	11:05:00	Inactive	277	12:00:00	11:05:00	1385	23.0833	12	11	2005-11-01 12:00:00	2005-11-02 11:05:00	23:05:00
F1	SN	F	YRL	HB	No	2007	19	5	2007-05-11	2007-05-12	16:40:00	16:40:00	Inactive	274	17:50:00	16:40:00	1370	22.8333	17	16	2007-05-11 17:50:00	2007-05-12 16:40:00	22:50:00
F8	SN	F	3YR	HB	No	2008	20	5	2008-05-13	2008-05-14	12:55:00	12:55:00	Inactive	273	14:10:00	12:55:00	1365	22.75	14	12	2008-05-13 14:10:00	2008-05-14 12:55:00	22:45:00
F14-	SC	F	A	HB	No	2012	16	4	2012-04-17	2012-04-18	12:40:00	12:40:00	Inactive	272	14:00:00	12:40:00	1360	22.6667	14	12	2012-04-17 14:00:00	2012-04-18 12:40:00	22:40:00
F8	SN	F	3YR	HB	Post Cap	2008	22	5	2008-05-30	2008-05-31	04:35:00	04:35:00	Inactive	272	05:55:00	04:35:00	1360	22.6667	5	4	2008-05-30 05:55:00	2008-05-31 04:35:00	22:40:00
F6	SC	F	COY	HB	No	2007	21	5	2007-05-25	2007-05-26	11:10:00	11:10:00	Inactive	270	12:40:00	11:10:00	1350	22.5	12	11	2007-05-25 12:40:00	2007-05-26 11:10:00	22:30:00
F2	SN	F	2YR	HB	Post Cap	2005	21	5	2005-05-14	2005-05-15	19:05:00	19:05:00	Inactive	269	20:40:00	19:05:00	1345	22.4167	20	19	2005-05-14 20:40:00	2005-05-15 19:05:00	22:25:00
F1	SN	F	YRL	HB	No	2007	19	5	2007-05-09	2007-05-10	15:40:00	15:40:00	Inactive	262	17:50:00	15:40:00	1310	21.8333	17	15	2007-05-09 17:50:00	2007-05-10 15:40:00	21:50:00
F14-	SC	F	A	PB	No	2011	45	11	2011-11-03	2011-11-04	11:30:00	11:30:00	Inactive	262	13:40:00	11:30:00	1310	21.8333	13	11	2011-11-03 13:40:00	2011-11-04 11:30:00	21:50:00
F14-	SC	F	A	HB	No	2012	15	4	2012-04-13	2012-04-14	12:50:00	12:50:00	Inactive	261	15:05:00	12:50:00	1305	21.75	15	12	2012-04-13 15:05:00	2012-04-14 12:50:00	21:45:00
F8	SN	F	3YR	HB	No	2008	19	5	2008-05-05	2008-05-06	14:20:00	14:20:00	Inactive	260	16:40:00	14:20:00	1300	21.6667	16	14	2008-05-05 16:40:00	2008-05-06 14:20:00	21:40:00
F9	SN	F	A	HB	No	2008	18	4	2008-04-29	2008-04-30	14:30:00	14:30:00	Inactive	258	17:00:00	14:30:00	1290	21.5	17	14	2008-04-29 17:00:00	2008-04-30 14:30:00	21:30:00
F2	SN	F	2YR	PB	No	2005	35	8	2005-08-26	2005-08-27	17:45:00	17:45:00	Inactive	257	20:20:00	17:45:00	1285	21.4167	20	17	2005-08-26 20:20:00	2005-08-27 17:45:00	21:25:00
F10	SN	F	A	PB	No	2010	44	10	2010-10-27	2010-10-28	15:25:00	15:25:00	Inactive	256	18:05:00	15:25:00	1280	21.3333	18	15	2010-10-27 18:05:00	2010-10-28 15:25:00	21:20:00
F4	SC	F	YRL	PB	No	2006	43	10	2006-10-27	2006-10-28	16:40:00	16:40:00	Inactive	254	19:30:00	16:40:00	1270	21.1667	19	16	2006-10-27 19:30:00	2006-10-28 16:40:00	21:10:00
F9	SN	F	A	HB	No	2008	19	5	2008-05-08	2008-05-09	11:20:00	11:20:00	Inactive	254	14:10:00	11:20:00	1270	21.1667	14	11	2008-05-08 14:10:00	2008-05-09 11:20:00	21:10:00
F9	SN	F	A	HB	No	2007	23	6	2007-06-06	2007-06-07	05:40:00	05:40:00	Inactive	253	08:35:00	05:40:00	1265	21.0833	8	5	2007-06-06 08:35:00	2007-06-07 05:40:00	21:05:00
F14-	SC	F	A	HB	No	2012	16	4	2012-04-14	2012-04-15	12:45:00	12:45:00	Inactive	252	15:45:00	12:45:00	1260	21	15	12	2012-04-14 15:45:00	2012-04-15 12:45:00	21:00:00
F9	SN	F	A	HB	No	2008	18	5	2008-04-30	2008-05-01	14:00:00	14:00:00	Inactive	249	17:15:00	14:00:00	1245	20.75	17	14	2008-04-30 17:15:00	2008-05-01 14:00:00	20:45:00
F2	SN	F	2YR	HB	No	2005	21	5	2005-05-16	2005-05-17	17:35:00	17:35:00	Inactive	247	21:00:00	17:35:00	1235	20.5833	21	17	2005-05-16 21:00:00	2005-05-17 17:35:00	20:35:00
F3	SN	F	SA	HB	No	2006	25	6	2006-06-23	2006-06-24	18:55:00	18:55:00	Inactive	244	22:35:00	18:55:00	1220	20.3333	22	18	2006-06-23 22:35:00	2006-06-24 18:55:00	20:20:00
F6	SC	F	2YR	PB	No	2006	43	10	2006-10-25	2006-10-26	12:15:00	12:15:00	Inactive	244	15:55:00	12:15:00	1220	20.3333	15	12	2006-10-25 15:55:00	2006-10-26 12:15:00	20:20:00
F8	SN	F	3YR	HB	No	2008	20	5	2008-05-10	2008-05-11	13:05:00	13:05:00	Inactive	243	16:50:00	13:05:00	1215	20.25	16	13	2008-05-10 16:50:00	2008-05-11 13:05:00	20:15:00
F10	SN	F	A	HB	Post Cap	2010	24	6	2010-06-07	2010-06-08	15:05:00	15:05:00	Inactive	242	18:55:00	15:05:00	1210	20.1667	18	15	2010-06-07 18:55:00	2010-06-08 15:05:00	20:10:00
F8	SN	F	2YR	PB	No	2007	46	11	2007-11-11	2007-11-12	13:20:00	13:20:00	Inactive	242	17:10:00	13:20:00	1210	20.1667	17	13	2007-11-11 17:10:00	2007-11-12 13:20:00	20:10:00
F8	SN	F	3YR	HB	No	2008	20	5	2008-05-12	2008-05-13	12:30:00	12:30:00	Inactive	241	16:25:00	12:30:00	1205	20.0833	16	12	2008-05-12 16:25:00	2008-05-13 12:30:00	20:05:00
F2	SN	F	2YR	HB	Post Cap	2005	20	5	2005-05-13	2005-05-14	18:30:00	18:30:00	Inactive	239	22:35:00	18:30:00	1195	19.9167	22	18	2005-05-13 22:35:00	2005-05-14 18:30:00	19:55:00
F6	SC	F	2YR	HB	Post Cap	2006	20	5	2006-05-20	2006-05-20	21:15:00	21:15:00	Inactive	239	01:20:00	21:15:00	1195	19.9167	1	21	2006-05-20 01:20:00	2006-05-20 21:15:00	19:55:00
F8	SN	F	3YR	HB	No	2008	19	5	2008-05-09	2008-05-10	12:45:00	12:45:00	Inactive	238	16:55:00	12:45:00	1190	19.8333	16	12	2008-05-09 16:55:00	2008-05-10 12:45:00	19:50:00
F9	SN	F	A	HB	No	2008	23	6	2008-06-01	2008-06-02	18:05:00	18:05:00	Inactive	238	22:15:00	18:05:00	1190	19.8333	22	18	2008-06-01 22:15:00	2008-06-02 18:05:00	19:50:00
F2	SN	F	2YR	PB	No	2005	45	11	2005-10-31	2005-11-01	11:00:00	11:00:00	Inactive	237	15:15:00	11:00:00	1185	19.75	15	11	2005-10-31 15:15:00	2005-11-01 11:00:00	19:45:00
F6	SC	F	COY	HB	No	2007	21	5	2007-05-22	2007-05-23	13:10:00	13:10:00	Inactive	236	17:30:00	13:10:00	1180	19.6667	17	13	2007-05-22 17:30:00	2007-05-23 13:10:00	19:40:00
F14-	SC	F	A	HB	No	2012	17	4	2012-04-25	2012-04-26	09:50:00	09:50:00	Inactive	234	14:20:00	09:50:00	1170	19.5	14	9	2012-04-25 14:20:00	2012-04-26 09:50:00	19:30:00
F6	SC	F	COY	HB	No	2007	22	5	2007-05-28	2007-05-29	10:30:00	10:30:00	Inactive	234	15:00:00	10:30:00	1170	19.5	15	10	2007-05-28 15:00:00	2007-05-29 10:30:00	19:30:00
F8	SN	F	3YR	HB	No	2008	29	7	2008-07-12	2008-07-13	18:25:00	18:25:00	Inactive	232	23:05:00	18:25:00	1160	19.3333	23	18	2008-07-12 23:05:00	2008-07-13 18:25:00	19:20:00
F10	SN	F	A	HB	No	2011	20	5	2011-05-09	2011-05-10	16:20:00	16:20:00	Inactive	231	21:05:00	16:20:00	1155	19.25	21	16	2011-05-09 21:05:00	2011-05-10 16:20:00	19:15:00
F3	SN	F	SA	HB	No	2005	22	5	2005-05-27	2005-05-28	16:50:00	16:50:00	Inactive	231	21:35:00	16:50:00	1155	19.25	21	16	2005-05-27 21:35:00	2005-05-28 16:50:00	19:15:00
F10	SN	F	A	HB	No	2011	21	5	2011-05-16	2011-05-17	15:25:00	15:25:00	Inactive	230	20:15:00	15:25:00	1150	19.1667	20	15	2011-05-16 20:15:00	2011-05-17 15:25:00	19:10:00
F8	SN	F	?	HB	No	2009	21	5	2009-05-22	2009-05-23	16:45:00	16:45:00	Inactive	230	21:35:00	16:45:00	1150	19.1667	21	16	2009-05-22 21:35:00	2009-05-23 16:45:00	19:10:00
F14-	SC	F	A	PB	No	2011	45	11	2011-11-02	2011-11-03	13:00:00	13:00:00	Inactive	229	17:55:00	13:00:00	1145	19.0833	17	13	2011-11-02 17:55:00	2011-11-03 13:00:00	19:05:00
F10	SN	F	A	HB	No	2011	20	5	2011-05-10	2011-05-11	15:55:00	15:55:00	Inactive	227	21:00:00	15:55:00	1135	18.9167	21	15	2011-05-10 21:00:00	2011-05-11 15:55:00	18:55:00
F3	SN	F	SA	HB	Post Cap	2005	21	5	2005-05-14	2005-05-15	15:25:00	15:25:00	Inactive	227	20:30:00	15:25:00	1135	18.9167	20	15	2005-05-14 20:30:00	2005-05-15 15:25:00	18:55:00
F1	SN	F	YRL	HB	No	2007	20	5	2007-05-14	2007-05-15	15:20:00	15:20:00	Inactive	223	20:45:00	15:20:00	1115	18.5833	20	15	2007-05-14 20:45:00	2007-05-15 15:20:00	18:35:00
F4	SC	F	2YR	HB	No	2007	19	5	2007-05-08	2007-05-09		15:05:00	Inactive	223	20:30:00	15:05:00	1115	18.5833	20	15	2007-05-08 05:25:00	2007-05-09	18:35:00
F1	SN	F	COY	HB	No	2006	21	5	2006-05-26	2006-05-27	12:25:00	12:25:00	Inactive	222	17:55:00	12:25:00	1110	18.5	17	12	2006-05-26 17:55:00	2006-05-27 12:25:00	18:30:00
F10	SN	F	A	HB	No	2011	20	5	2011-05-13	2011-05-14	14:15:00	14:15:00	Inactive	220	19:55:00	14:15:00	1100	18.3333	19	14	2011-05-13 19:55:00	2011-05-14 14:15:00	18:20:00
F8	SN	F	3YR	HB	No	2008	20	5	2008-05-14	2008-05-15	14:15:00	14:15:00	Inactive	220	19:55:00	14:15:00	1100	18.3333	19	14	2008-05-14 19:55:00	2008-05-15 14:15:00	18:20:00
F2	SN	F	2YR	PB	No	2005	45	10	2005-10-30	2005-10-31	10:45:00	10:45:00	Inactive	218	16:35:00	10:45:00	1090	18.1667	16	10	2005-10-30 16:35:00	2005-10-31 10:45:00	18:10:00
F1	SN	F	YRL	HB	No	2007	20	5	2007-05-12	2007-05-13	14:05:00	14:05:00	Inactive	217	20:00:00	14:05:00	1085	18.0833	20	14	2007-05-12 20:00:00	2007-05-13 14:05:00	18:05:00
F10	SN	F	A	HB	No	2011	18	4	2011-04-28	2011-04-29	14:30:00	14:30:00	Inactive	217	20:25:00	14:30:00	1085	18.0833	20	14	2011-04-28 20:25:00	2011-04-29 14:30:00	18:05:00
F9	SN	F	A	HB	No	2008	28	7	2008-07-07	2008-07-08	16:20:00	16:20:00	Inactive	217	22:15:00	16:20:00	1085	18.0833	22	16	2008-07-07 22:15:00	2008-07-08 16:20:00	18:05:00
F1	SN	F	A	HB	Capture	2005	20	5	2005-05-10	2005-05-11	03:55:00	03:55:00	Inactive	216	09:55:00	03:55:00	1080	18	9	3	2005-05-10 09:55:00	2005-05-11 03:55:00	18:00:00
F2	SN	F	2YR	PB	No	2005	44	10	2005-10-28	2005-10-29	09:20:00	09:20:00	Inactive	213	15:35:00	09:20:00	1065	17.75	15	9	2005-10-28 15:35:00	2005-10-29 09:20:00	17:45:00
F7	SC	F	A	HB	No	2007	18	5	2007-04-30	2007-05-01	10:20:00	10:20:00	Inactive	211	16:45:00	10:20:00	1055	17.5833	16	10	2007-04-30 16:45:00	2007-05-01 10:20:00	17:35:00
F1	SN	F	YRL	HB	No	2007	19	5	2007-05-07	2007-05-08	09:25:00	09:25:00	Inactive	210	15:55:00	09:25:00	1050	17.5	15	9	2007-05-07 15:55:00	2007-05-08 09:25:00	17:30:00
F14-	SC	F	A	PB	No	2011	46	11	2011-11-05	2011-11-06	09:50:00	09:50:00	Inactive	210	16:20:00	09:50:00	1050	17.5	16	9	2011-11-05 16:20:00	2011-11-06 09:50:00	17:30:00
F9	SN	F	A	HB	No	2008	26	6	2008-06-26	2008-06-27	16:00:00	16:00:00	Inactive	209	22:35:00	16:00:00	1045	17.4167	22	16	2008-06-26 22:35:00	2008-06-27 16:00:00	17:25:00
F1	SN	F	YRL	HB	No	2007	19	5	2007-05-10	2007-05-11	13:10:00	13:10:00	Inactive	208	19:50:00	13:10:00	1040	17.3333	19	13	2007-05-10 19:50:00	2007-05-11 13:10:00	17:20:00
F10	SN	F	A	HB	No	2011	21	5	2011-05-15	2011-05-16	14:55:00	14:55:00	Inactive	208	21:35:00	14:55:00	1040	17.3333	21	14	2011-05-15 21:35:00	2011-05-16 14:55:00	17:20:00
F8	SN	F	?	HB	No	2009	22	5	2009-05-24	2009-05-25	14:30:00	14:30:00	Inactive	208	21:10:00	14:30:00	1040	17.3333	21	14	2009-05-24 21:10:00	2009-05-25 14:30:00	17:20:00
F14-	SC	F	A	HB	No	2012	16	4	2012-04-19	2012-04-20	09:30:00	09:30:00	Inactive	207	16:15:00	09:30:00	1035	17.25	16	9	2012-04-19 16:15:00	2012-04-20 09:30:00	17:15:00
F9	SN	F	A	HB	No	2007	24	6	2007-06-14	2007-06-15	16:30:00	16:30:00	Inactive	206	23:20:00	16:30:00	1030	17.1667	23	16	2007-06-14 23:20:00	2007-06-15 16:30:00	17:10:00
F9	SN	F	A	HB	No	2007	28	7	2007-07-07	2007-07-08	15:15:00	15:15:00	Inactive	206	22:05:00	15:15:00	1030	17.1667	22	15	2007-07-07 22:05:00	2007-07-08 15:15:00	17:10:00
F9	SN	F	A	HB	No	2008	18	5	2008-05-02	2008-05-03	10:55:00	10:55:00	Inactive	206	17:45:00	10:55:00	1030	17.1667	17	10	2008-05-02 17:45:00	2008-05-03 10:55:00	17:10:00
F14-	SC	F	A	PB	No	2011	44	10	2011-10-27	2011-10-28	11:20:00	11:20:00	Inactive	204	18:20:00	11:20:00	1020	17	18	11	2011-10-27 18:20:00	2011-10-28 11:20:00	17:00:00
F1	SN	F	A	HB	No	2005	33	8	2005-08-06	2005-08-07	04:50:00	04:50:00	Inactive	203	11:55:00	04:50:00	1015	16.9167	11	4	2005-08-06 11:55:00	2005-08-07 04:50:00	16:55:00
F2	SN	F	2YR	HB	Capture	2005	20	5	2005-05-10	2005-05-11	14:05:00	14:05:00	Inactive	203	21:10:00	14:05:00	1015	16.9167	21	14	2005-05-10 21:10:00	2005-05-11 14:05:00	16:55:00
F7	SC	F	A	PB	No	2006	43	10	2006-10-24	2006-10-25	11:25:00	11:25:00	Inactive	203	18:30:00	11:25:00	1015	16.9167	18	11	2006-10-24 18:30:00	2006-10-25 11:25:00	16:55:00
F9	SN	F	A	HB	No	2008	18	4	2008-04-26	2008-04-27	09:40:00	09:40:00	Inactive	202	16:50:00	09:40:00	1010	16.8333	16	9	2008-04-26 16:50:00	2008-04-27 09:40:00	16:50:00
F10	SN	F	A	HB	No	2011	20	5	2011-05-11	2011-05-12	13:05:00	13:05:00	Inactive	201	20:20:00	13:05:00	1005	16.75	20	13	2011-05-11 20:20:00	2011-05-12 13:05:00	16:45:00
F14-	SC	F	A	PB	No	2011	44	10	2011-10-28	2011-10-29	09:10:00	09:10:00	Inactive	200	16:30:00	09:10:00	1000	16.6667	16	9	2011-10-28 16:30:00	2011-10-29 09:10:00	16:40:00
F14-	SC	F	A	HB	No	2012	17	4	2012-04-22	2012-04-23	10:40:00	10:40:00	Inactive	200	18:00:00	10:40:00	1000	16.6667	18	10	2012-04-22 18:00:00	2012-04-23 10:40:00	16:40:00
F2	SN	F	2YR	PB	No	2005	45	10	2005-10-29	2005-10-30	10:30:00	10:30:00	Inactive	199	17:55:00	10:30:00	995	16.5833	17	10	2005-10-29 17:55:00	2005-10-30 10:30:00	16:35:00
F8	SN	F	2YR	PB	No	2007	46	11	2007-11-10	2007-11-11	09:00:00	09:00:00	Inactive	199	16:25:00	09:00:00	995	16.5833	16	9	2007-11-10 16:25:00	2007-11-11 09:00:00	16:35:00
F1	SN	F	COY	PB	No	2006	44	10	2006-10-28	2006-10-29	11:10:00	11:10:00	Inactive	198	18:40:00	11:10:00	990	16.5	18	11	2006-10-28 18:40:00	2006-10-29 11:10:00	16:30:00
F14-	SC	F	A	HB	No	2012	16	4	2012-04-18	2012-04-19	08:45:00	08:45:00	Inactive	198	16:15:00	08:45:00	990	16.5	16	8	2012-04-18 16:15:00	2012-04-19 08:45:00	16:30:00
F1	SN	F	YRL	HB	No	2007	20	5	2007-05-13	2007-05-14	13:20:00	13:20:00	Inactive	196	21:00:00	13:20:00	980	16.3333	21	13	2007-05-13 21:00:00	2007-05-14 13:20:00	16:20:00
F7	SC	F	A	HB	No	2007	18	5	2007-05-03	2007-05-04	12:20:00	12:20:00	Inactive	196	20:00:00	12:20:00	980	16.3333	20	12	2007-05-03 20:00:00	2007-05-04 12:20:00	16:20:00
F9	SN	F	A	HB	No	2007	34	8	2007-08-23	2007-08-24	14:05:00	14:05:00	Inactive	196	21:45:00	14:05:00	980	16.3333	21	14	2007-08-23 21:45:00	2007-08-24 14:05:00	16:20:00
F8	SN	F	3YR	HB	No	2008	31	8	2008-07-31	2008-08-01	13:40:00	13:40:00	Inactive	195	21:25:00	13:40:00	975	16.25	21	13	2008-07-31 21:25:00	2008-08-01 13:40:00	16:15:00
F9	SN	F	A	HB	No	2008	19	5	2008-05-07	2008-05-08	11:20:00	11:20:00	Inactive	195	19:05:00	11:20:00	975	16.25	19	11	2008-05-07 19:05:00	2008-05-08 11:20:00	16:15:00
F9	SN	F	A	HB	No	2008	29	7	2008-07-13	2008-07-14	15:00:00	15:00:00	Inactive	195	22:45:00	15:00:00	975	16.25	22	15	2008-07-13 22:45:00	2008-07-14 15:00:00	16:15:00
F9	SN	F	A	HB	No	2008	19	5	2008-05-03	2008-05-04	10:25:00	10:25:00	Inactive	194	18:15:00	10:25:00	970	16.1667	18	10	2008-05-03 18:15:00	2008-05-04 10:25:00	16:10:00
F7	SC	F	A	PB	No	2006	44	10	2006-10-29	2006-10-30	09:35:00	09:35:00	Inactive	193	17:30:00	09:35:00	965	16.0833	17	9	2006-10-29 17:30:00	2006-10-30 09:35:00	16:05:00
F6	SC	F	COY	HB	No	2007	23	6	2007-06-02	2007-06-03	12:50:00	12:50:00	Inactive	192	20:50:00	12:50:00	960	16	20	12	2007-06-02 20:50:00	2007-06-03 12:50:00	16:00:00
F14-	SC	F	A	PB	No	2011	45	10	2011-10-29	2011-10-30	11:35:00	11:35:00	Inactive	191	19:40:00	11:35:00	955	15.9167	19	11	2011-10-29 19:40:00	2011-10-30 11:35:00	15:55:00
F14-	SC	F	A	PB	No	2011	45	11	2011-11-04	2011-11-05	08:35:00	08:35:00	Inactive	191	16:40:00	08:35:00	955	15.9167	16	8	2011-11-04 16:40:00	2011-11-05 08:35:00	15:55:00
F9	SN	F	A	PB	No	2007	40	10	2007-10-04	2007-10-05	10:50:00	10:50:00	Inactive	190	19:00:00	10:50:00	950	15.8333	19	10	2007-10-04 19:00:00	2007-10-05 10:50:00	15:50:00
F9	SN	F	A	HB	No	2008	18	4	2008-04-27	2008-04-28	11:10:00	11:10:00	Inactive	190	19:20:00	11:10:00	950	15.8333	19	11	2008-04-27 19:20:00	2008-04-28 11:10:00	15:50:00
F14-	SC	F	A	PB	No	2011	45	11	2011-10-31	2011-11-01	08:20:00	08:20:00	Inactive	189	16:35:00	08:20:00	945	15.75	16	8	2011-10-31 16:35:00	2011-11-01 08:20:00	15:45:00
F3	SN	F	SA	HB	No	2006	29	7	2006-07-17	2006-07-18	13:20:00	13:20:00	Inactive	189	21:35:00	13:20:00	945	15.75	21	13	2006-07-17 21:35:00	2006-07-18 13:20:00	15:45:00
F9	SN	F	A	HB	No	2008	19	5	2008-05-05	2008-05-06	10:35:00	10:35:00	Inactive	189	18:50:00	10:35:00	945	15.75	18	10	2008-05-05 18:50:00	2008-05-06 10:35:00	15:45:00
F10	SN	F	A	HB	No	2011	34	8	2011-08-14	2011-08-15	13:55:00	13:55:00	Inactive	188	22:15:00	13:55:00	940	15.6667	22	13	2011-08-14 22:15:00	2011-08-15 13:55:00	15:40:00
F3	SN	F	SA	PB	No	2006	42	10	2006-10-16	2006-10-17	11:05:00	11:05:00	Inactive	187	19:30:00	11:05:00	935	15.5833	19	11	2006-10-16 19:30:00	2006-10-17 11:05:00	15:35:00
F9	SN	F	A	HB	No	2007	27	7	2007-06-30	2007-07-01	13:50:00	13:50:00	Inactive	186	22:20:00	13:50:00	930	15.5	22	13	2007-06-30 22:20:00	2007-07-01 13:50:00	15:30:00
F10	SN	F	A	PB	No	2010	44	10	2010-10-23	2010-10-24	10:40:00	10:40:00	Inactive	185	19:15:00	10:40:00	925	15.4167	19	10	2010-10-23 19:15:00	2010-10-24 10:40:00	15:25:00
F14-	SC	F	A	HB	No	2012	17	4	2012-04-26	2012-04-27	07:45:00	07:45:00	Inactive	185	16:20:00	07:45:00	925	15.4167	16	7	2012-04-26 16:20:00	2012-04-27 07:45:00	15:25:00
F7	SC	F	A	HB	No	2007	18	5	2007-05-04	2007-05-05	11:30:00	11:30:00	Inactive	185	20:05:00	11:30:00	925	15.4167	20	11	2007-05-04 20:05:00	2007-05-05 11:30:00	15:25:00
F10	SN	F	A	HB	No	2011	22	5	2011-05-25	2011-05-26	12:45:00	12:45:00	Inactive	184	21:25:00	12:45:00	920	15.3333	21	12	2011-05-25 21:25:00	2011-05-26 12:45:00	15:20:00
F2	SN	F	2YR	PB	No	2005	35	8	2005-08-24	2005-08-24	16:50:00	16:50:00	Inactive	184	01:30:00	16:50:00	920	15.3333	1	16	2005-08-24 01:30:00	2005-08-24 16:50:00	15:20:00
F6	SC	F	COY	HB	No	2007	22	5	2007-05-26	2007-05-27	05:25:00	05:25:00	Inactive	184	14:05:00	05:25:00	920	15.3333	14	5	2007-05-26 14:05:00	2007-05-27 05:25:00	15:20:00
F7	SC	F	A	PB	No	2006	43	10	2006-10-26	2006-10-27	08:10:00	08:10:00	Inactive	184	16:50:00	08:10:00	920	15.3333	16	8	2006-10-26 16:50:00	2006-10-27 08:10:00	15:20:00
F3	SN	F	SA	PB	No	2005	43	10	2005-10-15	2005-10-16	09:25:00	09:25:00	Inactive	183	18:10:00	09:25:00	915	15.25	18	9	2005-10-15 18:10:00	2005-10-16 09:25:00	15:15:00
F14-	SC	F	A	PB	No	2011	45	10	2011-10-30	2011-10-31	10:05:00	10:05:00	Inactive	182	18:55:00	10:05:00	910	15.1667	18	10	2011-10-30 18:55:00	2011-10-31 10:05:00	15:10:00
F2	SN	F	2YR	HB	No	2005	22	5	2005-05-21	2005-05-22	12:10:00	12:10:00	Inactive	182	21:00:00	12:10:00	910	15.1667	21	12	2005-05-21 21:00:00	2005-05-22 12:10:00	15:10:00
F9	SN	F	A	HB	No	2008	33	8	2008-08-15	2008-08-16	13:25:00	13:25:00	Inactive	182	22:15:00	13:25:00	910	15.1667	22	13	2008-08-15 22:15:00	2008-08-16 13:25:00	15:10:00
F2	SN	F	2YR	PB	No	2005	36	8	2005-08-27	2005-08-28	13:20:00	13:20:00	Inactive	181	22:15:00	13:20:00	905	15.0833	22	13	2005-08-27 22:15:00	2005-08-28 13:20:00	15:05:00
F3	SN	F	SA	HB	No	2006	30	7	2006-07-26	2006-07-27	13:00:00	13:00:00	Inactive	181	21:55:00	13:00:00	905	15.0833	21	13	2006-07-26 21:55:00	2006-07-27 13:00:00	15:05:00
F8	SN	F	3YR	HB	No	2008	21	5	2008-05-19	2008-05-20	13:10:00	13:10:00	Inactive	181	22:05:00	13:10:00	905	15.0833	22	13	2008-05-19 22:05:00	2008-05-20 13:10:00	15:05:00
F8	SN	F	?	HB	No	2009	22	5	2009-05-26	2009-05-27	11:30:00	11:30:00	Inactive	181	20:25:00	11:30:00	905	15.0833	20	11	2009-05-26 20:25:00	2009-05-27 11:30:00	15:05:00
F1	SN	F	COY	HB	Post Cap	2006	21	5	2006-05-24	2006-05-25	11:25:00	11:25:00	Inactive	180	20:25:00	11:25:00	900	15	20	11	2006-05-24 20:25:00	2006-05-25 11:25:00	15:00:00
F2	SN	F	2YR	PB	No	2005	36	8	2005-08-29	2005-08-30	12:30:00	12:30:00	Inactive	180	21:30:00	12:30:00	900	15	21	12	2005-08-29 21:30:00	2005-08-30 12:30:00	15:00:00
F9	SN	F	A	HB	No	2008	19	5	2008-05-04	2008-05-05	10:05:00	10:05:00	Inactive	180	19:05:00	10:05:00	900	15	19	10	2008-05-04 19:05:00	2008-05-05 10:05:00	15:00:00
F1	SN	F	COY	PB	No	2006	44	10	2006-10-29	2006-10-30	09:55:00	09:55:00	Inactive	179	19:00:00	09:55:00	895	14.9167	19	9	2006-10-29 19:00:00	2006-10-30 09:55:00	14:55:00
F1	SN	F	YRL	HB	No	2007	20	5	2007-05-17	2007-05-18	10:20:00	10:20:00	Inactive	179	19:25:00	10:20:00	895	14.9167	19	10	2007-05-17 19:25:00	2007-05-18 10:20:00	14:55:00
F1	SN	F	YRL	HB	No	2007	21	5	2007-05-19	2007-05-20	11:45:00	11:45:00	Inactive	179	20:50:00	11:45:00	895	14.9167	20	11	2007-05-19 20:50:00	2007-05-20 11:45:00	14:55:00
F2	SN	F	2YR	HB	No	2005	21	5	2005-05-20	2005-05-21	11:10:00	11:10:00	Inactive	179	20:15:00	11:10:00	895	14.9167	20	11	2005-05-20 20:15:00	2005-05-21 11:10:00	14:55:00
F3	SN	F	SA	HB	Post Cap	2005	21	5	2005-05-15	2005-05-16	11:00:00	11:00:00	Inactive	179	20:05:00	11:00:00	895	14.9167	20	11	2005-05-15 20:05:00	2005-05-16 11:00:00	14:55:00
F9	SN	F	A	PB	No	2007	46	11	2007-11-10	2007-11-11	09:05:00	09:05:00	Inactive	179	18:10:00	09:05:00	895	14.9167	18	9	2007-11-10 18:10:00	2007-11-11 09:05:00	14:55:00
F1	SN	F	COY	HB	No	2006	21	5	2006-05-25	2006-05-26	11:00:00	11:00:00	Inactive	178	20:10:00	11:00:00	890	14.8333	20	11	2006-05-25 20:10:00	2006-05-26 11:00:00	14:50:00
F3	SN	F	SA	PB	No	2005	42	10	2005-10-08	2005-10-09	10:15:00	10:15:00	Inactive	178	19:25:00	10:15:00	890	14.8333	19	10	2005-10-08 19:25:00	2005-10-09 10:15:00	14:50:00
F3	SN	F	SA	PB	No	2005	44	10	2005-10-25	2005-10-26	09:50:00	09:50:00	Inactive	178	19:00:00	09:50:00	890	14.8333	19	9	2005-10-25 19:00:00	2005-10-26 09:50:00	14:50:00
F4	SC	F	2YR	HB	No	2007	19	5	2007-05-07	2007-05-08		11:45:00	Inactive	178	20:55:00	11:45:00	890	14.8333	20	11	2007-05-07 09:10:00	2007-05-08	14:50:00
F4	SC	F	2YR	HB	No	2007	19	5	2007-05-09	2007-05-10		10:50:00	Inactive	178	20:00:00	10:50:00	890	14.8333	20	10	2007-05-09 09:10:00	2007-05-10	14:50:00
F1	SN	F	YRL	HB	No	2007	21	5	2007-05-20	2007-05-21	11:20:00	11:20:00	Inactive	177	20:35:00	11:20:00	885	14.75	20	11	2007-05-20 20:35:00	2007-05-21 11:20:00	14:45:00
F14-	SC	F	A	HB	No	2012	17	4	2012-04-24	2012-04-25	09:05:00	09:05:00	Inactive	177	18:20:00	09:05:00	885	14.75	18	9	2012-04-24 18:20:00	2012-04-25 09:05:00	14:45:00
F9	SN	F	A	HB	No	2008	19	5	2008-05-06	2008-05-07	10:05:00	10:05:00	Inactive	177	19:20:00	10:05:00	885	14.75	19	10	2008-05-06 19:20:00	2008-05-07 10:05:00	14:45:00
F14-	SC	F	A	HB	No	2012	21	5	2012-05-20	2012-05-20	17:50:00	17:50:00	Inactive	176	03:10:00	17:50:00	880	14.6667	3	17	2012-05-20 03:10:00	2012-05-20 17:50:00	14:40:00
F2	SN	F	2YR	PB	No	2005	41	10	2005-10-07	2005-10-08	09:50:00	09:50:00	Inactive	176	19:10:00	09:50:00	880	14.6667	19	9	2005-10-07 19:10:00	2005-10-08 09:50:00	14:40:00
F9	SN	F	A	HB	No	2008	19	5	2008-05-09	2008-05-10	10:20:00	10:20:00	Inactive	176	19:40:00	10:20:00	880	14.6667	19	10	2008-05-09 19:40:00	2008-05-10 10:20:00	14:40:00
F10	SN	F	A	HB	No	2011	21	5	2011-05-17	2011-05-18	10:00:00	10:00:00	Inactive	175	19:25:00	10:00:00	875	14.5833	19	10	2011-05-17 19:25:00	2011-05-18 10:00:00	14:35:00
F2	SN	F	2YR	HB	No	2005	21	5	2005-05-15	2005-05-16	11:45:00	11:45:00	Inactive	175	21:10:00	11:45:00	875	14.5833	21	11	2005-05-15 21:10:00	2005-05-16 11:45:00	14:35:00
F8	SN	F	3YR	PB	No	2008	41	10	2008-10-08	2008-10-09	08:45:00	08:45:00	Inactive	175	18:10:00	08:45:00	875	14.5833	18	8	2008-10-08 18:10:00	2008-10-09 08:45:00	14:35:00
F9	SN	F	A	HB	No	2008	17	4	2008-04-25	2008-04-26	11:10:00	11:10:00	Inactive	175	20:35:00	11:10:00	875	14.5833	20	11	2008-04-25 20:35:00	2008-04-26 11:10:00	14:35:00
F3	SN	F	SA	PB	No	2006	43	10	2006-10-23	2006-10-24	09:30:00	09:30:00	Inactive	173	19:05:00	09:30:00	865	14.4167	19	9	2006-10-23 19:05:00	2006-10-24 09:30:00	14:25:00
F8	SN	F	3YR	HB	No	2008	21	5	2008-05-20	2008-05-21	11:45:00	11:45:00	Inactive	173	21:20:00	11:45:00	865	14.4167	21	11	2008-05-20 21:20:00	2008-05-21 11:45:00	14:25:00
F8	SN	F	?	PB	No	2009	44	10	2009-10-28	2009-10-29	09:40:00	09:40:00	Inactive	173	19:15:00	09:40:00	865	14.4167	19	9	2009-10-28 19:15:00	2009-10-29 09:40:00	14:25:00
F9	SN	F	A	HB	No	2008	18	5	2008-05-01	2008-05-02	10:55:00	10:55:00	Inactive	173	20:30:00	10:55:00	865	14.4167	20	10	2008-05-01 20:30:00	2008-05-02 10:55:00	14:25:00
F9	SN	F	A	HB	No	2008	28	7	2008-07-09	2008-07-10	13:00:00	13:00:00	Inactive	173	22:35:00	13:00:00	865	14.4167	22	13	2008-07-09 22:35:00	2008-07-10 13:00:00	14:25:00
F1	SN	F	COY	PB	No	2006	42	10	2006-10-15	2006-10-16	08:00:00	08:00:00	Inactive	172	17:40:00	08:00:00	860	14.3333	17	8	2006-10-15 17:40:00	2006-10-16 08:00:00	14:20:00
F1	SN	F	COY	PB	No	2006	43	10	2006-10-24	2006-10-25	09:10:00	09:10:00	Inactive	172	18:50:00	09:10:00	860	14.3333	18	9	2006-10-24 18:50:00	2006-10-25 09:10:00	14:20:00
F1	SN	F	YRL	HB	No	2007	20	5	2007-05-16	2007-05-17	09:50:00	09:50:00	Inactive	172	19:30:00	09:50:00	860	14.3333	19	9	2007-05-16 19:30:00	2007-05-17 09:50:00	14:20:00
F10	SN	F	A	HB	No	2010	25	6	2010-06-14	2010-06-15	10:50:00	10:50:00	Inactive	172	20:30:00	10:50:00	860	14.3333	20	10	2010-06-14 20:30:00	2010-06-15 10:50:00	14:20:00
F4	SC	F	2YR	HB	No	2007	19	5	2007-05-11	2007-05-12		11:40:00	Inactive	172	21:20:00	11:40:00	860	14.3333	21	11	2007-05-11 09:40:00	2007-05-12	14:20:00
F8	SN	F	3YR	PB	No	2008	44	11	2008-10-31	2008-11-01	07:45:00	07:45:00	Inactive	172	17:25:00	07:45:00	860	14.3333	17	7	2008-10-31 17:25:00	2008-11-01 07:45:00	14:20:00
F8	SN	F	?	PB	No	2009	44	10	2009-10-26	2009-10-27	08:45:00	08:45:00	Inactive	172	18:25:00	08:45:00	860	14.3333	18	8	2009-10-26 18:25:00	2009-10-27 08:45:00	14:20:00
F1	SN	F	A	HB	Post Cap	2005	20	5	2005-05-11	2005-05-11	20:10:00	20:10:00	Inactive	171	05:55:00	20:10:00	855	14.25	5	20	2005-05-11 05:55:00	2005-05-11 20:10:00	14:15:00
F10	SN	F	A	HB	No	2011	22	5	2011-05-23	2011-05-24	11:00:00	11:00:00	Inactive	171	20:45:00	11:00:00	855	14.25	20	11	2011-05-23 20:45:00	2011-05-24 11:00:00	14:15:00
F7	SC	F	A	PB	No	2006	41	10	2006-10-09	2006-10-10	06:05:00	06:05:00	Inactive	171	15:50:00	06:05:00	855	14.25	15	6	2006-10-09 15:50:00	2006-10-10 06:05:00	14:15:00
F14-	SC	F	A	PB	No	2011	46	11	2011-11-06	2011-11-07	09:25:00	09:25:00	Inactive	170	19:15:00	09:25:00	850	14.1667	19	9	2011-11-06 19:15:00	2011-11-07 09:25:00	14:10:00
F7	SC	F	A	HB	No	2007	19	5	2007-05-07	2007-05-08	09:45:00	09:45:00	Inactive	170	19:35:00	09:45:00	850	14.1667	19	9	2007-05-07 19:35:00	2007-05-08 09:45:00	14:10:00
F10	SN	F	A	HB	No	2011	22	5	2011-05-26	2011-05-27	10:50:00	10:50:00	Inactive	169	20:45:00	10:50:00	845	14.0833	20	10	2011-05-26 20:45:00	2011-05-27 10:50:00	14:05:00
F2	SN	F	2YR	PB	No	2005	37	9	2005-09-09	2005-09-10	08:15:00	08:15:00	Inactive	169	18:10:00	08:15:00	845	14.0833	18	8	2005-09-09 18:10:00	2005-09-10 08:15:00	14:05:00
F2	SN	F	2YR	PB	No	2005	42	10	2005-10-13	2005-10-14	08:25:00	08:25:00	Inactive	169	18:20:00	08:25:00	845	14.0833	18	8	2005-10-13 18:20:00	2005-10-14 08:25:00	14:05:00
F8	SN	F	3YR	PB	No	2008	43	10	2008-10-24	2008-10-25	08:15:00	08:15:00	Inactive	169	18:10:00	08:15:00	845	14.0833	18	8	2008-10-24 18:10:00	2008-10-25 08:15:00	14:05:00
F1	SN	F	COY	PB	No	2006	43	10	2006-10-25	2006-10-26	09:00:00	09:00:00	Inactive	168	19:00:00	09:00:00	840	14	19	9	2006-10-25 19:00:00	2006-10-26 09:00:00	14:00:00
F14-	SC	F	A	HB	No	2012	17	4	2012-04-23	2012-04-24	09:00:00	09:00:00	Inactive	168	19:00:00	09:00:00	840	14	19	9	2012-04-23 19:00:00	2012-04-24 09:00:00	14:00:00
F10	SN	F	A	HB	No	2011	22	5	2011-05-24	2011-05-25	10:40:00	10:40:00	Inactive	167	20:45:00	10:40:00	835	13.9167	20	10	2011-05-24 20:45:00	2011-05-25 10:40:00	13:55:00
F2	SN	F	2YR	HB	Post Cap	2005	20	5	2005-05-12	2005-05-13	11:30:00	11:30:00	Inactive	167	21:35:00	11:30:00	835	13.9167	21	11	2005-05-12 21:35:00	2005-05-13 11:30:00	13:55:00
F8	SN	F	3YR	HB	No	2008	21	5	2008-05-17	2008-05-18	11:15:00	11:15:00	Inactive	167	21:20:00	11:15:00	835	13.9167	21	11	2008-05-17 21:20:00	2008-05-18 11:15:00	13:55:00
F8	SN	F	3YR	PB	No	2008	44	10	2008-10-30	2008-10-31	08:05:00	08:05:00	Inactive	167	18:10:00	08:05:00	835	13.9167	18	8	2008-10-30 18:10:00	2008-10-31 08:05:00	13:55:00
F1	SN	F	YRL	HB	No	2007	20	5	2007-05-18	2007-05-19	07:25:00	07:25:00	Inactive	166	17:35:00	07:25:00	830	13.8333	17	7	2007-05-18 17:35:00	2007-05-19 07:25:00	13:50:00
F3	SN	F	SA	PB	No	2005	43	10	2005-10-20	2005-10-21	08:50:00	08:50:00	Inactive	166	19:00:00	08:50:00	830	13.8333	19	8	2005-10-20 19:00:00	2005-10-21 08:50:00	13:50:00
F3	SN	F	SA	PB	No	2006	42	10	2006-10-17	2006-10-18	08:55:00	08:55:00	Inactive	166	19:05:00	08:55:00	830	13.8333	19	8	2006-10-17 19:05:00	2006-10-18 08:55:00	13:50:00
F8	SN	F	2YR	PB	No	2007	45	11	2007-11-06	2007-11-07	07:35:00	07:35:00	Inactive	166	17:45:00	07:35:00	830	13.8333	17	7	2007-11-06 17:45:00	2007-11-07 07:35:00	13:50:00
F1	SN	F	YRL	HB	No	2007	20	5	2007-05-15	2007-05-16	09:55:00	09:55:00	Inactive	165	20:10:00	09:55:00	825	13.75	20	9	2007-05-15 20:10:00	2007-05-16 09:55:00	13:45:00
F1	SN	F	YRL	HB	No	2007	21	5	2007-05-21	2007-05-22	10:00:00	10:00:00	Inactive	165	20:15:00	10:00:00	825	13.75	20	10	2007-05-21 20:15:00	2007-05-22 10:00:00	13:45:00
F2	SN	F	2YR	HB	No	2005	21	5	2005-05-18	2005-05-19	10:45:00	10:45:00	Inactive	165	21:00:00	10:45:00	825	13.75	21	10	2005-05-18 21:00:00	2005-05-19 10:45:00	13:45:00
F2	SN	F	2YR	PB	No	2005	35	8	2005-08-22	2005-08-23	09:55:00	09:55:00	Inactive	165	20:10:00	09:55:00	825	13.75	20	9	2005-08-22 20:10:00	2005-08-23 09:55:00	13:45:00
F2	SN	F	2YR	PB	No	2005	42	10	2005-10-14	2005-10-15	09:00:00	09:00:00	Inactive	165	19:15:00	09:00:00	825	13.75	19	9	2005-10-14 19:15:00	2005-10-15 09:00:00	13:45:00
F2	SN	F	2YR	PB	No	2005	44	10	2005-10-26	2005-10-27	08:15:00	08:15:00	Inactive	165	18:30:00	08:15:00	825	13.75	18	8	2005-10-26 18:30:00	2005-10-27 08:15:00	13:45:00
F6	SC	F	2YR	PB	No	2006	43	10	2006-10-24	2006-10-25	08:20:00	08:20:00	Inactive	165	18:35:00	08:20:00	825	13.75	18	8	2006-10-24 18:35:00	2006-10-25 08:20:00	13:45:00
F7	SC	F	A	PB	No	2006	44	10	2006-10-28	2006-10-29	08:50:00	08:50:00	Inactive	165	19:05:00	08:50:00	825	13.75	19	8	2006-10-28 19:05:00	2006-10-29 08:50:00	13:45:00
F8	SN	F	2YR	HB	Post Cap	2007	23	6	2007-06-05	2007-06-06	11:25:00	11:25:00	Inactive	165	21:40:00	11:25:00	825	13.75	21	11	2007-06-05 21:40:00	2007-06-06 11:25:00	13:45:00
F8	SN	F	3YR	PB	No	2008	42	10	2008-10-17	2008-10-18	08:00:00	08:00:00	Inactive	165	18:15:00	08:00:00	825	13.75	18	8	2008-10-17 18:15:00	2008-10-18 08:00:00	13:45:00
F9	SN	F	A	HB	No	2008	20	5	2008-05-11	2008-05-12	10:40:00	10:40:00	Inactive	165	20:55:00	10:40:00	825	13.75	20	10	2008-05-11 20:55:00	2008-05-12 10:40:00	13:45:00
F1	SN	F	COY	PB	No	2006	43	10	2006-10-23	2006-10-24	08:25:00	08:25:00	Inactive	164	18:45:00	08:25:00	820	13.6667	18	8	2006-10-23 18:45:00	2006-10-24 08:25:00	13:40:00
F1	SN	F	COY	PB	No	2006	43	10	2006-10-26	2006-10-27	08:35:00	08:35:00	Inactive	164	18:55:00	08:35:00	820	13.6667	18	8	2006-10-26 18:55:00	2006-10-27 08:35:00	13:40:00
F14-	SC	F	A	HB	No	2012	17	4	2012-04-21	2012-04-22	10:35:00	10:35:00	Inactive	164	20:55:00	10:35:00	820	13.6667	20	10	2012-04-21 20:55:00	2012-04-22 10:35:00	13:40:00
F8	SN	F	3YR	HB	Capture	2008	22	5	2008-05-29	2008-05-29	23:55:00	23:55:00	Inactive	164	10:15:00	23:55:00	820	13.6667	10	23	2008-05-29 10:15:00	2008-05-29 23:55:00	13:40:00
F8	SN	F	?	HB	No	2009	22	5	2009-05-23	2009-05-24	10:55:00	10:55:00	Inactive	164	21:15:00	10:55:00	820	13.6667	21	10	2009-05-23 21:15:00	2009-05-24 10:55:00	13:40:00
F9	SN	F	A	PB	No	2008	39	9	2008-09-22	2008-09-23	09:05:00	09:05:00	Inactive	164	19:25:00	09:05:00	820	13.6667	19	9	2008-09-22 19:25:00	2008-09-23 09:05:00	13:40:00
F1	SN	F	YRL	HB	No	2007	22	5	2007-05-27	2007-05-28	10:25:00	10:25:00	Inactive	163	20:50:00	10:25:00	815	13.5833	20	10	2007-05-27 20:50:00	2007-05-28 10:25:00	13:35:00
F2	SN	F	2YR	PB	No	2005	44	10	2005-10-27	2005-10-28	08:15:00	08:15:00	Inactive	163	18:40:00	08:15:00	815	13.5833	18	8	2005-10-27 18:40:00	2005-10-28 08:15:00	13:35:00
F8	SN	F	2YR	PB	No	2007	45	11	2007-11-09	2007-11-10	08:00:00	08:00:00	Inactive	163	18:25:00	08:00:00	815	13.5833	18	8	2007-11-09 18:25:00	2007-11-10 08:00:00	13:35:00
F8	SN	F	3YR	HB	No	2008	22	5	2008-05-25	2008-05-26	10:25:00	10:25:00	Inactive	163	20:50:00	10:25:00	815	13.5833	20	10	2008-05-25 20:50:00	2008-05-26 10:25:00	13:35:00
F9	SN	F	A	HB	No	2007	32	8	2007-08-09	2007-08-10	11:10:00	11:10:00	Inactive	163	21:35:00	11:10:00	815	13.5833	21	11	2007-08-09 21:35:00	2007-08-10 11:10:00	13:35:00
F1	SN	F	COY	PB	No	2006	43	10	2006-10-27	2006-10-28	08:05:00	08:05:00	Inactive	162	18:35:00	08:05:00	810	13.5	18	8	2006-10-27 18:35:00	2006-10-28 08:05:00	13:30:00
F10	SN	F	A	HB	No	2011	21	5	2011-05-18	2011-05-19	11:50:00	11:50:00	Inactive	162	22:20:00	11:50:00	810	13.5	22	11	2011-05-18 22:20:00	2011-05-19 11:50:00	13:30:00
F2	SN	F	2YR	PB	No	2005	42	10	2005-10-10	2005-10-11	08:45:00	08:45:00	Inactive	162	19:15:00	08:45:00	810	13.5	19	8	2005-10-10 19:15:00	2005-10-11 08:45:00	13:30:00
F3	SN	F	SA	PB	No	2005	43	10	2005-10-19	2005-10-20	08:40:00	08:40:00	Inactive	162	19:10:00	08:40:00	810	13.5	19	8	2005-10-19 19:10:00	2005-10-20 08:40:00	13:30:00
F4	SC	F	YRL	PB	No	2006	43	10	2006-10-25	2006-10-26	08:55:00	08:55:00	Inactive	162	19:25:00	08:55:00	810	13.5	19	8	2006-10-25 19:25:00	2006-10-26 08:55:00	13:30:00
F2	SN	F	2YR	HB	No	2005	22	5	2005-05-22	2005-05-23	10:35:00	10:35:00	Inactive	161	21:10:00	10:35:00	805	13.4167	21	10	2005-05-22 21:10:00	2005-05-23 10:35:00	13:25:00
F3	SN	F	SA	HB	No	2005	22	5	2005-05-24	2005-05-25	09:40:00	09:40:00	Inactive	161	20:15:00	09:40:00	805	13.4167	20	9	2005-05-24 20:15:00	2005-05-25 09:40:00	13:25:00
F6	SC	F	2YR	PB	No	2006	41	10	2006-10-08	2006-10-09	09:15:00	09:15:00	Inactive	161	19:50:00	09:15:00	805	13.4167	19	9	2006-10-08 19:50:00	2006-10-09 09:15:00	13:25:00
F9	SN	F	A	HB	No	2007	31	8	2007-08-02	2007-08-03	05:20:00	05:20:00	Inactive	161	15:55:00	05:20:00	805	13.4167	15	5	2007-08-02 15:55:00	2007-08-03 05:20:00	13:25:00
F10	SN	F	A	HB	No	2011	22	5	2011-05-27	2011-05-28	11:00:00	11:00:00	Inactive	160	21:40:00	11:00:00	800	13.3333	21	11	2011-05-27 21:40:00	2011-05-28 11:00:00	13:20:00
F3	SN	F	SA	B	No	2005	37	9	2005-09-09	2005-09-10	08:30:00	08:30:00	Inactive	159	19:15:00	08:30:00	795	13.25	19	8	2005-09-09 19:15:00	2005-09-10 08:30:00	13:15:00
F1	SN	F	COY	HB	No	2006	22	6	2006-06-02	2006-06-02	15:10:00	15:10:00	Inactive	158	02:00:00	15:10:00	790	13.1667	2	15	2006-06-02 02:00:00	2006-06-02 15:10:00	13:10:00
F1	SN	F	COY	HB	No	2006	23	6	2006-06-03	2006-06-04	09:20:00	09:20:00	Inactive	158	20:10:00	09:20:00	790	13.1667	20	9	2006-06-03 20:10:00	2006-06-04 09:20:00	13:10:00
F10	SN	F	A	HB	No	2010	25	6	2010-06-12	2010-06-13	11:30:00	11:30:00	Inactive	158	22:20:00	11:30:00	790	13.1667	22	11	2010-06-12 22:20:00	2010-06-13 11:30:00	13:10:00
F2	SN	F	2YR	HB	No	2005	23	6	2005-06-01	2005-06-02	09:30:00	09:30:00	Inactive	158	20:20:00	09:30:00	790	13.1667	20	9	2005-06-01 20:20:00	2005-06-02 09:30:00	13:10:00
F8	SN	F	2YR	PB	No	2007	43	10	2007-10-21	2007-10-22	07:35:00	07:35:00	Inactive	158	18:25:00	07:35:00	790	13.1667	18	7	2007-10-21 18:25:00	2007-10-22 07:35:00	13:10:00
F9	SN	F	A	HB	No	2008	20	5	2008-05-10	2008-05-11	10:15:00	10:15:00	Inactive	158	21:05:00	10:15:00	790	13.1667	21	10	2008-05-10 21:05:00	2008-05-11 10:15:00	13:10:00
F1	SN	F	YRL	HB	No	2007	22	5	2007-05-26	2007-05-27	10:45:00	10:45:00	Inactive	157	21:40:00	10:45:00	785	13.0833	21	10	2007-05-26 21:40:00	2007-05-27 10:45:00	13:05:00
F10	SN	F	A	HB	No	2011	20	5	2011-05-12	2011-05-13	10:25:00	10:25:00	Inactive	157	21:20:00	10:25:00	785	13.0833	21	10	2011-05-12 21:20:00	2011-05-13 10:25:00	13:05:00
F2	SN	F	2YR	PB	No	2005	44	10	2005-10-22	2005-10-23	07:45:00	07:45:00	Inactive	157	18:40:00	07:45:00	785	13.0833	18	7	2005-10-22 18:40:00	2005-10-23 07:45:00	13:05:00
F3	SN	F	SA	PB	No	2005	42	10	2005-10-12	2005-10-13	08:50:00	08:50:00	Inactive	157	19:45:00	08:50:00	785	13.0833	19	8	2005-10-12 19:45:00	2005-10-13 08:50:00	13:05:00
F3	SN	F	SA	PB	No	2006	42	10	2006-10-15	2006-10-16	08:40:00	08:40:00	Inactive	157	19:35:00	08:40:00	785	13.0833	19	8	2006-10-15 19:35:00	2006-10-16 08:40:00	13:05:00
F4	SC	F	YRL	PB	No	2006	43	10	2006-10-23	2006-10-24	08:10:00	08:10:00	Inactive	157	19:05:00	08:10:00	785	13.0833	19	8	2006-10-23 19:05:00	2006-10-24 08:10:00	13:05:00
F7	SC	F	A	HB	No	2007	18	5	2007-05-01	2007-05-02	07:05:00	07:05:00	Inactive	157	18:00:00	07:05:00	785	13.0833	18	7	2007-05-01 18:00:00	2007-05-02 07:05:00	13:05:00
F8	SN	F	2YR	PB	No	2007	45	11	2007-11-04	2007-11-05	07:35:00	07:35:00	Inactive	157	18:30:00	07:35:00	785	13.0833	18	7	2007-11-04 18:30:00	2007-11-05 07:35:00	13:05:00
F8	SN	F	3YR	HB	No	2008	21	5	2008-05-21	2008-05-22	09:55:00	09:55:00	Inactive	157	20:50:00	09:55:00	785	13.0833	20	9	2008-05-21 20:50:00	2008-05-22 09:55:00	13:05:00
F9	SN	F	A	PB	No	2007	45	11	2007-11-06	2007-11-07	07:20:00	07:20:00	Inactive	157	18:15:00	07:20:00	785	13.0833	18	7	2007-11-06 18:15:00	2007-11-07 07:20:00	13:05:00
F2	SN	F	2YR	HB	No	2005	21	5	2005-05-19	2005-05-20	09:25:00	09:25:00	Inactive	156	20:25:00	09:25:00	780	13	20	9	2005-05-19 20:25:00	2005-05-20 09:25:00	13:00:00
F4	SC	F	YRL	PB	No	2006	42	10	2006-10-16	2006-10-17	07:35:00	07:35:00	Inactive	156	18:35:00	07:35:00	780	13	18	7	2006-10-16 18:35:00	2006-10-17 07:35:00	13:00:00
F6	SC	F	COY	HB	No	2007	22	5	2007-05-30	2007-05-31	08:00:00	08:00:00	Inactive	156	19:00:00	08:00:00	780	13	19	8	2007-05-30 19:00:00	2007-05-31 08:00:00	13:00:00
F8	SN	F	2YR	HB	Post Cap	2007	23	6	2007-06-05	2007-06-05	20:15:00	20:15:00	Inactive	156	07:15:00	20:15:00	780	13	7	20	2007-06-05 07:15:00	2007-06-05 20:15:00	13:00:00
F8	SN	F	2YR	PB	No	2007	45	11	2007-11-08	2007-11-09	07:45:00	07:45:00	Inactive	156	18:45:00	07:45:00	780	13	18	7	2007-11-08 18:45:00	2007-11-09 07:45:00	13:00:00
F1	SN	F	COY	HB	No	2006	22	6	2006-06-02	2006-06-03	09:50:00	09:50:00	Inactive	155	20:55:00	09:50:00	775	12.9167	20	9	2006-06-02 20:55:00	2006-06-03 09:50:00	12:55:00
F2	SN	F	2YR	PB	No	2005	38	9	2005-09-10	2005-09-11	09:40:00	09:40:00	Inactive	155	20:45:00	09:40:00	775	12.9167	20	9	2005-09-10 20:45:00	2005-09-11 09:40:00	12:55:00
F4	SC	F	YRL	HB	Post Cap	2006	21	5	2006-05-20	2006-05-21	10:50:00	10:50:00	Inactive	155	21:55:00	10:50:00	775	12.9167	21	10	2006-05-20 21:55:00	2006-05-21 10:50:00	12:55:00
F4	SC	F	YRL	PB	No	2006	42	10	2006-10-17	2006-10-18	08:25:00	08:25:00	Inactive	155	19:30:00	08:25:00	775	12.9167	19	8	2006-10-17 19:30:00	2006-10-18 08:25:00	12:55:00
F8	SN	F	2YR	PB	No	2007	44	11	2007-11-02	2007-11-03	07:40:00	07:40:00	Inactive	155	18:45:00	07:40:00	775	12.9167	18	7	2007-11-02 18:45:00	2007-11-03 07:40:00	12:55:00
F8	SN	F	3YR	HB	No	2008	21	5	2008-05-18	2008-05-19	10:40:00	10:40:00	Inactive	155	21:45:00	10:40:00	775	12.9167	21	10	2008-05-18 21:45:00	2008-05-19 10:40:00	12:55:00
F8	SN	F	3YR	PB	No	2008	43	10	2008-10-23	2008-10-24	07:25:00	07:25:00	Inactive	155	18:30:00	07:25:00	775	12.9167	18	7	2008-10-23 18:30:00	2008-10-24 07:25:00	12:55:00
F2	SN	F	2YR	PB	No	2005	43	10	2005-10-16	2005-10-17	07:55:00	07:55:00	Inactive	154	19:05:00	07:55:00	770	12.8333	19	7	2005-10-16 19:05:00	2005-10-17 07:55:00	12:50:00
F2	SN	F	2YR	PB	No	2005	43	10	2005-10-18	2005-10-19	07:45:00	07:45:00	Inactive	154	18:55:00	07:45:00	770	12.8333	18	7	2005-10-18 18:55:00	2005-10-19 07:45:00	12:50:00
F3	SN	F	SA	PB	No	2005	44	10	2005-10-24	2005-10-25	07:40:00	07:40:00	Inactive	154	18:50:00	07:40:00	770	12.8333	18	7	2005-10-24 18:50:00	2005-10-25 07:40:00	12:50:00
F8	SN	F	3YR	HB	Post Cap	2008	22	5	2008-05-31	2008-05-31	19:45:00	19:45:00	Inactive	154	06:55:00	19:45:00	770	12.8333	6	19	2008-05-31 06:55:00	2008-05-31 19:45:00	12:50:00
F8	SN	F	?	PB	No	2009	44	10	2009-10-24	2009-10-25	07:15:00	07:15:00	Inactive	154	18:25:00	07:15:00	770	12.8333	18	7	2009-10-24 18:25:00	2009-10-25 07:15:00	12:50:00
F8	SN	F	?	PB	No	2009	44	10	2009-10-25	2009-10-26	09:00:00	09:00:00	Inactive	154	20:10:00	09:00:00	770	12.8333	20	9	2009-10-25 20:10:00	2009-10-26 09:00:00	12:50:00
F1	SN	F	COY	HB	No	2006	22	5	2006-05-29	2006-05-30	08:35:00	08:35:00	Inactive	153	19:50:00	08:35:00	765	12.75	19	8	2006-05-29 19:50:00	2006-05-30 08:35:00	12:45:00
F10	SN	F	A	HB	No	2011	23	5	2011-05-28	2011-05-29	10:15:00	10:15:00	Inactive	153	21:30:00	10:15:00	765	12.75	21	10	2011-05-28 21:30:00	2011-05-29 10:15:00	12:45:00
F2	SN	F	2YR	PB	No	2005	44	10	2005-10-25	2005-10-26	07:35:00	07:35:00	Inactive	153	18:50:00	07:35:00	765	12.75	18	7	2005-10-25 18:50:00	2005-10-26 07:35:00	12:45:00
F3	SN	F	SA	PB	No	2005	43	10	2005-10-16	2005-10-17	09:10:00	09:10:00	Inactive	153	20:25:00	09:10:00	765	12.75	20	9	2005-10-16 20:25:00	2005-10-17 09:10:00	12:45:00
F3	SN	F	SA	PB	No	2006	42	10	2006-10-14	2006-10-15	08:00:00	08:00:00	Inactive	153	19:15:00	08:00:00	765	12.75	19	8	2006-10-14 19:15:00	2006-10-15 08:00:00	12:45:00
F6	SC	F	2YR	EF	No	2006	29	7	2006-07-17	2006-07-18	10:40:00	10:40:00	Inactive	153	21:55:00	10:40:00	765	12.75	21	10	2006-07-17 21:55:00	2006-07-18 10:40:00	12:45:00
F7	SC	F	A	PB	No	2006	43	10	2006-10-25	2006-10-26	07:45:00	07:45:00	Inactive	153	19:00:00	07:45:00	765	12.75	19	7	2006-10-25 19:00:00	2006-10-26 07:45:00	12:45:00
F10	SN	F	A	PB	No	2010	44	10	2010-10-24	2010-10-25	07:50:00	07:50:00	Inactive	152	19:10:00	07:50:00	760	12.6667	19	7	2010-10-24 19:10:00	2010-10-25 07:50:00	12:40:00
F3	SN	F	SA	PB	No	2005	41	10	2005-10-02	2005-10-03	08:25:00	08:25:00	Inactive	152	19:45:00	08:25:00	760	12.6667	19	8	2005-10-02 19:45:00	2005-10-03 08:25:00	12:40:00
F4	SC	F	YRL	PB	No	2006	40	10	2006-10-06	2006-10-07	08:40:00	08:40:00	Inactive	152	20:00:00	08:40:00	760	12.6667	20	8	2006-10-06 20:00:00	2006-10-07 08:40:00	12:40:00
F8	SN	F	2YR	PB	No	2007	44	11	2007-11-01	2007-11-02	07:35:00	07:35:00	Inactive	152	18:55:00	07:35:00	760	12.6667	18	7	2007-11-01 18:55:00	2007-11-02 07:35:00	12:40:00
F8	SN	F	3YR	PB	No	2008	43	10	2008-10-22	2008-10-23	06:55:00	06:55:00	Inactive	152	18:15:00	06:55:00	760	12.6667	18	6	2008-10-22 18:15:00	2008-10-23 06:55:00	12:40:00
F8	SN	F	?	PB	No	2009	43	10	2009-10-22	2009-10-23	07:25:00	07:25:00	Inactive	152	18:45:00	07:25:00	760	12.6667	18	7	2009-10-22 18:45:00	2009-10-23 07:25:00	12:40:00
F9	SN	F	A	HB	No	2008	20	5	2008-05-13	2008-05-14	08:15:00	08:15:00	Inactive	152	19:35:00	08:15:00	760	12.6667	19	8	2008-05-13 19:35:00	2008-05-14 08:15:00	12:40:00
F1	SN	F	COY	PB	No	2006	42	10	2006-10-16	2006-10-17	08:45:00	08:45:00	Inactive	151	20:10:00	08:45:00	755	12.5833	20	8	2006-10-16 20:10:00	2006-10-17 08:45:00	12:35:00
F1	SN	F	YRL	HB	No	2007	22	5	2007-05-28	2007-05-29	09:35:00	09:35:00	Inactive	151	21:00:00	09:35:00	755	12.5833	21	9	2007-05-28 21:00:00	2007-05-29 09:35:00	12:35:00
F14-	SC	F	A	PB	No	2011	45	11	2011-11-01	2011-11-02	07:35:00	07:35:00	Inactive	151	19:00:00	07:35:00	755	12.5833	19	7	2011-11-01 19:00:00	2011-11-02 07:35:00	12:35:00
F2	SN	F	2YR	PB	No	2005	43	10	2005-10-20	2005-10-21	07:55:00	07:55:00	Inactive	151	19:20:00	07:55:00	755	12.5833	19	7	2005-10-20 19:20:00	2005-10-21 07:55:00	12:35:00
F2	SN	F	2YR	PB	No	2005	44	10	2005-10-23	2005-10-24	07:20:00	07:20:00	Inactive	151	18:45:00	07:20:00	755	12.5833	18	7	2005-10-23 18:45:00	2005-10-24 07:20:00	12:35:00
F3	SN	F	SA	PB	No	2005	44	10	2005-10-22	2005-10-23	07:30:00	07:30:00	Inactive	151	18:55:00	07:30:00	755	12.5833	18	7	2005-10-22 18:55:00	2005-10-23 07:30:00	12:35:00
F4	SC	F	YRL	PB	No	2006	43	10	2006-10-24	2006-10-25	07:40:00	07:40:00	Inactive	151	19:05:00	07:40:00	755	12.5833	19	7	2006-10-24 19:05:00	2006-10-25 07:40:00	12:35:00
F6	SC	F	2YR	PB	No	2006	43	10	2006-10-23	2006-10-24	07:30:00	07:30:00	Inactive	151	18:55:00	07:30:00	755	12.5833	18	7	2006-10-23 18:55:00	2006-10-24 07:30:00	12:35:00
F9	SN	F	A	PB	No	2007	45	11	2007-11-09	2007-11-10	07:55:00	07:55:00	Inactive	151	19:20:00	07:55:00	755	12.5833	19	7	2007-11-09 19:20:00	2007-11-10 07:55:00	12:35:00
F1	SN	F	COY	HB	No	2006	22	5	2006-05-27	2006-05-28	09:35:00	09:35:00	Inactive	150	21:05:00	09:35:00	750	12.5	21	9	2006-05-27 21:05:00	2006-05-28 09:35:00	12:30:00
F1	SN	F	COY	PB	No	2006	42	10	2006-10-17	2006-10-18	08:45:00	08:45:00	Inactive	150	20:15:00	08:45:00	750	12.5	20	8	2006-10-17 20:15:00	2006-10-18 08:45:00	12:30:00
F1	SN	F	COY	PB	No	2006	42	10	2006-10-20	2006-10-21	07:15:00	07:15:00	Inactive	150	18:45:00	07:15:00	750	12.5	18	7	2006-10-20 18:45:00	2006-10-21 07:15:00	12:30:00
F14-	SC	F	A	HB	No	2012	19	5	2012-05-06	2012-05-07	08:45:00	08:45:00	Inactive	150	20:15:00	08:45:00	750	12.5	20	8	2012-05-06 20:15:00	2012-05-07 08:45:00	12:30:00
F8	SN	F	2YR	PB	No	2007	43	10	2007-10-24	2007-10-25	07:30:00	07:30:00	Inactive	150	19:00:00	07:30:00	750	12.5	19	7	2007-10-24 19:00:00	2007-10-25 07:30:00	12:30:00
F9	SN	F	A	HB	No	2007	34	8	2007-08-18	2007-08-19	09:20:00	09:20:00	Inactive	150	20:50:00	09:20:00	750	12.5	20	9	2007-08-18 20:50:00	2007-08-19 09:20:00	12:30:00
F9	SN	F	A	PB	No	2007	43	10	2007-10-24	2007-10-25	07:15:00	07:15:00	Inactive	150	18:45:00	07:15:00	750	12.5	18	7	2007-10-24 18:45:00	2007-10-25 07:15:00	12:30:00
F9	SN	F	A	PB	No	2008	39	9	2008-09-21	2008-09-22	07:50:00	07:50:00	Inactive	150	19:20:00	07:50:00	750	12.5	19	7	2008-09-21 19:20:00	2008-09-22 07:50:00	12:30:00
F1	SN	F	COY	PB	No	2006	43	10	2006-10-21	2006-10-22	07:25:00	07:25:00	Inactive	149	19:00:00	07:25:00	745	12.4167	19	7	2006-10-21 19:00:00	2006-10-22 07:25:00	12:25:00
F2	SN	F	2YR	PB	No	2005	40	9	2005-09-26	2005-09-27	01:05:00	01:05:00	Inactive	149	12:40:00	01:05:00	745	12.4167	12	1	2005-09-26 12:40:00	2005-09-27 01:05:00	12:25:00
F2	SN	F	2YR	PB	No	2005	44	10	2005-10-24	2005-10-25	07:40:00	07:40:00	Inactive	149	19:15:00	07:40:00	745	12.4167	19	7	2005-10-24 19:15:00	2005-10-25 07:40:00	12:25:00
F3	SN	F	SA	HB	No	2005	21	5	2005-05-19	2005-05-20	09:35:00	09:35:00	Inactive	149	21:10:00	09:35:00	745	12.4167	21	9	2005-05-19 21:10:00	2005-05-20 09:35:00	12:25:00
F3	SN	F	SA	PB	No	2006	42	10	2006-10-18	2006-10-19	07:30:00	07:30:00	Inactive	149	19:05:00	07:30:00	745	12.4167	19	7	2006-10-18 19:05:00	2006-10-19 07:30:00	12:25:00
F6	SC	F	2YR	PB	No	2006	42	10	2006-10-15	2006-10-16	07:45:00	07:45:00	Inactive	149	19:20:00	07:45:00	745	12.4167	19	7	2006-10-15 19:20:00	2006-10-16 07:45:00	12:25:00
F8	SN	F	2YR	PB	No	2007	45	11	2007-11-05	2007-11-06	07:30:00	07:30:00	Inactive	149	19:05:00	07:30:00	745	12.4167	19	7	2007-11-05 19:05:00	2007-11-06 07:30:00	12:25:00
F8	SN	F	?	PB	No	2009	43	10	2009-10-21	2009-10-22	07:10:00	07:10:00	Inactive	149	18:45:00	07:10:00	745	12.4167	18	7	2009-10-21 18:45:00	2009-10-22 07:10:00	12:25:00
F1	SN	F	COY	HB	No	2006	23	6	2006-06-08	2006-06-09	10:30:00	10:30:00	Inactive	148	22:10:00	10:30:00	740	12.3333	22	10	2006-06-08 22:10:00	2006-06-09 10:30:00	12:20:00
F1	SN	F	YRL	HB	No	2007	21	5	2007-05-24	2007-05-25	09:55:00	09:55:00	Inactive	148	21:35:00	09:55:00	740	12.3333	21	9	2007-05-24 21:35:00	2007-05-25 09:55:00	12:20:00
F10	SN	F	A	PB	No	2010	44	10	2010-10-26	2010-10-27	10:30:00	10:30:00	Inactive	148	22:10:00	10:30:00	740	12.3333	22	10	2010-10-26 22:10:00	2010-10-27 10:30:00	12:20:00
F2	SN	F	2YR	HB	No	2005	25	6	2005-06-13	2005-06-14	08:35:00	08:35:00	Inactive	148	20:15:00	08:35:00	740	12.3333	20	8	2005-06-13 20:15:00	2005-06-14 08:35:00	12:20:00
F8	SN	F	3YR	PB	No	2008	39	9	2008-09-24	2008-09-25	08:00:00	08:00:00	Inactive	148	19:40:00	08:00:00	740	12.3333	19	8	2008-09-24 19:40:00	2008-09-25 08:00:00	12:20:00
F1	SN	F	YRL	HB	No	2007	23	6	2007-06-05	2007-06-06	09:50:00	09:50:00	Inactive	147	21:35:00	09:50:00	735	12.25	21	9	2007-06-05 21:35:00	2007-06-06 09:50:00	12:15:00
F2	SN	F	2YR	HB	Post Cap	2005	20	5	2005-05-12	2005-05-12	20:25:00	20:25:00	Inactive	147	08:10:00	20:25:00	735	12.25	8	20	2005-05-12 08:10:00	2005-05-12 20:25:00	12:15:00
F3	SN	F	SA	PB	No	2006	41	10	2006-10-07	2006-10-08	08:35:00	08:35:00	Inactive	147	20:20:00	08:35:00	735	12.25	20	8	2006-10-07 20:20:00	2006-10-08 08:35:00	12:15:00
F7	SC	F	A	HB	No	2007	19	5	2007-05-05	2007-05-06	07:45:00	07:45:00	Inactive	147	19:30:00	07:45:00	735	12.25	19	7	2007-05-05 19:30:00	2007-05-06 07:45:00	12:15:00
F8	SN	F	2YR	PB	No	2007	40	10	2007-10-04	2007-10-05	07:50:00	07:50:00	Inactive	147	19:35:00	07:50:00	735	12.25	19	7	2007-10-04 19:35:00	2007-10-05 07:50:00	12:15:00
F8	SN	F	2YR	PB	No	2007	42	10	2007-10-16	2007-10-17	07:10:00	07:10:00	Inactive	147	18:55:00	07:10:00	735	12.25	18	7	2007-10-16 18:55:00	2007-10-17 07:10:00	12:15:00
F9	SN	F	A	HB	No	2007	35	8	2007-08-25	2007-08-26	09:15:00	09:15:00	Inactive	147	21:00:00	09:15:00	735	12.25	21	9	2007-08-25 21:00:00	2007-08-26 09:15:00	12:15:00
F1	SN	F	COY	HB	No	2006	22	5	2006-05-28	2006-05-29	09:25:00	09:25:00	Inactive	146	21:15:00	09:25:00	730	12.1667	21	9	2006-05-28 21:15:00	2006-05-29 09:25:00	12:10:00
F1	SN	F	COY	PB	No	2006	42	10	2006-10-19	2006-10-20	07:15:00	07:15:00	Inactive	146	19:05:00	07:15:00	730	12.1667	19	7	2006-10-19 19:05:00	2006-10-20 07:15:00	12:10:00
F1	SN	F	COY	PB	No	2006	43	10	2006-10-22	2006-10-23	07:15:00	07:15:00	Inactive	146	19:05:00	07:15:00	730	12.1667	19	7	2006-10-22 19:05:00	2006-10-23 07:15:00	12:10:00
F6	SC	F	COY	HB	No	2007	22	6	2007-06-01	2007-06-02	08:00:00	08:00:00	Inactive	146	19:50:00	08:00:00	730	12.1667	19	8	2007-06-01 19:50:00	2007-06-02 08:00:00	12:10:00
F7	SC	F	A	HB	No	2007	18	5	2007-05-02	2007-05-03	07:10:00	07:10:00	Inactive	146	19:00:00	07:10:00	730	12.1667	19	7	2007-05-02 19:00:00	2007-05-03 07:10:00	12:10:00
F7	SC	F	A	HB	No	2007	19	5	2007-05-10	2007-05-11	08:30:00	08:30:00	Inactive	146	20:20:00	08:30:00	730	12.1667	20	8	2007-05-10 20:20:00	2007-05-11 08:30:00	12:10:00
F8	SN	F	2YR	PB	No	2007	45	11	2007-11-07	2007-11-08	06:55:00	06:55:00	Inactive	146	18:45:00	06:55:00	730	12.1667	18	6	2007-11-07 18:45:00	2007-11-08 06:55:00	12:10:00
F8	SN	F	3YR	HB	No	2008	21	5	2008-05-23	2008-05-24	09:50:00	09:50:00	Inactive	146	21:40:00	09:50:00	730	12.1667	21	9	2008-05-23 21:40:00	2008-05-24 09:50:00	12:10:00
F8	SN	F	3YR	PB	No	2008	40	9	2008-09-29	2008-09-30	06:30:00	06:30:00	Inactive	146	18:20:00	06:30:00	730	12.1667	18	6	2008-09-29 18:20:00	2008-09-30 06:30:00	12:10:00
F8	SN	F	?	HB	No	2009	22	5	2009-05-27	2009-05-28	10:25:00	10:25:00	Inactive	146	22:15:00	10:25:00	730	12.1667	22	10	2009-05-27 22:15:00	2009-05-28 10:25:00	12:10:00
F9	SN	F	A	PB	No	2007	45	11	2007-11-05	2007-11-06	06:55:00	06:55:00	Inactive	146	18:45:00	06:55:00	730	12.1667	18	6	2007-11-05 18:45:00	2007-11-06 06:55:00	12:10:00
F1	SN	F	A	HB	No	2005	21	5	2005-05-15	2005-05-16	08:00:00	08:00:00	Inactive	145	19:55:00	08:00:00	725	12.0833	19	8	2005-05-15 19:55:00	2005-05-16 08:00:00	12:05:00
F1	SN	F	A	B	No	2005	36	8	2005-08-28	2005-08-29	07:25:00	07:25:00	Inactive	145	19:20:00	07:25:00	725	12.0833	19	7	2005-08-28 19:20:00	2005-08-29 07:25:00	12:05:00
F1	SN	F	COY	PB	No	2006	40	10	2006-10-04	2006-10-05	06:55:00	06:55:00	Inactive	145	18:50:00	06:55:00	725	12.0833	18	6	2006-10-04 18:50:00	2006-10-05 06:55:00	12:05:00
F1	SN	F	YRL	HB	No	2007	25	6	2007-06-16	2007-06-17	08:55:00	08:55:00	Inactive	145	20:50:00	08:55:00	725	12.0833	20	8	2007-06-16 20:50:00	2007-06-17 08:55:00	12:05:00
F10	SN	F	A	PB	No	2010	44	10	2010-10-25	2010-10-26	07:25:00	07:25:00	Inactive	145	19:20:00	07:25:00	725	12.0833	19	7	2010-10-25 19:20:00	2010-10-26 07:25:00	12:05:00
F2	SN	F	2YR	HB	No	2005	25	6	2005-06-12	2005-06-13	09:00:00	09:00:00	Inactive	145	20:55:00	09:00:00	725	12.0833	20	9	2005-06-12 20:55:00	2005-06-13 09:00:00	12:05:00
F2	SN	F	2YR	PB	No	2005	43	10	2005-10-15	2005-10-16	07:55:00	07:55:00	Inactive	145	19:50:00	07:55:00	725	12.0833	19	7	2005-10-15 19:50:00	2005-10-16 07:55:00	12:05:00
F3	SN	F	SA	HB	No	2006	30	7	2006-07-22	2006-07-23	09:05:00	09:05:00	Inactive	145	21:00:00	09:05:00	725	12.0833	21	9	2006-07-22 21:00:00	2006-07-23 09:05:00	12:05:00
F3	SN	F	SA	B	No	2006	38	9	2006-09-20	2006-09-21	08:30:00	08:30:00	Inactive	145	20:25:00	08:30:00	725	12.0833	20	8	2006-09-20 20:25:00	2006-09-21 08:30:00	12:05:00
F4	SC	F	YRL	PB	No	2006	42	10	2006-10-15	2006-10-16	07:10:00	07:10:00	Inactive	145	19:05:00	07:10:00	725	12.0833	19	7	2006-10-15 19:05:00	2006-10-16 07:10:00	12:05:00
F1	SN	F	YRL	HB	No	2007	21	5	2007-05-25	2007-05-26	09:45:00	09:45:00	Inactive	144	21:45:00	09:45:00	720	12	21	9	2007-05-25 21:45:00	2007-05-26 09:45:00	12:00:00
F10	SN	F	A	PB	No	2010	43	10	2010-10-18	2010-10-19	07:10:00	07:10:00	Inactive	144	19:10:00	07:10:00	720	12	19	7	2010-10-18 19:10:00	2010-10-19 07:10:00	12:00:00
F2	SN	F	2YR	PB	No	2005	43	10	2005-10-19	2005-10-20	07:20:00	07:20:00	Inactive	144	19:20:00	07:20:00	720	12	19	7	2005-10-19 19:20:00	2005-10-20 07:20:00	12:00:00
F3	SN	F	SA	PB	No	2006	42	10	2006-10-19	2006-10-20	08:00:00	08:00:00	Inactive	144	20:00:00	08:00:00	720	12	20	8	2006-10-19 20:00:00	2006-10-20 08:00:00	12:00:00
F8	SN	F	3YR	HB	No	2008	23	6	2008-06-05	2008-06-06	08:15:00	08:15:00	Inactive	144	20:15:00	08:15:00	720	12	20	8	2008-06-05 20:15:00	2008-06-06 08:15:00	12:00:00
F8	SN	F	3YR	PB	No	2008	39	9	2008-09-21	2008-09-22	08:20:00	08:20:00	Inactive	144	20:20:00	08:20:00	720	12	20	8	2008-09-21 20:20:00	2008-09-22 08:20:00	12:00:00
F8	SN	F	?	PB	No	2009	41	10	2009-10-08	2009-10-09	07:30:00	07:30:00	Inactive	144	19:30:00	07:30:00	720	12	19	7	2009-10-08 19:30:00	2009-10-09 07:30:00	12:00:00
F8	SN	F	?	PB	No	2009	44	10	2009-10-27	2009-10-28	11:50:00	11:50:00	Inactive	144	23:50:00	11:50:00	720	12	23	11	2009-10-27 23:50:00	2009-10-28 11:50:00	12:00:00
F9	SN	F	A	B	No	2008	35	8	2008-08-25	2008-08-26	09:15:00	09:15:00	Inactive	144	21:15:00	09:15:00	720	12	21	9	2008-08-25 21:15:00	2008-08-26 09:15:00	12:00:00
F2	SN	F	2YR	PB	No	2005	41	10	2005-10-02	2005-10-03	07:20:00	07:20:00	Inactive	143	19:25:00	07:20:00	715	11.9167	19	7	2005-10-02 19:25:00	2005-10-03 07:20:00	11:55:00
F3	SN	F	SA	PB	No	2005	44	10	2005-10-23	2005-10-24	07:20:00	07:20:00	Inactive	143	19:25:00	07:20:00	715	11.9167	19	7	2005-10-23 19:25:00	2005-10-24 07:20:00	11:55:00
F3	SN	F	SA	B	No	2006	35	8	2006-08-30	2006-08-31	08:30:00	08:30:00	Inactive	143	20:35:00	08:30:00	715	11.9167	20	8	2006-08-30 20:35:00	2006-08-31 08:30:00	11:55:00
F3	SN	F	SA	PB	No	2006	43	10	2006-10-21	2006-10-22	07:15:00	07:15:00	Inactive	143	19:20:00	07:15:00	715	11.9167	19	7	2006-10-21 19:20:00	2006-10-22 07:15:00	11:55:00
F8	SN	F	2YR	PB	No	2007	42	10	2007-10-17	2007-10-18	07:20:00	07:20:00	Inactive	143	19:25:00	07:20:00	715	11.9167	19	7	2007-10-17 19:25:00	2007-10-18 07:20:00	11:55:00
F8	SN	F	3YR	HB	No	2008	22	5	2008-05-26	2008-05-27	08:45:00	08:45:00	Inactive	143	20:50:00	08:45:00	715	11.9167	20	8	2008-05-26 20:50:00	2008-05-27 08:45:00	11:55:00
F8	SN	F	3YR	PB	No	2008	41	10	2008-10-07	2008-10-08	07:25:00	07:25:00	Inactive	143	19:30:00	07:25:00	715	11.9167	19	7	2008-10-07 19:30:00	2008-10-08 07:25:00	11:55:00
F8	SN	F	?	PB	No	2009	42	10	2009-10-15	2009-10-16	07:15:00	07:15:00	Inactive	143	19:20:00	07:15:00	715	11.9167	19	7	2009-10-15 19:20:00	2009-10-16 07:15:00	11:55:00
F1	SN	F	A	HB	No	2005	21	5	2005-05-16	2005-05-17	07:50:00	07:50:00	Inactive	142	20:00:00	07:50:00	710	11.8333	20	7	2005-05-16 20:00:00	2005-05-17 07:50:00	11:50:00
F1	SN	F	COY	PB	No	2006	41	10	2006-10-07	2006-10-08	09:15:00	09:15:00	Inactive	142	21:25:00	09:15:00	710	11.8333	21	9	2006-10-07 21:25:00	2006-10-08 09:15:00	11:50:00
F2	SN	F	2YR	HB	No	2005	25	6	2005-06-11	2005-06-12	09:35:00	09:35:00	Inactive	142	21:45:00	09:35:00	710	11.8333	21	9	2005-06-11 21:45:00	2005-06-12 09:35:00	11:50:00
F2	SN	F	2YR	PB	No	2005	43	10	2005-10-21	2005-10-22	07:00:00	07:00:00	Inactive	142	19:10:00	07:00:00	710	11.8333	19	7	2005-10-21 19:10:00	2005-10-22 07:00:00	11:50:00
F3	SN	F	SA	PB	No	2005	42	10	2005-10-13	2005-10-14	08:55:00	08:55:00	Inactive	142	21:05:00	08:55:00	710	11.8333	21	8	2005-10-13 21:05:00	2005-10-14 08:55:00	11:50:00
F3	SN	F	SA	B	No	2006	38	9	2006-09-16	2006-09-17	08:00:00	08:00:00	Inactive	142	20:10:00	08:00:00	710	11.8333	20	8	2006-09-16 20:10:00	2006-09-17 08:00:00	11:50:00
F4	SC	F	YRL	PB	No	2006	43	10	2006-10-21	2006-10-22	07:15:00	07:15:00	Inactive	142	19:25:00	07:15:00	710	11.8333	19	7	2006-10-21 19:25:00	2006-10-22 07:15:00	11:50:00
F6	SC	F	2YR	PB	No	2006	42	10	2006-10-17	2006-10-18	06:50:00	06:50:00	Inactive	142	19:00:00	06:50:00	710	11.8333	19	6	2006-10-17 19:00:00	2006-10-18 06:50:00	11:50:00
F6	SC	F	COY	HB	No	2007	21	5	2007-05-24	2007-05-25	07:10:00	07:10:00	Inactive	142	19:20:00	07:10:00	710	11.8333	19	7	2007-05-24 19:20:00	2007-05-25 07:10:00	11:50:00
F7	SC	F	A	PB	No	2006	42	10	2006-10-18	2006-10-19	07:05:00	07:05:00	Inactive	142	19:15:00	07:05:00	710	11.8333	19	7	2006-10-18 19:15:00	2006-10-19 07:05:00	11:50:00
F7	SC	F	A	PB	No	2006	43	10	2006-10-27	2006-10-28	07:50:00	07:50:00	Inactive	142	20:00:00	07:50:00	710	11.8333	20	7	2006-10-27 20:00:00	2006-10-28 07:50:00	11:50:00
F8	SN	F	2YR	HB	No	2007	32	8	2007-08-08	2007-08-09	10:00:00	10:00:00	Inactive	142	22:10:00	10:00:00	710	11.8333	22	10	2007-08-08 22:10:00	2007-08-09 10:00:00	11:50:00
F8	SN	F	2YR	PB	No	2007	43	10	2007-10-20	2007-10-21	07:30:00	07:30:00	Inactive	142	19:40:00	07:30:00	710	11.8333	19	7	2007-10-20 19:40:00	2007-10-21 07:30:00	11:50:00
F8	SN	F	2YR	PB	No	2007	43	10	2007-10-25	2007-10-26	07:25:00	07:25:00	Inactive	142	19:35:00	07:25:00	710	11.8333	19	7	2007-10-25 19:35:00	2007-10-26 07:25:00	11:50:00
F8	SN	F	?	PB	No	2009	42	10	2009-10-13	2009-10-14	06:55:00	06:55:00	Inactive	142	19:05:00	06:55:00	710	11.8333	19	6	2009-10-13 19:05:00	2009-10-14 06:55:00	11:50:00
F9	SN	F	A	PB	No	2007	42	10	2007-10-18	2007-10-19	07:15:00	07:15:00	Inactive	142	19:25:00	07:15:00	710	11.8333	19	7	2007-10-18 19:25:00	2007-10-19 07:15:00	11:50:00
F1	SN	F	COY	PB	No	2006	41	10	2006-10-11	2006-10-12	07:00:00	07:00:00	Inactive	141	19:15:00	07:00:00	705	11.75	19	7	2006-10-11 19:15:00	2006-10-12 07:00:00	11:45:00
F10	SN	F	A	HB	No	2011	24	6	2011-06-07	2011-06-08	08:25:00	08:25:00	Inactive	141	20:40:00	08:25:00	705	11.75	20	8	2011-06-07 20:40:00	2011-06-08 08:25:00	11:45:00
F3	SN	F	SA	PB	No	2006	39	9	2006-09-28	2006-09-29	07:15:00	07:15:00	Inactive	141	19:30:00	07:15:00	705	11.75	19	7	2006-09-28 19:30:00	2006-09-29 07:15:00	11:45:00
F6	SC	F	COY	HB	No	2007	22	5	2007-05-29	2007-05-30	08:45:00	08:45:00	Inactive	141	21:00:00	08:45:00	705	11.75	21	8	2007-05-29 21:00:00	2007-05-30 08:45:00	11:45:00
F8	SN	F	3YR	HB	No	2008	23	6	2008-06-06	2008-06-07	08:25:00	08:25:00	Inactive	141	20:40:00	08:25:00	705	11.75	20	8	2008-06-06 20:40:00	2008-06-07 08:25:00	11:45:00
F8	SN	F	?	HB	No	2009	22	5	2009-05-25	2009-05-26	08:15:00	08:15:00	Inactive	141	20:30:00	08:15:00	705	11.75	20	8	2009-05-25 20:30:00	2009-05-26 08:15:00	11:45:00
F9	SN	F	A	PB	No	2007	44	10	2007-10-27	2007-10-28	07:00:00	07:00:00	Inactive	141	19:15:00	07:00:00	705	11.75	19	7	2007-10-27 19:15:00	2007-10-28 07:00:00	11:45:00
F9	SN	F	A	HB	No	2008	25	6	2008-06-19	2008-06-20	10:35:00	10:35:00	Inactive	141	22:50:00	10:35:00	705	11.75	22	10	2008-06-19 22:50:00	2008-06-20 10:35:00	11:45:00
F1	SN	F	YRL	HB	No	2007	21	5	2007-05-23	2007-05-24	09:10:00	09:10:00	Inactive	140	21:30:00	09:10:00	700	11.6667	21	9	2007-05-23 21:30:00	2007-05-24 09:10:00	11:40:00
F2	SN	F	2YR	HB	No	2005	24	6	2005-06-05	2005-06-06	08:05:00	08:05:00	Inactive	140	20:25:00	08:05:00	700	11.6667	20	8	2005-06-05 20:25:00	2005-06-06 08:05:00	11:40:00
F4	SC	F	YRL	PB	No	2006	42	10	2006-10-14	2006-10-15	07:10:00	07:10:00	Inactive	140	19:30:00	07:10:00	700	11.6667	19	7	2006-10-14 19:30:00	2006-10-15 07:10:00	11:40:00
F6	SC	F	COY	HB	No	2007	23	6	2007-06-03	2007-06-04	08:30:00	08:30:00	Inactive	140	20:50:00	08:30:00	700	11.6667	20	8	2007-06-03 20:50:00	2007-06-04 08:30:00	11:40:00
F8	SN	F	2YR	PB	No	2007	44	10	2007-10-28	2007-10-29	07:25:00	07:25:00	Inactive	140	19:45:00	07:25:00	700	11.6667	19	7	2007-10-28 19:45:00	2007-10-29 07:25:00	11:40:00
F8	SN	F	3YR	PB	No	2008	39	9	2008-09-22	2008-09-23	07:55:00	07:55:00	Inactive	140	20:15:00	07:55:00	700	11.6667	20	7	2008-09-22 20:15:00	2008-09-23 07:55:00	11:40:00
F8	SN	F	?	HB	No	2009	33	8	2009-08-10	2009-08-11	08:55:00	08:55:00	Inactive	140	21:15:00	08:55:00	700	11.6667	21	8	2009-08-10 21:15:00	2009-08-11 08:55:00	11:40:00
F8	SN	F	?	PB	No	2009	43	10	2009-10-18	2009-10-19	06:50:00	06:50:00	Inactive	140	19:10:00	06:50:00	700	11.6667	19	6	2009-10-18 19:10:00	2009-10-19 06:50:00	11:40:00
F1	SN	F	COY	PB	No	2006	41	10	2006-10-13	2006-10-14	06:45:00	06:45:00	Inactive	139	19:10:00	06:45:00	695	11.5833	19	6	2006-10-13 19:10:00	2006-10-14 06:45:00	11:35:00
F1	SN	F	YRL	HB	No	2007	24	6	2007-06-13	2007-06-14	09:20:00	09:20:00	Inactive	139	21:45:00	09:20:00	695	11.5833	21	9	2007-06-13 21:45:00	2007-06-14 09:20:00	11:35:00
F3	SN	F	SA	PB	No	2005	42	10	2005-10-10	2005-10-11	09:10:00	09:10:00	Inactive	139	21:35:00	09:10:00	695	11.5833	21	9	2005-10-10 21:35:00	2005-10-11 09:10:00	11:35:00
F3	SN	F	SA	PB	No	2005	43	10	2005-10-17	2005-10-18	07:15:00	07:15:00	Inactive	139	19:40:00	07:15:00	695	11.5833	19	7	2005-10-17 19:40:00	2005-10-18 07:15:00	11:35:00
F3	SN	F	SA	PB	No	2006	40	10	2006-10-06	2006-10-07	08:25:00	08:25:00	Inactive	139	20:50:00	08:25:00	695	11.5833	20	8	2006-10-06 20:50:00	2006-10-07 08:25:00	11:35:00
F4	SC	F	YRL	PB	No	2006	41	10	2006-10-12	2006-10-13	06:25:00	06:25:00	Inactive	139	18:50:00	06:25:00	695	11.5833	18	6	2006-10-12 18:50:00	2006-10-13 06:25:00	11:35:00
F6	SC	F	2YR	PB	No	2006	42	10	2006-10-14	2006-10-15	06:40:00	06:40:00	Inactive	139	19:05:00	06:40:00	695	11.5833	19	6	2006-10-14 19:05:00	2006-10-15 06:40:00	11:35:00
F7	SC	F	A	PB	No	2006	42	10	2006-10-16	2006-10-17	07:10:00	07:10:00	Inactive	139	19:35:00	07:10:00	695	11.5833	19	7	2006-10-16 19:35:00	2006-10-17 07:10:00	11:35:00
F7	SC	F	A	HB	No	2007	21	5	2007-05-19	2007-05-20	06:50:00	06:50:00	Inactive	139	19:15:00	06:50:00	695	11.5833	19	6	2007-05-19 19:15:00	2007-05-20 06:50:00	11:35:00
F8	SN	F	3YR	HB	No	2008	21	5	2008-05-22	2008-05-23	10:15:00	10:15:00	Inactive	139	22:40:00	10:15:00	695	11.5833	22	10	2008-05-22 22:40:00	2008-05-23 10:15:00	11:35:00
F8	SN	F	3YR	HB	No	2008	33	8	2008-08-09	2008-08-10	09:40:00	09:40:00	Inactive	139	22:05:00	09:40:00	695	11.5833	22	9	2008-08-09 22:05:00	2008-08-10 09:40:00	11:35:00
F8	SN	F	3YR	PB	No	2008	42	10	2008-10-13	2008-10-14	06:00:00	06:00:00	Inactive	139	18:25:00	06:00:00	695	11.5833	18	6	2008-10-13 18:25:00	2008-10-14 06:00:00	11:35:00
F9	SN	F	A	PB	No	2007	42	10	2007-10-19	2007-10-20	06:40:00	06:40:00	Inactive	139	19:05:00	06:40:00	695	11.5833	19	6	2007-10-19 19:05:00	2007-10-20 06:40:00	11:35:00
F1	SN	F	YRL	HB	No	2007	22	5	2007-05-29	2007-05-30	09:15:00	09:15:00	Inactive	138	21:45:00	09:15:00	690	11.5	21	9	2007-05-29 21:45:00	2007-05-30 09:15:00	11:30:00
F10	SN	F	A	HB	No	2011	20	5	2011-05-08	2011-05-09	10:25:00	10:25:00	Inactive	138	22:55:00	10:25:00	690	11.5	22	10	2011-05-08 22:55:00	2011-05-09 10:25:00	11:30:00
F14-	SC	F	A	B	No	2011	42	10	2011-10-08	2011-10-09	06:35:00	06:35:00	Inactive	138	19:05:00	06:35:00	690	11.5	19	6	2011-10-08 19:05:00	2011-10-09 06:35:00	11:30:00
F2	SN	F	2YR	PB	No	2005	42	10	2005-10-09	2005-10-10	07:30:00	07:30:00	Inactive	138	20:00:00	07:30:00	690	11.5	20	7	2005-10-09 20:00:00	2005-10-10 07:30:00	11:30:00
F3	SN	F	SA	PB	No	2006	43	10	2006-10-22	2006-10-23	07:10:00	07:10:00	Inactive	138	19:40:00	07:10:00	690	11.5	19	7	2006-10-22 19:40:00	2006-10-23 07:10:00	11:30:00
F6	SC	F	2YR	PB	No	2006	41	10	2006-10-13	2006-10-14	07:00:00	07:00:00	Inactive	138	19:30:00	07:00:00	690	11.5	19	7	2006-10-13 19:30:00	2006-10-14 07:00:00	11:30:00
F6	SC	F	2YR	PB	No	2006	42	10	2006-10-16	2006-10-17	06:45:00	06:45:00	Inactive	138	19:15:00	06:45:00	690	11.5	19	6	2006-10-16 19:15:00	2006-10-17 06:45:00	11:30:00
F7	SC	F	A	HB	No	2007	19	5	2007-05-08	2007-05-09	09:10:00	09:10:00	Inactive	138	21:40:00	09:10:00	690	11.5	21	9	2007-05-08 21:40:00	2007-05-09 09:10:00	11:30:00
F8	SN	F	2YR	PB	No	2007	42	10	2007-10-18	2007-10-19	07:05:00	07:05:00	Inactive	138	19:35:00	07:05:00	690	11.5	19	7	2007-10-18 19:35:00	2007-10-19 07:05:00	11:30:00
F9	SN	F	A	PB	No	2007	42	10	2007-10-16	2007-10-17	06:35:00	06:35:00	Inactive	138	19:05:00	06:35:00	690	11.5	19	6	2007-10-16 19:05:00	2007-10-17 06:35:00	11:30:00
F1	SN	F	A	B	No	2005	39	9	2005-09-18	2005-09-19	07:35:00	07:35:00	Inactive	137	20:10:00	07:35:00	685	11.4167	20	7	2005-09-18 20:10:00	2005-09-19 07:35:00	11:25:00
F14-	SC	F	A	HB	No	2012	19	5	2012-05-07	2012-05-08	08:00:00	08:00:00	Inactive	137	20:35:00	08:00:00	685	11.4167	20	8	2012-05-07 20:35:00	2012-05-08 08:00:00	11:25:00
F3	SN	F	SA	HB	No	2005	21	5	2005-05-18	2005-05-19	08:55:00	08:55:00	Inactive	137	21:30:00	08:55:00	685	11.4167	21	8	2005-05-18 21:30:00	2005-05-19 08:55:00	11:25:00
F4	SC	F	YRL	PB	No	2006	43	10	2006-10-22	2006-10-23	07:05:00	07:05:00	Inactive	137	19:40:00	07:05:00	685	11.4167	19	7	2006-10-22 19:40:00	2006-10-23 07:05:00	11:25:00
F8	SN	F	2YR	PB	No	2007	40	10	2007-10-02	2007-10-03	07:00:00	07:00:00	Inactive	137	19:35:00	07:00:00	685	11.4167	19	7	2007-10-02 19:35:00	2007-10-03 07:00:00	11:25:00
F9	SN	F	A	PB	No	2007	42	10	2007-10-15	2007-10-16	06:20:00	06:20:00	Inactive	137	18:55:00	06:20:00	685	11.4167	18	6	2007-10-15 18:55:00	2007-10-16 06:20:00	11:25:00
F9	SN	F	A	PB	No	2007	44	10	2007-10-30	2007-10-31	06:20:00	06:20:00	Inactive	137	18:55:00	06:20:00	685	11.4167	18	6	2007-10-30 18:55:00	2007-10-31 06:20:00	11:25:00
F1	SN	F	A	HB	No	2005	23	6	2005-06-02	2005-06-03	10:50:00	10:50:00	Inactive	136	23:30:00	10:50:00	680	11.3333	23	10	2005-06-02 23:30:00	2005-06-03 10:50:00	11:20:00
F1	SN	F	YRL	HB	No	2007	23	6	2007-06-06	2007-06-07	08:25:00	08:25:00	Inactive	136	21:05:00	08:25:00	680	11.3333	21	8	2007-06-06 21:05:00	2007-06-07 08:25:00	11:20:00
F10	SN	F	A	HB	Post Cap	2010	24	6	2010-06-09	2010-06-10	09:00:00	09:00:00	Inactive	136	21:40:00	09:00:00	680	11.3333	21	9	2010-06-09 21:40:00	2010-06-10 09:00:00	11:20:00
F10	SN	F	A	HB	No	2011	23	5	2011-05-29	2011-05-30	09:50:00	09:50:00	Inactive	136	22:30:00	09:50:00	680	11.3333	22	9	2011-05-29 22:30:00	2011-05-30 09:50:00	11:20:00
F10	SN	F	A	HB	No	2011	23	6	2011-06-02	2011-06-03	08:50:00	08:50:00	Inactive	136	21:30:00	08:50:00	680	11.3333	21	8	2011-06-02 21:30:00	2011-06-03 08:50:00	11:20:00
F14-	SC	F	A	PB	No	2011	44	10	2011-10-25	2011-10-26	07:20:00	07:20:00	Inactive	136	20:00:00	07:20:00	680	11.3333	20	7	2011-10-25 20:00:00	2011-10-26 07:20:00	11:20:00
F3	SN	F	SA	HB	No	2005	22	5	2005-05-21	2005-05-22	09:25:00	09:25:00	Inactive	136	22:05:00	09:25:00	680	11.3333	22	9	2005-05-21 22:05:00	2005-05-22 09:25:00	11:20:00
F3	SN	F	SA	PB	No	2005	43	10	2005-10-18	2005-10-19	07:45:00	07:45:00	Inactive	136	20:25:00	07:45:00	680	11.3333	20	7	2005-10-18 20:25:00	2005-10-19 07:45:00	11:20:00
F3	SN	F	SA	PB	No	2005	43	10	2005-10-21	2005-10-22	07:25:00	07:25:00	Inactive	136	20:05:00	07:25:00	680	11.3333	20	7	2005-10-21 20:05:00	2005-10-22 07:25:00	11:20:00
F3	SN	F	SA	HB	No	2006	21	5	2006-05-26	2006-05-27	09:35:00	09:35:00	Inactive	136	22:15:00	09:35:00	680	11.3333	22	9	2006-05-26 22:15:00	2006-05-27 09:35:00	11:20:00
F3	SN	F	SA	PB	No	2006	41	10	2006-10-13	2006-10-14	06:40:00	06:40:00	Inactive	136	19:20:00	06:40:00	680	11.3333	19	6	2006-10-13 19:20:00	2006-10-14 06:40:00	11:20:00
F4	SC	F	YRL	PB	No	2006	42	10	2006-10-19	2006-10-20	06:50:00	06:50:00	Inactive	136	19:30:00	06:50:00	680	11.3333	19	6	2006-10-19 19:30:00	2006-10-20 06:50:00	11:20:00
F6	SC	F	2YR	PB	No	2006	41	10	2006-10-07	2006-10-08	06:45:00	06:45:00	Inactive	136	19:25:00	06:45:00	680	11.3333	19	6	2006-10-07 19:25:00	2006-10-08 06:45:00	11:20:00
F6	SC	F	2YR	PB	No	2006	41	10	2006-10-10	2006-10-11	06:40:00	06:40:00	Inactive	136	19:20:00	06:40:00	680	11.3333	19	6	2006-10-10 19:20:00	2006-10-11 06:40:00	11:20:00
F6	SC	F	2YR	PB	No	2006	42	10	2006-10-20	2006-10-21	06:35:00	06:35:00	Inactive	136	19:15:00	06:35:00	680	11.3333	19	6	2006-10-20 19:15:00	2006-10-21 06:35:00	11:20:00
F8	SN	F	2YR	PB	No	2007	40	10	2007-10-05	2007-10-06	07:10:00	07:10:00	Inactive	136	19:50:00	07:10:00	680	11.3333	19	7	2007-10-05 19:50:00	2007-10-06 07:10:00	11:20:00
F8	SN	F	3YR	HB	No	2008	22	5	2008-05-24	2008-05-25	08:35:00	08:35:00	Inactive	136	21:15:00	08:35:00	680	11.3333	21	8	2008-05-24 21:15:00	2008-05-25 08:35:00	11:20:00
F8	SN	F	?	HB	No	2009	23	5	2009-05-30	2009-05-31	08:00:00	08:00:00	Inactive	136	20:40:00	08:00:00	680	11.3333	20	8	2009-05-30 20:40:00	2009-05-31 08:00:00	11:20:00
F1	SN	F	COY	HB	No	2006	22	6	2006-05-31	2006-06-01	08:55:00	08:55:00	Inactive	135	21:40:00	08:55:00	675	11.25	21	8	2006-05-31 21:40:00	2006-06-01 08:55:00	11:15:00
F1	SN	F	COY	B	No	2006	38	9	2006-09-19	2006-09-20	06:40:00	06:40:00	Inactive	135	19:25:00	06:40:00	675	11.25	19	6	2006-09-19 19:25:00	2006-09-20 06:40:00	11:15:00
F1	SN	F	COY	PB	No	2006	40	10	2006-10-06	2006-10-07	06:50:00	06:50:00	Inactive	135	19:35:00	06:50:00	675	11.25	19	6	2006-10-06 19:35:00	2006-10-07 06:50:00	11:15:00
F1	SN	F	YRL	PB	No	2007	34	8	2007-08-21	2007-08-22	08:50:00	08:50:00	Inactive	135	21:35:00	08:50:00	675	11.25	21	8	2007-08-21 21:35:00	2007-08-22 08:50:00	11:15:00
F2	SN	F	2YR	PB	No	2005	42	10	2005-10-11	2005-10-12	07:40:00	07:40:00	Inactive	135	20:25:00	07:40:00	675	11.25	20	7	2005-10-11 20:25:00	2005-10-12 07:40:00	11:15:00
F3	SN	F	SA	PB	No	2005	40	9	2005-09-26	2005-09-27	07:05:00	07:05:00	Inactive	135	19:50:00	07:05:00	675	11.25	19	7	2005-09-26 19:50:00	2005-09-27 07:05:00	11:15:00
F3	SN	F	SA	HB	Post Cap	2006	21	5	2006-05-20	2006-05-21	08:50:00	08:50:00	Inactive	135	21:35:00	08:50:00	675	11.25	21	8	2006-05-20 21:35:00	2006-05-21 08:50:00	11:15:00
F3	SN	F	SA	HB	Post Cap	2006	21	5	2006-05-22	2006-05-23	08:25:00	08:25:00	Inactive	135	21:10:00	08:25:00	675	11.25	21	8	2006-05-22 21:10:00	2006-05-23 08:25:00	11:15:00
F6	SC	F	COY	HB	No	2007	22	6	2007-05-31	2007-06-01	09:40:00	09:40:00	Inactive	135	22:25:00	09:40:00	675	11.25	22	9	2007-05-31 22:25:00	2007-06-01 09:40:00	11:15:00
F8	SN	F	?	PB	No	2009	40	10	2009-09-30	2009-10-01	06:20:00	06:20:00	Inactive	135	19:05:00	06:20:00	675	11.25	19	6	2009-09-30 19:05:00	2009-10-01 06:20:00	11:15:00
F1	SN	F	COY	PB	No	2006	40	10	2006-10-05	2006-10-06	06:20:00	06:20:00	Inactive	134	19:10:00	06:20:00	670	11.1667	19	6	2006-10-05 19:10:00	2006-10-06 06:20:00	11:10:00
F2	SN	F	2YR	HB	No	2005	22	5	2005-05-23	2005-05-24	09:25:00	09:25:00	Inactive	134	22:15:00	09:25:00	670	11.1667	22	9	2005-05-23 22:15:00	2005-05-24 09:25:00	11:10:00
F2	SN	F	2YR	PB	No	2005	42	10	2005-10-12	2005-10-13	07:05:00	07:05:00	Inactive	134	19:55:00	07:05:00	670	11.1667	19	7	2005-10-12 19:55:00	2005-10-13 07:05:00	11:10:00
F2	SN	F	2YR	PB	No	2005	43	10	2005-10-17	2005-10-18	08:10:00	08:10:00	Inactive	134	21:00:00	08:10:00	670	11.1667	21	8	2005-10-17 21:00:00	2005-10-18 08:10:00	11:10:00
F3	SN	F	SA	B	No	2005	38	9	2005-09-15	2005-09-16	07:30:00	07:30:00	Inactive	134	20:20:00	07:30:00	670	11.1667	20	7	2005-09-15 20:20:00	2005-09-16 07:30:00	11:10:00
F3	SN	F	SA	PB	No	2005	40	9	2005-09-29	2005-09-30	06:50:00	06:50:00	Inactive	134	19:40:00	06:50:00	670	11.1667	19	6	2005-09-29 19:40:00	2005-09-30 06:50:00	11:10:00
F3	SN	F	SA	PB	No	2006	42	10	2006-10-20	2006-10-21	07:15:00	07:15:00	Inactive	134	20:05:00	07:15:00	670	11.1667	20	7	2006-10-20 20:05:00	2006-10-21 07:15:00	11:10:00
F6	SC	F	2YR	PB	No	2006	42	10	2006-10-19	2006-10-20	06:35:00	06:35:00	Inactive	134	19:25:00	06:35:00	670	11.1667	19	6	2006-10-19 19:25:00	2006-10-20 06:35:00	11:10:00
F8	SN	F	2YR	PB	No	2007	41	10	2007-10-07	2007-10-08	06:50:00	06:50:00	Inactive	134	19:40:00	06:50:00	670	11.1667	19	6	2007-10-07 19:40:00	2007-10-08 06:50:00	11:10:00
F8	SN	F	2YR	PB	No	2007	41	10	2007-10-08	2007-10-09	06:50:00	06:50:00	Inactive	134	19:40:00	06:50:00	670	11.1667	19	6	2007-10-08 19:40:00	2007-10-09 06:50:00	11:10:00
F8	SN	F	2YR	PB	No	2007	42	10	2007-10-15	2007-10-16	06:50:00	06:50:00	Inactive	134	19:40:00	06:50:00	670	11.1667	19	6	2007-10-15 19:40:00	2007-10-16 06:50:00	11:10:00
F8	SN	F	2YR	PB	No	2007	44	10	2007-10-30	2007-10-31	07:10:00	07:10:00	Inactive	134	20:00:00	07:10:00	670	11.1667	20	7	2007-10-30 20:00:00	2007-10-31 07:10:00	11:10:00
F8	SN	F	?	PB	No	2009	42	10	2009-10-11	2009-10-12	06:35:00	06:35:00	Inactive	134	19:25:00	06:35:00	670	11.1667	19	6	2009-10-11 19:25:00	2009-10-12 06:35:00	11:10:00
F1	SN	F	COY	B	No	2006	40	10	2006-10-01	2006-10-02	06:45:00	06:45:00	Inactive	133	19:40:00	06:45:00	665	11.0833	19	6	2006-10-01 19:40:00	2006-10-02 06:45:00	11:05:00
F1	SN	F	YRL	HB	No	2007	21	5	2007-05-22	2007-05-23	08:25:00	08:25:00	Inactive	133	21:20:00	08:25:00	665	11.0833	21	8	2007-05-22 21:20:00	2007-05-23 08:25:00	11:05:00
F10	SN	F	A	HB	No	2011	22	5	2011-05-22	2011-05-23	09:30:00	09:30:00	Inactive	133	22:25:00	09:30:00	665	11.0833	22	9	2011-05-22 22:25:00	2011-05-23 09:30:00	11:05:00
F3	SN	F	SA	HB	No	2005	25	6	2005-06-13	2005-06-14	07:35:00	07:35:00	Inactive	133	20:30:00	07:35:00	665	11.0833	20	7	2005-06-13 20:30:00	2005-06-14 07:35:00	11:05:00
F3	SN	F	SA	PB	No	2005	41	10	2005-10-05	2005-10-06	06:45:00	06:45:00	Inactive	133	19:40:00	06:45:00	665	11.0833	19	6	2005-10-05 19:40:00	2005-10-06 06:45:00	11:05:00
F3	SN	F	SA	HB	No	2006	22	5	2006-05-27	2006-05-28	08:45:00	08:45:00	Inactive	133	21:40:00	08:45:00	665	11.0833	21	8	2006-05-27 21:40:00	2006-05-28 08:45:00	11:05:00
F4	SC	F	YRL	PB	No	2006	40	10	2006-10-05	2006-10-06	06:40:00	06:40:00	Inactive	133	19:35:00	06:40:00	665	11.0833	19	6	2006-10-05 19:35:00	2006-10-06 06:40:00	11:05:00
F7	SC	F	A	PB	No	2006	43	10	2006-10-23	2006-10-24	07:55:00	07:55:00	Inactive	133	20:50:00	07:55:00	665	11.0833	20	7	2006-10-23 20:50:00	2006-10-24 07:55:00	11:05:00
F7	SC	F	A	HB	No	2007	20	5	2007-05-13	2007-05-14	06:25:00	06:25:00	Inactive	133	19:20:00	06:25:00	665	11.0833	19	6	2007-05-13 19:20:00	2007-05-14 06:25:00	11:05:00
F8	SN	F	3YR	PB	No	2008	42	10	2008-10-11	2008-10-12	06:55:00	06:55:00	Inactive	133	19:50:00	06:55:00	665	11.0833	19	6	2008-10-11 19:50:00	2008-10-12 06:55:00	11:05:00
F10	SN	F	A	PB	No	2010	42	10	2010-10-11	2010-10-12	06:10:00	06:10:00	Inactive	132	19:10:00	06:10:00	660	11	19	6	2010-10-11 19:10:00	2010-10-12 06:10:00	11:00:00
F10	SN	F	A	PB	No	2010	42	10	2010-10-14	2010-10-15	06:40:00	06:40:00	Inactive	132	19:40:00	06:40:00	660	11	19	6	2010-10-14 19:40:00	2010-10-15 06:40:00	11:00:00
F14-	SC	F	A	PB	No	2011	44	10	2011-10-24	2011-10-25	06:35:00	06:35:00	Inactive	132	19:35:00	06:35:00	660	11	19	6	2011-10-24 19:35:00	2011-10-25 06:35:00	11:00:00
F2	SN	F	2YR	PB	No	2005	41	10	2005-10-04	2005-10-05	07:10:00	07:10:00	Inactive	132	20:10:00	07:10:00	660	11	20	7	2005-10-04 20:10:00	2005-10-05 07:10:00	11:00:00
F3	SN	F	SA	B	No	2005	39	9	2005-09-19	2005-09-20	07:25:00	07:25:00	Inactive	132	20:25:00	07:25:00	660	11	20	7	2005-09-19 20:25:00	2005-09-20 07:25:00	11:00:00
F3	SN	F	SA	PB	No	2005	41	10	2005-10-01	2005-10-02	07:30:00	07:30:00	Inactive	132	20:30:00	07:30:00	660	11	20	7	2005-10-01 20:30:00	2005-10-02 07:30:00	11:00:00
F7	SC	F	A	PB	No	2006	42	10	2006-10-15	2006-10-16	06:25:00	06:25:00	Inactive	132	19:25:00	06:25:00	660	11	19	6	2006-10-15 19:25:00	2006-10-16 06:25:00	11:00:00
F7	SC	F	A	PB	No	2006	43	10	2006-10-21	2006-10-22	06:30:00	06:30:00	Inactive	132	19:30:00	06:30:00	660	11	19	6	2006-10-21 19:30:00	2006-10-22 06:30:00	11:00:00
F8	SN	F	2YR	PB	No	2007	43	10	2007-10-22	2007-10-23	06:45:00	06:45:00	Inactive	132	19:45:00	06:45:00	660	11	19	6	2007-10-22 19:45:00	2007-10-23 06:45:00	11:00:00
F8	SN	F	3YR	HB	No	2008	24	6	2008-06-09	2008-06-10	09:00:00	09:00:00	Inactive	132	22:00:00	09:00:00	660	11	22	9	2008-06-09 22:00:00	2008-06-10 09:00:00	11:00:00
F8	SN	F	?	PB	No	2009	42	10	2009-10-16	2009-10-17	07:00:00	07:00:00	Inactive	132	20:00:00	07:00:00	660	11	20	7	2009-10-16 20:00:00	2009-10-17 07:00:00	11:00:00
F10	SN	F	A	PB	No	2010	42	10	2010-10-15	2010-10-16	06:50:00	06:50:00	Inactive	131	19:55:00	06:50:00	655	10.9167	19	6	2010-10-15 19:55:00	2010-10-16 06:50:00	10:55:00
F2	SN	F	2YR	PB	No	2005	36	8	2005-08-28	2005-08-29	07:10:00	07:10:00	Inactive	131	20:15:00	07:10:00	655	10.9167	20	7	2005-08-28 20:15:00	2005-08-29 07:10:00	10:55:00
F3	SN	F	SA	HB	No	2006	22	6	2006-06-01	2006-06-02	07:40:00	07:40:00	Inactive	131	20:45:00	07:40:00	655	10.9167	20	7	2006-06-01 20:45:00	2006-06-02 07:40:00	10:55:00
F3	SN	F	SA	PB	No	2006	41	10	2006-10-09	2006-10-10	07:00:00	07:00:00	Inactive	131	20:05:00	07:00:00	655	10.9167	20	7	2006-10-09 20:05:00	2006-10-10 07:00:00	10:55:00
F3	SN	F	SA	PB	No	2006	41	10	2006-10-10	2006-10-11	07:00:00	07:00:00	Inactive	131	20:05:00	07:00:00	655	10.9167	20	7	2006-10-10 20:05:00	2006-10-11 07:00:00	10:55:00
F4	SC	F	YRL	PB	No	2006	42	10	2006-10-20	2006-10-21	07:10:00	07:10:00	Inactive	131	20:15:00	07:10:00	655	10.9167	20	7	2006-10-20 20:15:00	2006-10-21 07:10:00	10:55:00
F6	SC	F	2YR	PB	No	2006	40	10	2006-09-30	2006-10-01	06:25:00	06:25:00	Inactive	131	19:30:00	06:25:00	655	10.9167	19	6	2006-09-30 19:30:00	2006-10-01 06:25:00	10:55:00
F6	SC	F	2YR	PB	No	2006	41	10	2006-10-09	2006-10-10	06:20:00	06:20:00	Inactive	131	19:25:00	06:20:00	655	10.9167	19	6	2006-10-09 19:25:00	2006-10-10 06:20:00	10:55:00
F6	SC	F	2YR	PB	No	2006	43	10	2006-10-21	2006-10-22	06:25:00	06:25:00	Inactive	131	19:30:00	06:25:00	655	10.9167	19	6	2006-10-21 19:30:00	2006-10-22 06:25:00	10:55:00
F7	SC	F	A	PB	No	2006	42	10	2006-10-17	2006-10-18	06:30:00	06:30:00	Inactive	131	19:35:00	06:30:00	655	10.9167	19	6	2006-10-17 19:35:00	2006-10-18 06:30:00	10:55:00
F7	SC	F	A	PB	No	2006	43	10	2006-10-22	2006-10-23	06:35:00	06:35:00	Inactive	131	19:40:00	06:35:00	655	10.9167	19	6	2006-10-22 19:40:00	2006-10-23 06:35:00	10:55:00
F8	SN	F	2YR	PB	No	2007	42	10	2007-10-19	2007-10-20	06:55:00	06:55:00	Inactive	131	20:00:00	06:55:00	655	10.9167	20	6	2007-10-19 20:00:00	2007-10-20 06:55:00	10:55:00
F8	SN	F	3YR	PB	No	2008	44	10	2008-10-25	2008-10-26	07:55:00	07:55:00	Inactive	131	21:00:00	07:55:00	655	10.9167	21	7	2008-10-25 21:00:00	2008-10-26 07:55:00	10:55:00
F8	SN	F	?	PB	No	2009	41	10	2009-10-05	2009-10-06	07:00:00	07:00:00	Inactive	131	20:05:00	07:00:00	655	10.9167	20	7	2009-10-05 20:05:00	2009-10-06 07:00:00	10:55:00
F9	SN	F	A	HB	No	2008	20	5	2008-05-12	2008-05-13	08:40:00	08:40:00	Inactive	131	21:45:00	08:40:00	655	10.9167	21	8	2008-05-12 21:45:00	2008-05-13 08:40:00	10:55:00
F9	SN	F	A	HB	No	2008	21	5	2008-05-18	2008-05-19	07:25:00	07:25:00	Inactive	131	20:30:00	07:25:00	655	10.9167	20	7	2008-05-18 20:30:00	2008-05-19 07:25:00	10:55:00
F1	SN	F	COY	B	No	2006	40	10	2006-09-30	2006-10-01	06:30:00	06:30:00	Inactive	130	19:40:00	06:30:00	650	10.8333	19	6	2006-09-30 19:40:00	2006-10-01 06:30:00	10:50:00
F1	SN	F	COY	PB	No	2006	41	10	2006-10-10	2006-10-11	07:10:00	07:10:00	Inactive	130	20:20:00	07:10:00	650	10.8333	20	7	2006-10-10 20:20:00	2006-10-11 07:10:00	10:50:00
F1	SN	F	YRL	HB	No	2007	24	6	2007-06-11	2007-06-12	08:35:00	08:35:00	Inactive	130	21:45:00	08:35:00	650	10.8333	21	8	2007-06-11 21:45:00	2007-06-12 08:35:00	10:50:00
F10	SN	F	A	PB	No	2010	43	10	2010-10-16	2010-10-17	06:25:00	06:25:00	Inactive	130	19:35:00	06:25:00	650	10.8333	19	6	2010-10-16 19:35:00	2010-10-17 06:25:00	10:50:00
F10	SN	F	A	PB	No	2010	43	10	2010-10-20	2010-10-21	06:40:00	06:40:00	Inactive	130	19:50:00	06:40:00	650	10.8333	19	6	2010-10-20 19:50:00	2010-10-21 06:40:00	10:50:00
F2	SN	F	2YR	PB	No	2005	41	10	2005-10-03	2005-10-04	07:10:00	07:10:00	Inactive	130	20:20:00	07:10:00	650	10.8333	20	7	2005-10-03 20:20:00	2005-10-04 07:10:00	10:50:00
F3	SN	F	SA	HB	No	2005	24	6	2005-06-07	2005-06-08	07:45:00	07:45:00	Inactive	130	20:55:00	07:45:00	650	10.8333	20	7	2005-06-07 20:55:00	2005-06-08 07:45:00	10:50:00
F3	SN	F	SA	PB	No	2005	42	10	2005-10-14	2005-10-15	07:55:00	07:55:00	Inactive	130	21:05:00	07:55:00	650	10.8333	21	7	2005-10-14 21:05:00	2005-10-15 07:55:00	10:50:00
F3	SN	F	SA	PB	No	2006	40	10	2006-10-02	2006-10-03	06:50:00	06:50:00	Inactive	130	20:00:00	06:50:00	650	10.8333	20	6	2006-10-02 20:00:00	2006-10-03 06:50:00	10:50:00
F4	SC	F	YRL	PB	No	2006	41	10	2006-10-07	2006-10-08	06:40:00	06:40:00	Inactive	130	19:50:00	06:40:00	650	10.8333	19	6	2006-10-07 19:50:00	2006-10-08 06:40:00	10:50:00
F6	SC	F	2YR	HB	Post Cap	2006	21	5	2006-05-23	2006-05-24	08:50:00	08:50:00	Inactive	130	22:00:00	08:50:00	650	10.8333	22	8	2006-05-23 22:00:00	2006-05-24 08:50:00	10:50:00
F6	SC	F	2YR	HB	No	2006	21	5	2006-05-24	2006-05-25	08:20:00	08:20:00	Inactive	130	21:30:00	08:20:00	650	10.8333	21	8	2006-05-24 21:30:00	2006-05-25 08:20:00	10:50:00
F6	SC	F	2YR	PB	No	2006	43	10	2006-10-22	2006-10-23	06:05:00	06:05:00	Inactive	130	19:15:00	06:05:00	650	10.8333	19	6	2006-10-22 19:15:00	2006-10-23 06:05:00	10:50:00
F7	SC	F	A	EF	No	2006	31	7	2006-07-30	2006-07-31	07:55:00	07:55:00	Inactive	130	21:05:00	07:55:00	650	10.8333	21	7	2006-07-30 21:05:00	2006-07-31 07:55:00	10:50:00
F7	SC	F	A	PB	No	2006	42	10	2006-10-19	2006-10-20	06:45:00	06:45:00	Inactive	130	19:55:00	06:45:00	650	10.8333	19	6	2006-10-19 19:55:00	2006-10-20 06:45:00	10:50:00
F8	SN	F	3YR	PB	No	2008	41	10	2008-10-06	2008-10-07	07:15:00	07:15:00	Inactive	130	20:25:00	07:15:00	650	10.8333	20	7	2008-10-06 20:25:00	2008-10-07 07:15:00	10:50:00
F8	SN	F	3YR	PB	No	2008	43	10	2008-10-20	2008-10-21	07:10:00	07:10:00	Inactive	130	20:20:00	07:10:00	650	10.8333	20	7	2008-10-20 20:20:00	2008-10-21 07:10:00	10:50:00
F8	SN	F	?	B	No	2009	36	9	2009-09-03	2009-09-04	07:30:00	07:30:00	Inactive	130	20:40:00	07:30:00	650	10.8333	20	7	2009-09-03 20:40:00	2009-09-04 07:30:00	10:50:00
F1	SN	F	A	HB	No	2005	22	5	2005-05-21	2005-05-22	08:55:00	08:55:00	Inactive	129	22:10:00	08:55:00	645	10.75	22	8	2005-05-21 22:10:00	2005-05-22 08:55:00	10:45:00
F1	SN	F	A	B	No	2005	39	9	2005-09-23	2005-09-24	06:20:00	06:20:00	Inactive	129	19:35:00	06:20:00	645	10.75	19	6	2005-09-23 19:35:00	2005-09-24 06:20:00	10:45:00
F1	SN	F	COY	PB	No	2006	42	10	2006-10-18	2006-10-19	07:30:00	07:30:00	Inactive	129	20:45:00	07:30:00	645	10.75	20	7	2006-10-18 20:45:00	2006-10-19 07:30:00	10:45:00
F10	SN	F	A	PB	No	2010	42	10	2010-10-13	2010-10-14	06:15:00	06:15:00	Inactive	129	19:30:00	06:15:00	645	10.75	19	6	2010-10-13 19:30:00	2010-10-14 06:15:00	10:45:00
F10	SN	F	A	HB	No	2011	25	6	2011-06-12	2011-06-13	07:55:00	07:55:00	Inactive	129	21:10:00	07:55:00	645	10.75	21	7	2011-06-12 21:10:00	2011-06-13 07:55:00	10:45:00
F10	SN	F	A	PB	No	2011	40	9	2011-09-27	2011-09-28	08:05:00	08:05:00	Inactive	129	21:20:00	08:05:00	645	10.75	21	8	2011-09-27 21:20:00	2011-09-28 08:05:00	10:45:00
F2	SN	F	2YR	HB	No	2005	24	6	2005-06-07	2005-06-08	08:05:00	08:05:00	Inactive	129	21:20:00	08:05:00	645	10.75	21	8	2005-06-07 21:20:00	2005-06-08 08:05:00	10:45:00
F2	SN	F	2YR	HB	No	2005	30	7	2005-07-19	2005-07-20	07:35:00	07:35:00	Inactive	129	20:50:00	07:35:00	645	10.75	20	7	2005-07-19 20:50:00	2005-07-20 07:35:00	10:45:00
F2	SN	F	2YR	PB	No	2005	40	9	2005-09-29	2005-09-30	06:40:00	06:40:00	Inactive	129	19:55:00	06:40:00	645	10.75	19	6	2005-09-29 19:55:00	2005-09-30 06:40:00	10:45:00
F3	SN	F	SA	B	No	2005	35	8	2005-08-23	2005-08-24	07:05:00	07:05:00	Inactive	129	20:20:00	07:05:00	645	10.75	20	7	2005-08-23 20:20:00	2005-08-24 07:05:00	10:45:00
F3	SN	F	SA	B	No	2005	38	9	2005-09-11	2005-09-12	08:55:00	08:55:00	Inactive	129	22:10:00	08:55:00	645	10.75	22	8	2005-09-11 22:10:00	2005-09-12 08:55:00	10:45:00
F1	SN	F	YRL	HB	No	2007	23	6	2007-06-07	2007-06-08	08:30:00	08:30:00	Inactive	128	21:50:00	08:30:00	640	10.6667	21	8	2007-06-07 21:50:00	2007-06-08 08:30:00	10:40:00
F1	SN	F	YRL	PB	No	2007	36	9	2007-09-01	2007-09-02	06:20:00	06:20:00	Inactive	128	19:40:00	06:20:00	640	10.6667	19	6	2007-09-01 19:40:00	2007-09-02 06:20:00	10:40:00
F14-	SC	F	A	HB	No	2012	18	5	2012-05-02	2012-05-03	07:55:00	07:55:00	Inactive	128	21:15:00	07:55:00	640	10.6667	21	7	2012-05-02 21:15:00	2012-05-03 07:55:00	10:40:00
F3	SN	F	SA	B	No	2005	39	9	2005-09-17	2005-09-18	06:30:00	06:30:00	Inactive	128	19:50:00	06:30:00	640	10.6667	19	6	2005-09-17 19:50:00	2005-09-18 06:30:00	10:40:00
F3	SN	F	SA	PB	No	2005	39	9	2005-09-21	2005-09-22	07:35:00	07:35:00	Inactive	128	20:55:00	07:35:00	640	10.6667	20	7	2005-09-21 20:55:00	2005-09-22 07:35:00	10:40:00
F3	SN	F	SA	HB	No	2006	22	5	2006-05-29	2006-05-30	07:45:00	07:45:00	Inactive	128	21:05:00	07:45:00	640	10.6667	21	7	2006-05-29 21:05:00	2006-05-30 07:45:00	10:40:00
F4	SC	F	YRL	PB	No	2006	40	10	2006-10-01	2006-10-02	06:25:00	06:25:00	Inactive	128	19:45:00	06:25:00	640	10.6667	19	6	2006-10-01 19:45:00	2006-10-02 06:25:00	10:40:00
F8	SN	F	2YR	PB	No	2007	40	10	2007-09-30	2007-10-01	06:30:00	06:30:00	Inactive	128	19:50:00	06:30:00	640	10.6667	19	6	2007-09-30 19:50:00	2007-10-01 06:30:00	10:40:00
F8	SN	F	2YR	PB	No	2007	45	11	2007-11-03	2007-11-04	07:10:00	07:10:00	Inactive	128	20:30:00	07:10:00	640	10.6667	20	7	2007-11-03 20:30:00	2007-11-04 07:10:00	10:40:00
F8	SN	F	?	HB	No	2009	27	6	2009-06-28	2009-06-28	20:35:00	20:35:00	Inactive	128	09:55:00	20:35:00	640	10.6667	9	20	2009-06-28 09:55:00	2009-06-28 20:35:00	10:40:00
F9	SN	F	A	PB	No	2007	44	11	2007-10-31	2007-11-01	06:50:00	06:50:00	Inactive	128	20:10:00	06:50:00	640	10.6667	20	6	2007-10-31 20:10:00	2007-11-01 06:50:00	10:40:00
F1	SN	F	A	HB	No	2005	21	5	2005-05-20	2005-05-21	07:55:00	07:55:00	Inactive	127	21:20:00	07:55:00	635	10.5833	21	7	2005-05-20 21:20:00	2005-05-21 07:55:00	10:35:00
F1	SN	F	COY	HB	No	2006	24	6	2006-06-13	2006-06-14	09:00:00	09:00:00	Inactive	127	22:25:00	09:00:00	635	10.5833	22	9	2006-06-13 22:25:00	2006-06-14 09:00:00	10:35:00
F10	SN	F	A	HB	No	2010	33	8	2010-08-09	2010-08-10	08:25:00	08:25:00	Inactive	127	21:50:00	08:25:00	635	10.5833	21	8	2010-08-09 21:50:00	2010-08-10 08:25:00	10:35:00
F10	SN	F	A	PB	No	2011	40	9	2011-09-25	2011-09-26	06:40:00	06:40:00	Inactive	127	20:05:00	06:40:00	635	10.5833	20	6	2011-09-25 20:05:00	2011-09-26 06:40:00	10:35:00
F2	SN	F	2YR	PB	No	2005	40	9	2005-09-28	2005-09-29	06:25:00	06:25:00	Inactive	127	19:50:00	06:25:00	635	10.5833	19	6	2005-09-28 19:50:00	2005-09-29 06:25:00	10:35:00
F3	SN	F	SA	HB	No	2005	29	7	2005-07-11	2005-07-12	07:15:00	07:15:00	Inactive	127	20:40:00	07:15:00	635	10.5833	20	7	2005-07-11 20:40:00	2005-07-12 07:15:00	10:35:00
F3	SN	F	SA	B	No	2005	39	9	2005-09-20	2005-09-21	06:40:00	06:40:00	Inactive	127	20:05:00	06:40:00	635	10.5833	20	6	2005-09-20 20:05:00	2005-09-21 06:40:00	10:35:00
F3	SN	F	SA	HB	No	2006	22	6	2006-06-02	2006-06-03	07:20:00	07:20:00	Inactive	127	20:45:00	07:20:00	635	10.5833	20	7	2006-06-02 20:45:00	2006-06-03 07:20:00	10:35:00
F3	SN	F	SA	PB	No	2006	41	10	2006-10-11	2006-10-12	06:35:00	06:35:00	Inactive	127	20:00:00	06:35:00	635	10.5833	20	6	2006-10-11 20:00:00	2006-10-12 06:35:00	10:35:00
F6	SC	F	2YR	PB	No	2006	40	10	2006-10-02	2006-10-03	06:15:00	06:15:00	Inactive	127	19:40:00	06:15:00	635	10.5833	19	6	2006-10-02 19:40:00	2006-10-03 06:15:00	10:35:00
F6	SC	F	2YR	PB	No	2006	40	10	2006-10-04	2006-10-05	06:35:00	06:35:00	Inactive	127	20:00:00	06:35:00	635	10.5833	20	6	2006-10-04 20:00:00	2006-10-05 06:35:00	10:35:00
F8	SN	F	2YR	PB	No	2007	44	10	2007-10-29	2007-10-30	07:15:00	07:15:00	Inactive	127	20:40:00	07:15:00	635	10.5833	20	7	2007-10-29 20:40:00	2007-10-30 07:15:00	10:35:00
F8	SN	F	3YR	PB	No	2008	43	10	2008-10-19	2008-10-19	23:20:00	23:20:00	Inactive	127	12:45:00	23:20:00	635	10.5833	12	23	2008-10-19 12:45:00	2008-10-19 23:20:00	10:35:00
F9	SN	F	A	PB	No	2007	40	9	2007-09-29	2007-09-30	06:05:00	06:05:00	Inactive	127	19:30:00	06:05:00	635	10.5833	19	6	2007-09-29 19:30:00	2007-09-30 06:05:00	10:35:00
F9	SN	F	A	PB	No	2007	41	10	2007-10-07	2007-10-08	06:25:00	06:25:00	Inactive	127	19:50:00	06:25:00	635	10.5833	19	6	2007-10-07 19:50:00	2007-10-08 06:25:00	10:35:00
F10	SN	F	A	PB	No	2010	41	10	2010-10-08	2010-10-09	06:05:00	06:05:00	Inactive	126	19:35:00	06:05:00	630	10.5	19	6	2010-10-08 19:35:00	2010-10-09 06:05:00	10:30:00
F10	SN	F	A	HB	No	2011	23	6	2011-06-01	2011-06-02	07:55:00	07:55:00	Inactive	126	21:25:00	07:55:00	630	10.5	21	7	2011-06-01 21:25:00	2011-06-02 07:55:00	10:30:00
F2	SN	F	2YR	PB	No	2005	37	9	2005-09-08	2005-09-09	06:40:00	06:40:00	Inactive	126	20:10:00	06:40:00	630	10.5	20	6	2005-09-08 20:10:00	2005-09-09 06:40:00	10:30:00
F2	SN	F	2YR	PB	No	2005	39	9	2005-09-20	2005-09-21	06:45:00	06:45:00	Inactive	126	20:15:00	06:45:00	630	10.5	20	6	2005-09-20 20:15:00	2005-09-21 06:45:00	10:30:00
F2	SN	F	2YR	PB	No	2005	39	9	2005-09-22	2005-09-23	06:35:00	06:35:00	Inactive	126	20:05:00	06:35:00	630	10.5	20	6	2005-09-22 20:05:00	2005-09-23 06:35:00	10:30:00
F2	SN	F	2YR	PB	No	2005	40	9	2005-09-24	2005-09-25	06:20:00	06:20:00	Inactive	126	19:50:00	06:20:00	630	10.5	19	6	2005-09-24 19:50:00	2005-09-25 06:20:00	10:30:00
F3	SN	F	SA	HB	No	2005	23	6	2005-06-01	2005-06-02	08:30:00	08:30:00	Inactive	126	22:00:00	08:30:00	630	10.5	22	8	2005-06-01 22:00:00	2005-06-02 08:30:00	10:30:00
F3	SN	F	SA	HB	No	2005	24	6	2005-06-05	2005-06-06	07:00:00	07:00:00	Inactive	126	20:30:00	07:00:00	630	10.5	20	7	2005-06-05 20:30:00	2005-06-06 07:00:00	10:30:00
F3	SN	F	SA	B	No	2005	39	9	2005-09-18	2005-09-19	06:35:00	06:35:00	Inactive	126	20:05:00	06:35:00	630	10.5	20	6	2005-09-18 20:05:00	2005-09-19 06:35:00	10:30:00
F3	SN	F	SA	PB	No	2006	39	9	2006-09-29	2006-09-30	06:45:00	06:45:00	Inactive	126	20:15:00	06:45:00	630	10.5	20	6	2006-09-29 20:15:00	2006-09-30 06:45:00	10:30:00
F3	SN	F	SA	PB	No	2006	40	10	2006-10-05	2006-10-06	07:05:00	07:05:00	Inactive	126	20:35:00	07:05:00	630	10.5	20	7	2006-10-05 20:35:00	2006-10-06 07:05:00	10:30:00
F4	SC	F	YRL	PB	No	2006	41	10	2006-10-10	2006-10-11	06:15:00	06:15:00	Inactive	126	19:45:00	06:15:00	630	10.5	19	6	2006-10-10 19:45:00	2006-10-11 06:15:00	10:30:00
F4	SC	F	2YR	HB	No	2007	23	6	2007-06-04	2007-06-05		08:40:00	Inactive	126	22:10:00	08:40:00	630	10.5	22	8	2007-06-04 13:30:00	2007-06-05	10:30:00
F7	SC	F	A	PB	No	2006	42	10	2006-10-14	2006-10-15	06:00:00	06:00:00	Inactive	126	19:30:00	06:00:00	630	10.5	19	6	2006-10-14 19:30:00	2006-10-15 06:00:00	10:30:00
F8	SN	F	2YR	HB	No	2007	25	6	2007-06-16	2007-06-17	09:00:00	09:00:00	Inactive	126	22:30:00	09:00:00	630	10.5	22	9	2007-06-16 22:30:00	2007-06-17 09:00:00	10:30:00
F8	SN	F	2YR	PB	No	2007	36	9	2007-09-02	2007-09-03	06:40:00	06:40:00	Inactive	126	20:10:00	06:40:00	630	10.5	20	6	2007-09-02 20:10:00	2007-09-03 06:40:00	10:30:00
F8	SN	F	3YR	HB	Post Cap	2008	23	6	2008-06-02	2008-06-03	08:10:00	08:10:00	Inactive	126	21:40:00	08:10:00	630	10.5	21	8	2008-06-02 21:40:00	2008-06-03 08:10:00	10:30:00
F8	SN	F	3YR	PB	No	2008	38	9	2008-09-19	2008-09-20	06:30:00	06:30:00	Inactive	126	20:00:00	06:30:00	630	10.5	20	6	2008-09-19 20:00:00	2008-09-20 06:30:00	10:30:00
F9	SN	F	A	PB	No	2007	41	10	2007-10-10	2007-10-11	05:50:00	05:50:00	Inactive	126	19:20:00	05:50:00	630	10.5	19	5	2007-10-10 19:20:00	2007-10-11 05:50:00	10:30:00
F9	SN	F	A	PB	No	2007	42	10	2007-10-17	2007-10-18	06:35:00	06:35:00	Inactive	126	20:05:00	06:35:00	630	10.5	20	6	2007-10-17 20:05:00	2007-10-18 06:35:00	10:30:00
F9	SN	F	A	PB	No	2008	39	9	2008-09-24	2008-09-25	06:30:00	06:30:00	Inactive	126	20:00:00	06:30:00	630	10.5	20	6	2008-09-24 20:00:00	2008-09-25 06:30:00	10:30:00
F9	SN	F	A	PB	No	2008	40	9	2008-09-27	2008-09-28	06:05:00	06:05:00	Inactive	126	19:35:00	06:05:00	630	10.5	19	6	2008-09-27 19:35:00	2008-09-28 06:05:00	10:30:00
F1	SN	F	YRL	HB	No	2007	24	6	2007-06-09	2007-06-10	08:15:00	08:15:00	Inactive	125	21:50:00	08:15:00	625	10.4167	21	8	2007-06-09 21:50:00	2007-06-10 08:15:00	10:25:00
F2	SN	F	2YR	PB	No	2005	39	9	2005-09-19	2005-09-20	06:30:00	06:30:00	Inactive	125	20:05:00	06:30:00	625	10.4167	20	6	2005-09-19 20:05:00	2005-09-20 06:30:00	10:25:00
F2	SN	F	2YR	PB	No	2005	39	9	2005-09-21	2005-09-22	06:40:00	06:40:00	Inactive	125	20:15:00	06:40:00	625	10.4167	20	6	2005-09-21 20:15:00	2005-09-22 06:40:00	10:25:00
F2	SN	F	2YR	PB	No	2005	41	10	2005-10-06	2005-10-06	10:55:00	10:55:00	Inactive	125	00:30:00	10:55:00	625	10.4167	0	10	2005-10-06 00:30:00	2005-10-06 10:55:00	10:25:00
F3	SN	F	SA	B	No	2005	38	9	2005-09-12	2005-09-13	07:05:00	07:05:00	Inactive	125	20:40:00	07:05:00	625	10.4167	20	7	2005-09-12 20:40:00	2005-09-13 07:05:00	10:25:00
F3	SN	F	SA	HB	No	2006	24	6	2006-06-13	2006-06-14	08:15:00	08:15:00	Inactive	125	21:50:00	08:15:00	625	10.4167	21	8	2006-06-13 21:50:00	2006-06-14 08:15:00	10:25:00
F3	SN	F	SA	PB	No	2006	41	10	2006-10-08	2006-10-09	06:55:00	06:55:00	Inactive	125	20:30:00	06:55:00	625	10.4167	20	6	2006-10-08 20:30:00	2006-10-09 06:55:00	10:25:00
F4	SC	F	2YR	HB	No	2007	23	6	2007-06-05	2007-06-06		08:50:00	Inactive	125	22:25:00	08:50:00	625	10.4167	22	8	2007-06-05 13:35:00	2007-06-06	10:25:00
F6	SC	F	2YR	PB	No	2006	42	10	2006-10-18	2006-10-19	06:30:00	06:30:00	Inactive	125	20:05:00	06:30:00	625	10.4167	20	6	2006-10-18 20:05:00	2006-10-19 06:30:00	10:25:00
F8	SN	F	2YR	PB	No	2007	39	9	2007-09-22	2007-09-23	06:25:00	06:25:00	Inactive	125	20:00:00	06:25:00	625	10.4167	20	6	2007-09-22 20:00:00	2007-09-23 06:25:00	10:25:00
F8	SN	F	2YR	PB	No	2007	44	11	2007-10-31	2007-11-01	07:55:00	07:55:00	Inactive	125	21:30:00	07:55:00	625	10.4167	21	7	2007-10-31 21:30:00	2007-11-01 07:55:00	10:25:00
F8	SN	F	3YR	B	No	2008	35	8	2008-08-28	2008-08-29	09:45:00	09:45:00	Inactive	125	23:20:00	09:45:00	625	10.4167	23	9	2008-08-28 23:20:00	2008-08-29 09:45:00	10:25:00
F9	SN	F	A	PB	No	2007	41	10	2007-10-09	2007-10-10	06:25:00	06:25:00	Inactive	125	20:00:00	06:25:00	625	10.4167	20	6	2007-10-09 20:00:00	2007-10-10 06:25:00	10:25:00
F9	SN	F	A	HB	No	2008	21	5	2008-05-20	2008-05-21	08:25:00	08:25:00	Inactive	125	22:00:00	08:25:00	625	10.4167	22	8	2008-05-20 22:00:00	2008-05-21 08:25:00	10:25:00
F9	SN	F	A	PB	No	2008	39	9	2008-09-26	2008-09-27	06:40:00	06:40:00	Inactive	125	20:15:00	06:40:00	625	10.4167	20	6	2008-09-26 20:15:00	2008-09-27 06:40:00	10:25:00
F1	SN	F	A	HB	No	2005	21	5	2005-05-18	2005-05-19	07:50:00	07:50:00	Inactive	124	21:30:00	07:50:00	620	10.3333	21	7	2005-05-18 21:30:00	2005-05-19 07:50:00	10:20:00
F1	SN	F	COY	HB	No	2006	24	6	2006-06-15	2006-06-16	06:35:00	06:35:00	Inactive	124	20:15:00	06:35:00	620	10.3333	20	6	2006-06-15 20:15:00	2006-06-16 06:35:00	10:20:00
F1	SN	F	COY	PB	No	2006	40	10	2006-10-03	2006-10-04	06:10:00	06:10:00	Inactive	124	19:50:00	06:10:00	620	10.3333	19	6	2006-10-03 19:50:00	2006-10-04 06:10:00	10:20:00
F10	SN	F	A	HB	Post Cap	2010	24	6	2010-06-10	2010-06-11	06:35:00	06:35:00	Inactive	124	20:15:00	06:35:00	620	10.3333	20	6	2010-06-10 20:15:00	2010-06-11 06:35:00	10:20:00
F10	SN	F	A	PB	No	2010	43	10	2010-10-22	2010-10-23	07:00:00	07:00:00	Inactive	124	20:40:00	07:00:00	620	10.3333	20	7	2010-10-22 20:40:00	2010-10-23 07:00:00	10:20:00
F10	SN	F	A	PB	No	2011	40	9	2011-09-28	2011-09-29	06:25:00	06:25:00	Inactive	124	20:05:00	06:25:00	620	10.3333	20	6	2011-09-28 20:05:00	2011-09-29 06:25:00	10:20:00
F2	SN	F	2YR	HB	No	2005	26	6	2005-06-18	2005-06-19	08:20:00	08:20:00	Inactive	124	22:00:00	08:20:00	620	10.3333	22	8	2005-06-18 22:00:00	2005-06-19 08:20:00	10:20:00
F3	SN	F	SA	HB	No	2005	27	7	2005-06-30	2005-07-01	07:35:00	07:35:00	Inactive	124	21:15:00	07:35:00	620	10.3333	21	7	2005-06-30 21:15:00	2005-07-01 07:35:00	10:20:00
F3	SN	F	SA	HB	No	2005	33	8	2005-08-10	2005-08-11	09:20:00	09:20:00	Inactive	124	23:00:00	09:20:00	620	10.3333	23	9	2005-08-10 23:00:00	2005-08-11 09:20:00	10:20:00
F3	SN	F	SA	HB	No	2006	23	6	2006-06-03	2006-06-04	07:55:00	07:55:00	Inactive	124	21:35:00	07:55:00	620	10.3333	21	7	2006-06-03 21:35:00	2006-06-04 07:55:00	10:20:00
F3	SN	F	SA	B	No	2006	39	9	2006-09-23	2006-09-24	06:45:00	06:45:00	Inactive	124	20:25:00	06:45:00	620	10.3333	20	6	2006-09-23 20:25:00	2006-09-24 06:45:00	10:20:00
F4	SC	F	YRL	HB	Post Cap	2006	21	5	2006-05-23	2006-05-24	08:15:00	08:15:00	Inactive	124	21:55:00	08:15:00	620	10.3333	21	8	2006-05-23 21:55:00	2006-05-24 08:15:00	10:20:00
F4	SC	F	2YR	HB	No	2007	19	5	2007-05-10	2007-05-11		07:45:00	Inactive	124	21:25:00	07:45:00	620	10.3333	21	7	2007-05-10 13:40:00	2007-05-11	10:20:00
F6	SC	F	2YR	HB	No	2006	22	6	2006-06-02	2006-06-03	07:10:00	07:10:00	Inactive	124	20:50:00	07:10:00	620	10.3333	20	7	2006-06-02 20:50:00	2006-06-03 07:10:00	10:20:00
F6	SC	F	2YR	PB	No	2006	40	10	2006-10-05	2006-10-06	05:40:00	05:40:00	Inactive	124	19:20:00	05:40:00	620	10.3333	19	5	2006-10-05 19:20:00	2006-10-06 05:40:00	10:20:00
F6	SC	F	2YR	PB	No	2006	41	10	2006-10-12	2006-10-13	05:50:00	05:50:00	Inactive	124	19:30:00	05:50:00	620	10.3333	19	5	2006-10-12 19:30:00	2006-10-13 05:50:00	10:20:00
F8	SN	F	?	PB	No	2009	40	10	2009-10-03	2009-10-03	18:05:00	18:05:00	Inactive	124	07:45:00	18:05:00	620	10.3333	7	18	2009-10-03 07:45:00	2009-10-03 18:05:00	10:20:00
F1	SN	F	A	HB	No	2005	21	5	2005-05-19	2005-05-20	07:00:00	07:00:00	Inactive	123	20:45:00	07:00:00	615	10.25	20	7	2005-05-19 20:45:00	2005-05-20 07:00:00	10:15:00
F1	SN	F	A	B	No	2005	39	9	2005-09-22	2005-09-23	06:20:00	06:20:00	Inactive	123	20:05:00	06:20:00	615	10.25	20	6	2005-09-22 20:05:00	2005-09-23 06:20:00	10:15:00
F1	SN	F	COY	B	No	2006	39	9	2006-09-25	2006-09-26	06:00:00	06:00:00	Inactive	123	19:45:00	06:00:00	615	10.25	19	6	2006-09-25 19:45:00	2006-09-26 06:00:00	10:15:00
F1	SN	F	COY	B	No	2006	39	9	2006-09-27	2006-09-28	06:20:00	06:20:00	Inactive	123	20:05:00	06:20:00	615	10.25	20	6	2006-09-27 20:05:00	2006-09-28 06:20:00	10:15:00
F10	SN	F	A	B	No	2010	39	9	2010-09-20	2010-09-21	06:05:00	06:05:00	Inactive	123	19:50:00	06:05:00	615	10.25	19	6	2010-09-20 19:50:00	2010-09-21 06:05:00	10:15:00
F10	SN	F	A	B	No	2010	39	9	2010-09-21	2010-09-22	06:10:00	06:10:00	Inactive	123	19:55:00	06:10:00	615	10.25	19	6	2010-09-21 19:55:00	2010-09-22 06:10:00	10:15:00
F3	SN	F	SA	PB	No	2005	39	9	2005-09-22	2005-09-23	07:10:00	07:10:00	Inactive	123	20:55:00	07:10:00	615	10.25	20	7	2005-09-22 20:55:00	2005-09-23 07:10:00	10:15:00
F3	SN	F	SA	B	No	2006	38	9	2006-09-17	2006-09-18	06:25:00	06:25:00	Inactive	123	20:10:00	06:25:00	615	10.25	20	6	2006-09-17 20:10:00	2006-09-18 06:25:00	10:15:00
F3	SN	F	SA	PB	No	2006	40	10	2006-09-30	2006-10-01	06:55:00	06:55:00	Inactive	123	20:40:00	06:55:00	615	10.25	20	6	2006-09-30 20:40:00	2006-10-01 06:55:00	10:15:00
F4	SC	F	2YR	HB	No	2007	19	5	2007-05-06	2007-05-07		06:35:00	Inactive	123	20:20:00	06:35:00	615	10.25	20	6	2007-05-06 13:45:00	2007-05-07	10:15:00
F6	SC	F	2YR	PB	No	2006	40	10	2006-10-06	2006-10-07	05:40:00	05:40:00	Inactive	123	19:25:00	05:40:00	615	10.25	19	5	2006-10-06 19:25:00	2006-10-07 05:40:00	10:15:00
F7	SC	F	A	HB	No	2006	22	6	2006-06-02	2006-06-03	06:20:00	06:20:00	Inactive	123	20:05:00	06:20:00	615	10.25	20	6	2006-06-02 20:05:00	2006-06-03 06:20:00	10:15:00
F7	SC	F	A	PB	No	2006	41	10	2006-10-07	2006-10-08	06:05:00	06:05:00	Inactive	123	19:50:00	06:05:00	615	10.25	19	6	2006-10-07 19:50:00	2006-10-08 06:05:00	10:15:00
F8	SN	F	2YR	PB	No	2007	39	9	2007-09-28	2007-09-29	06:25:00	06:25:00	Inactive	123	20:10:00	06:25:00	615	10.25	20	6	2007-09-28 20:10:00	2007-09-29 06:25:00	10:15:00
F8	SN	F	?	HB	No	2009	27	6	2009-06-30	2009-06-30	19:40:00	19:40:00	Inactive	123	09:25:00	19:40:00	615	10.25	9	19	2009-06-30 09:25:00	2009-06-30 19:40:00	10:15:00
F8	SN	F	?	HB	No	2009	33	8	2009-08-13	2009-08-14	07:30:00	07:30:00	Inactive	123	21:15:00	07:30:00	615	10.25	21	7	2009-08-13 21:15:00	2009-08-14 07:30:00	10:15:00
F8	SN	F	?	PB	No	2009	39	9	2009-09-19	2009-09-20	05:45:00	05:45:00	Inactive	123	19:30:00	05:45:00	615	10.25	19	5	2009-09-19 19:30:00	2009-09-20 05:45:00	10:15:00
F9	SN	F	A	PB	No	2008	39	9	2008-09-23	2008-09-24	06:40:00	06:40:00	Inactive	123	20:25:00	06:40:00	615	10.25	20	6	2008-09-23 20:25:00	2008-09-24 06:40:00	10:15:00
F1	SN	F	COY	HB	No	2006	24	6	2006-06-12	2006-06-13	07:35:00	07:35:00	Inactive	122	21:25:00	07:35:00	610	10.1667	21	7	2006-06-12 21:25:00	2006-06-13 07:35:00	10:10:00
F1	SN	F	COY	B	No	2006	37	9	2006-09-13	2006-09-14	06:15:00	06:15:00	Inactive	122	20:05:00	06:15:00	610	10.1667	20	6	2006-09-13 20:05:00	2006-09-14 06:15:00	10:10:00
F10	SN	F	A	HB	Post Cap	2010	24	6	2010-06-08	2010-06-09	08:50:00	08:50:00	Inactive	122	22:40:00	08:50:00	610	10.1667	22	8	2010-06-08 22:40:00	2010-06-09 08:50:00	10:10:00
F14-	SC	F	A	PB	No	2011	44	10	2011-10-22	2011-10-23	06:50:00	06:50:00	Inactive	122	20:40:00	06:50:00	610	10.1667	20	6	2011-10-22 20:40:00	2011-10-23 06:50:00	10:10:00
F14-	SC	F	A	PB	No	2011	44	10	2011-10-23	2011-10-24	07:05:00	07:05:00	Inactive	122	20:55:00	07:05:00	610	10.1667	20	7	2011-10-23 20:55:00	2011-10-24 07:05:00	10:10:00
F14-	SC	F	A	HB	No	2012	18	4	2012-04-29	2012-04-30	07:05:00	07:05:00	Inactive	122	20:55:00	07:05:00	610	10.1667	20	7	2012-04-29 20:55:00	2012-04-30 07:05:00	10:10:00
F14-	SC	F	A	HB	No	2012	18	5	2012-05-04	2012-05-05	07:10:00	07:10:00	Inactive	122	21:00:00	07:10:00	610	10.1667	21	7	2012-05-04 21:00:00	2012-05-05 07:10:00	10:10:00
F2	SN	F	2YR	PB	No	2005	38	9	2005-09-15	2005-09-16	06:30:00	06:30:00	Inactive	122	20:20:00	06:30:00	610	10.1667	20	6	2005-09-15 20:20:00	2005-09-16 06:30:00	10:10:00
F3	SN	F	SA	HB	No	2005	32	8	2005-08-03	2005-08-04	07:40:00	07:40:00	Inactive	122	21:30:00	07:40:00	610	10.1667	21	7	2005-08-03 21:30:00	2005-08-04 07:40:00	10:10:00
F3	SN	F	SA	PB	No	2005	42	10	2005-10-11	2005-10-12	07:50:00	07:50:00	Inactive	122	21:40:00	07:50:00	610	10.1667	21	7	2005-10-11 21:40:00	2005-10-12 07:50:00	10:10:00
F3	SN	F	SA	B	No	2006	38	9	2006-09-18	2006-09-19	06:45:00	06:45:00	Inactive	122	20:35:00	06:45:00	610	10.1667	20	6	2006-09-18 20:35:00	2006-09-19 06:45:00	10:10:00
F4	SC	F	YRL	PB	No	2006	41	10	2006-10-11	2006-10-12	06:00:00	06:00:00	Inactive	122	19:50:00	06:00:00	610	10.1667	19	6	2006-10-11 19:50:00	2006-10-12 06:00:00	10:10:00
F6	SC	F	2YR	PB	No	2006	39	9	2006-09-29	2006-09-30	06:00:00	06:00:00	Inactive	122	19:50:00	06:00:00	610	10.1667	19	6	2006-09-29 19:50:00	2006-09-30 06:00:00	10:10:00
F7	SC	F	A	PB	No	2006	39	9	2006-09-28	2006-09-29	05:55:00	05:55:00	Inactive	122	19:45:00	05:55:00	610	10.1667	19	5	2006-09-28 19:45:00	2006-09-29 05:55:00	10:10:00
F8	SN	F	2YR	PB	No	2007	40	10	2007-10-03	2007-10-04	07:55:00	07:55:00	Inactive	122	21:45:00	07:55:00	610	10.1667	21	7	2007-10-03 21:45:00	2007-10-04 07:55:00	10:10:00
F8	SN	F	3YR	B	No	2008	37	9	2008-09-06	2008-09-07	06:25:00	06:25:00	Inactive	122	20:15:00	06:25:00	610	10.1667	20	6	2008-09-06 20:15:00	2008-09-07 06:25:00	10:10:00
F9	SN	F	A	HB	No	2008	22	5	2008-05-25	2008-05-26	07:35:00	07:35:00	Inactive	122	21:25:00	07:35:00	610	10.1667	21	7	2008-05-25 21:25:00	2008-05-26 07:35:00	10:10:00
F9	SN	F	A	B	No	2008	36	9	2008-09-02	2008-09-03	06:40:00	06:40:00	Inactive	122	20:30:00	06:40:00	610	10.1667	20	6	2008-09-02 20:30:00	2008-09-03 06:40:00	10:10:00
F9	SN	F	A	PB	No	2008	38	9	2008-09-17	2008-09-18	06:05:00	06:05:00	Inactive	122	19:55:00	06:05:00	610	10.1667	19	6	2008-09-17 19:55:00	2008-09-18 06:05:00	10:10:00
F1	SN	F	A	B	No	2005	38	9	2005-09-15	2005-09-16	06:00:00	06:00:00	Inactive	121	19:55:00	06:00:00	605	10.0833	19	6	2005-09-15 19:55:00	2005-09-16 06:00:00	10:05:00
F1	SN	F	A	B	No	2005	39	9	2005-09-21	2005-09-22	06:05:00	06:05:00	Inactive	121	20:00:00	06:05:00	605	10.0833	20	6	2005-09-21 20:00:00	2005-09-22 06:05:00	10:05:00
F1	SN	F	COY	B	No	2006	37	9	2006-09-15	2006-09-16	06:15:00	06:15:00	Inactive	121	20:10:00	06:15:00	605	10.0833	20	6	2006-09-15 20:10:00	2006-09-16 06:15:00	10:05:00
F1	SN	F	YRL	HB	No	2007	24	6	2007-06-14	2007-06-15	08:35:00	08:35:00	Inactive	121	22:30:00	08:35:00	605	10.0833	22	8	2007-06-14 22:30:00	2007-06-15 08:35:00	10:05:00
F1	SN	F	YRL	PB	No	2007	36	9	2007-09-05	2007-09-06	06:25:00	06:25:00	Inactive	121	20:20:00	06:25:00	605	10.0833	20	6	2007-09-05 20:20:00	2007-09-06 06:25:00	10:05:00
F10	SN	F	A	B	No	2010	39	9	2010-09-24	2010-09-25	05:55:00	05:55:00	Inactive	121	19:50:00	05:55:00	605	10.0833	19	5	2010-09-24 19:50:00	2010-09-25 05:55:00	10:05:00
F10	SN	F	A	PB	No	2010	41	10	2010-10-03	2010-10-04	05:55:00	05:55:00	Inactive	121	19:50:00	05:55:00	605	10.0833	19	5	2010-10-03 19:50:00	2010-10-04 05:55:00	10:05:00
F14-	SC	F	A	HB	No	2012	19	5	2012-05-05	2012-05-06	06:30:00	06:30:00	Inactive	121	20:25:00	06:30:00	605	10.0833	20	6	2012-05-05 20:25:00	2012-05-06 06:30:00	10:05:00
F14-	SC	F	A	HB	No	2012	22	6	2012-06-01	2012-06-02	07:10:00	07:10:00	Inactive	121	21:05:00	07:10:00	605	10.0833	21	7	2012-06-01 21:05:00	2012-06-02 07:10:00	10:05:00
F3	SN	F	SA	HB	No	2005	23	5	2005-05-30	2005-05-31	08:25:00	08:25:00	Inactive	121	22:20:00	08:25:00	605	10.0833	22	8	2005-05-30 22:20:00	2005-05-31 08:25:00	10:05:00
F3	SN	F	SA	HB	No	2005	26	6	2005-06-22	2005-06-23	07:25:00	07:25:00	Inactive	121	21:20:00	07:25:00	605	10.0833	21	7	2005-06-22 21:20:00	2005-06-23 07:25:00	10:05:00
F3	SN	F	SA	PB	No	2005	40	10	2005-09-30	2005-10-01	06:45:00	06:45:00	Inactive	121	20:40:00	06:45:00	605	10.0833	20	6	2005-09-30 20:40:00	2005-10-01 06:45:00	10:05:00
F3	SN	F	SA	PB	No	2005	41	10	2005-10-04	2005-10-04	14:05:00	14:05:00	Inactive	121	04:00:00	14:05:00	605	10.0833	4	14	2005-10-04 04:00:00	2005-10-04 14:05:00	10:05:00
F3	SN	F	SA	PB	No	2005	41	10	2005-10-06	2005-10-07	05:45:00	05:45:00	Inactive	121	19:40:00	05:45:00	605	10.0833	19	5	2005-10-06 19:40:00	2005-10-07 05:45:00	10:05:00
F4	SC	F	YRL	PB	No	2006	41	10	2006-10-13	2006-10-14	06:10:00	06:10:00	Inactive	121	20:05:00	06:10:00	605	10.0833	20	6	2006-10-13 20:05:00	2006-10-14 06:10:00	10:05:00
F6	SC	F	2YR	HB	No	2006	24	6	2006-06-14	2006-06-15	09:10:00	09:10:00	Inactive	121	23:05:00	09:10:00	605	10.0833	23	9	2006-06-14 23:05:00	2006-06-15 09:10:00	10:05:00
F7	SC	F	A	PB	No	2006	41	10	2006-10-08	2006-10-09	06:30:00	06:30:00	Inactive	121	20:25:00	06:30:00	605	10.0833	20	6	2006-10-08 20:25:00	2006-10-09 06:30:00	10:05:00
F7	SC	F	A	HB	No	2007	19	5	2007-05-09	2007-05-10	07:00:00	07:00:00	Inactive	121	20:55:00	07:00:00	605	10.0833	20	7	2007-05-09 20:55:00	2007-05-10 07:00:00	10:05:00
F8	SN	F	2YR	PB	No	2007	36	9	2007-09-03	2007-09-04	07:05:00	07:05:00	Inactive	121	21:00:00	07:05:00	605	10.0833	21	7	2007-09-03 21:00:00	2007-09-04 07:05:00	10:05:00
F8	SN	F	2YR	PB	No	2007	41	10	2007-10-11	2007-10-12	06:30:00	06:30:00	Inactive	121	20:25:00	06:30:00	605	10.0833	20	6	2007-10-11 20:25:00	2007-10-12 06:30:00	10:05:00
F8	SN	F	2YR	PB	No	2007	42	10	2007-10-14	2007-10-15	06:30:00	06:30:00	Inactive	121	20:25:00	06:30:00	605	10.0833	20	6	2007-10-14 20:25:00	2007-10-15 06:30:00	10:05:00
F8	SN	F	3YR	HB	No	2008	20	5	2008-05-15	2008-05-16	08:15:00	08:15:00	Inactive	121	22:10:00	08:15:00	605	10.0833	22	8	2008-05-15 22:10:00	2008-05-16 08:15:00	10:05:00
F8	SN	F	3YR	B	No	2008	37	9	2008-09-07	2008-09-08	06:00:00	06:00:00	Inactive	121	19:55:00	06:00:00	605	10.0833	19	6	2008-09-07 19:55:00	2008-09-08 06:00:00	10:05:00
F9	SN	F	A	PB	No	2007	38	9	2007-09-17	2007-09-18	06:20:00	06:20:00	Inactive	121	20:15:00	06:20:00	605	10.0833	20	6	2007-09-17 20:15:00	2007-09-18 06:20:00	10:05:00
F9	SN	F	A	PB	No	2007	39	9	2007-09-28	2007-09-29	06:15:00	06:15:00	Inactive	121	20:10:00	06:15:00	605	10.0833	20	6	2007-09-28 20:10:00	2007-09-29 06:15:00	10:05:00
F9	SN	F	A	PB	No	2007	43	10	2007-10-21	2007-10-22	06:45:00	06:45:00	Inactive	121	20:40:00	06:45:00	605	10.0833	20	6	2007-10-21 20:40:00	2007-10-22 06:45:00	10:05:00
F9	SN	F	A	PB	No	2007	45	11	2007-11-07	2007-11-08	07:40:00	07:40:00	Inactive	121	21:35:00	07:40:00	605	10.0833	21	7	2007-11-07 21:35:00	2007-11-08 07:40:00	10:05:00
F9	SN	F	A	HB	No	2008	21	5	2008-05-19	2008-05-20	07:40:00	07:40:00	Inactive	121	21:35:00	07:40:00	605	10.0833	21	7	2008-05-19 21:35:00	2008-05-20 07:40:00	10:05:00
F9	SN	F	A	HB	No	2008	21	5	2008-05-21	2008-05-22	09:05:00	09:05:00	Inactive	121	23:00:00	09:05:00	605	10.0833	23	9	2008-05-21 23:00:00	2008-05-22 09:05:00	10:05:00
F1	SN	F	COY	HB	No	2006	24	6	2006-06-16	2006-06-17	07:45:00	07:45:00	Inactive	120	21:45:00	07:45:00	600	10	21	7	2006-06-16 21:45:00	2006-06-17 07:45:00	10:00:00
F1	SN	F	YRL	PB	No	2007	35	9	2007-08-31	2007-09-01	06:20:00	06:20:00	Inactive	120	20:20:00	06:20:00	600	10	20	6	2007-08-31 20:20:00	2007-09-01 06:20:00	10:00:00
F10	SN	F	A	PB	No	2010	40	9	2010-09-27	2010-09-28	06:10:00	06:10:00	Inactive	120	20:10:00	06:10:00	600	10	20	6	2010-09-27 20:10:00	2010-09-28 06:10:00	10:00:00
F3	SN	F	SA	HB	No	2006	21	5	2006-05-25	2006-05-26	09:00:00	09:00:00	Inactive	120	23:00:00	09:00:00	600	10	23	9	2006-05-25 23:00:00	2006-05-26 09:00:00	10:00:00
F3	SN	F	SA	HB	No	2006	23	6	2006-06-08	2006-06-09	07:25:00	07:25:00	Inactive	120	21:25:00	07:25:00	600	10	21	7	2006-06-08 21:25:00	2006-06-09 07:25:00	10:00:00
F3	SN	F	SA	B	No	2006	37	9	2006-09-13	2006-09-14	06:55:00	06:55:00	Inactive	120	20:55:00	06:55:00	600	10	20	6	2006-09-13 20:55:00	2006-09-14 06:55:00	10:00:00
F8	SN	F	2YR	PB	No	2007	40	10	2007-10-01	2007-10-02	06:25:00	06:25:00	Inactive	120	20:25:00	06:25:00	600	10	20	6	2007-10-01 20:25:00	2007-10-02 06:25:00	10:00:00
F8	SN	F	2YR	PB	No	2007	41	10	2007-10-09	2007-10-10	06:40:00	06:40:00	Inactive	120	20:40:00	06:40:00	600	10	20	6	2007-10-09 20:40:00	2007-10-10 06:40:00	10:00:00
F8	SN	F	3YR	B	No	2008	36	9	2008-09-05	2008-09-06	06:15:00	06:15:00	Inactive	120	20:15:00	06:15:00	600	10	20	6	2008-09-05 20:15:00	2008-09-06 06:15:00	10:00:00
F8	SN	F	3YR	PB	No	2008	40	10	2008-09-30	2008-10-01	06:00:00	06:00:00	Inactive	120	20:00:00	06:00:00	600	10	20	6	2008-09-30 20:00:00	2008-10-01 06:00:00	10:00:00
F9	SN	F	A	PB	No	2007	38	9	2007-09-21	2007-09-22	05:55:00	05:55:00	Inactive	120	19:55:00	05:55:00	600	10	19	5	2007-09-21 19:55:00	2007-09-22 05:55:00	10:00:00
F1	SN	F	YRL	HB	No	2007	24	6	2007-06-10	2007-06-11	08:10:00	08:10:00	Inactive	119	22:15:00	08:10:00	595	9.91667	22	8	2007-06-10 22:15:00	2007-06-11 08:10:00	9:55:00
F1	SN	F	YRL	HB	No	2007	24	6	2007-06-12	2007-06-13	07:35:00	07:35:00	Inactive	119	21:40:00	07:35:00	595	9.91667	21	7	2007-06-12 21:40:00	2007-06-13 07:35:00	9:55:00
F10	SN	F	A	B	No	2010	37	9	2010-09-07	2010-09-08	05:50:00	05:50:00	Inactive	119	19:55:00	05:50:00	595	9.91667	19	5	2010-09-07 19:55:00	2010-09-08 05:50:00	9:55:00
F10	SN	F	A	HB	No	2011	23	5	2011-05-30	2011-05-31	07:30:00	07:30:00	Inactive	119	21:35:00	07:30:00	595	9.91667	21	7	2011-05-30 21:35:00	2011-05-31 07:30:00	9:55:00
F10	SN	F	A	HB	No	2011	24	6	2011-06-05	2011-06-06	08:10:00	08:10:00	Inactive	119	22:15:00	08:10:00	595	9.91667	22	8	2011-06-05 22:15:00	2011-06-06 08:10:00	9:55:00
F2	SN	F	2YR	PB	No	2005	36	8	2005-08-30	2005-08-31	06:30:00	06:30:00	Inactive	119	20:35:00	06:30:00	595	9.91667	20	6	2005-08-30 20:35:00	2005-08-31 06:30:00	9:55:00
F3	SN	F	SA	HB	No	2005	25	6	2005-06-15	2005-06-16	06:10:00	06:10:00	Inactive	119	20:15:00	06:10:00	595	9.91667	20	6	2005-06-15 20:15:00	2005-06-16 06:10:00	9:55:00
F3	SN	F	SA	HB	No	2005	28	7	2005-07-08	2005-07-09	06:40:00	06:40:00	Inactive	119	20:45:00	06:40:00	595	9.91667	20	6	2005-07-08 20:45:00	2005-07-09 06:40:00	9:55:00
F3	SN	F	SA	B	No	2005	36	8	2005-08-28	2005-08-29	06:20:00	06:20:00	Inactive	119	20:25:00	06:20:00	595	9.91667	20	6	2005-08-28 20:25:00	2005-08-29 06:20:00	9:55:00
F3	SN	F	SA	HB	No	2006	23	6	2006-06-09	2006-06-10	07:35:00	07:35:00	Inactive	119	21:40:00	07:35:00	595	9.91667	21	7	2006-06-09 21:40:00	2006-06-10 07:35:00	9:55:00
F7	SC	F	A	PB	No	2006	39	9	2006-09-24	2006-09-25	05:05:00	05:05:00	Inactive	119	19:10:00	05:05:00	595	9.91667	19	5	2006-09-24 19:10:00	2006-09-25 05:05:00	9:55:00
F7	SC	F	A	PB	No	2006	40	10	2006-10-04	2006-10-05	06:30:00	06:30:00	Inactive	119	20:35:00	06:30:00	595	9.91667	20	6	2006-10-04 20:35:00	2006-10-05 06:30:00	9:55:00
F8	SN	F	2YR	PB	No	2007	38	9	2007-09-18	2007-09-19	06:20:00	06:20:00	Inactive	119	20:25:00	06:20:00	595	9.91667	20	6	2007-09-18 20:25:00	2007-09-19 06:20:00	9:55:00
F8	SN	F	3YR	B	No	2008	34	8	2008-08-18	2008-08-19	06:55:00	06:55:00	Inactive	119	21:00:00	06:55:00	595	9.91667	21	6	2008-08-18 21:00:00	2008-08-19 06:55:00	9:55:00
F9	SN	F	A	HB	No	2007	26	6	2007-06-23	2007-06-24	08:05:00	08:05:00	Inactive	119	22:10:00	08:05:00	595	9.91667	22	8	2007-06-23 22:10:00	2007-06-24 08:05:00	9:55:00
F9	SN	F	A	PB	No	2007	39	9	2007-09-23	2007-09-24	05:40:00	05:40:00	Inactive	119	19:45:00	05:40:00	595	9.91667	19	5	2007-09-23 19:45:00	2007-09-24 05:40:00	9:55:00
F9	SN	F	A	PB	No	2007	40	10	2007-09-30	2007-10-01	06:05:00	06:05:00	Inactive	119	20:10:00	06:05:00	595	9.91667	20	6	2007-09-30 20:10:00	2007-10-01 06:05:00	9:55:00
F9	SN	F	A	HB	No	2008	24	6	2008-06-09	2008-06-10	08:15:00	08:15:00	Inactive	119	22:20:00	08:15:00	595	9.91667	22	8	2008-06-09 22:20:00	2008-06-10 08:15:00	9:55:00
F1	SN	F	A	B	No	2005	38	9	2005-09-14	2005-09-15	06:00:00	06:00:00	Inactive	118	20:10:00	06:00:00	590	9.83333	20	6	2005-09-14 20:10:00	2005-09-15 06:00:00	9:50:00
F1	SN	F	A	B	No	2005	39	9	2005-09-19	2005-09-20	06:25:00	06:25:00	Inactive	118	20:35:00	06:25:00	590	9.83333	20	6	2005-09-19 20:35:00	2005-09-20 06:25:00	9:50:00
F1	SN	F	A	B	No	2005	39	9	2005-09-20	2005-09-21	06:00:00	06:00:00	Inactive	118	20:10:00	06:00:00	590	9.83333	20	6	2005-09-20 20:10:00	2005-09-21 06:00:00	9:50:00
F1	SN	F	A	B	No	2005	40	9	2005-09-26	2005-09-27	06:25:00	06:25:00	Inactive	118	20:35:00	06:25:00	590	9.83333	20	6	2005-09-26 20:35:00	2005-09-27 06:25:00	9:50:00
F1	SN	F	COY	HB	No	2006	22	5	2006-05-30	2006-05-31	07:25:00	07:25:00	Inactive	118	21:35:00	07:25:00	590	9.83333	21	7	2006-05-30 21:35:00	2006-05-31 07:25:00	9:50:00
F1	SN	F	COY	HB	No	2006	24	6	2006-06-14	2006-06-15	06:25:00	06:25:00	Inactive	118	20:35:00	06:25:00	590	9.83333	20	6	2006-06-14 20:35:00	2006-06-15 06:25:00	9:50:00
F1	SN	F	COY	B	No	2006	38	9	2006-09-18	2006-09-19	06:05:00	06:05:00	Inactive	118	20:15:00	06:05:00	590	9.83333	20	6	2006-09-18 20:15:00	2006-09-19 06:05:00	9:50:00
F1	SN	F	COY	B	No	2006	39	9	2006-09-24	2006-09-25	05:45:00	05:45:00	Inactive	118	19:55:00	05:45:00	590	9.83333	19	5	2006-09-24 19:55:00	2006-09-25 05:45:00	9:50:00
F1	SN	F	COY	PB	No	2006	41	10	2006-10-12	2006-10-13	05:55:00	05:55:00	Inactive	118	20:05:00	05:55:00	590	9.83333	20	5	2006-10-12 20:05:00	2006-10-13 05:55:00	9:50:00
F1	SN	F	YRL	HB	No	2007	23	6	2007-06-04	2007-06-05	08:05:00	08:05:00	Inactive	118	22:15:00	08:05:00	590	9.83333	22	8	2007-06-04 22:15:00	2007-06-05 08:05:00	9:50:00
F10	SN	F	A	B	No	2010	37	9	2010-09-10	2010-09-11	05:55:00	05:55:00	Inactive	118	20:05:00	05:55:00	590	9.83333	20	5	2010-09-10 20:05:00	2010-09-11 05:55:00	9:50:00
F10	SN	F	A	B	No	2010	38	9	2010-09-11	2010-09-12	05:55:00	05:55:00	Inactive	118	20:05:00	05:55:00	590	9.83333	20	5	2010-09-11 20:05:00	2010-09-12 05:55:00	9:50:00
F10	SN	F	A	B	No	2010	38	9	2010-09-12	2010-09-13	05:40:00	05:40:00	Inactive	118	19:50:00	05:40:00	590	9.83333	19	5	2010-09-12 19:50:00	2010-09-13 05:40:00	9:50:00
F14-	SC	F	A	HB	No	2012	18	5	2012-05-03	2012-05-04	06:35:00	06:35:00	Inactive	118	20:45:00	06:35:00	590	9.83333	20	6	2012-05-03 20:45:00	2012-05-04 06:35:00	9:50:00
F2	SN	F	2YR	HB	No	2005	24	6	2005-06-08	2005-06-09	07:40:00	07:40:00	Inactive	118	21:50:00	07:40:00	590	9.83333	21	7	2005-06-08 21:50:00	2005-06-09 07:40:00	9:50:00
F3	SN	F	SA	HB	Post Cap	2005	21	5	2005-05-17	2005-05-18	07:50:00	07:50:00	Inactive	118	22:00:00	07:50:00	590	9.83333	22	7	2005-05-17 22:00:00	2005-05-18 07:50:00	9:50:00
F3	SN	F	SA	HB	No	2006	22	6	2006-05-31	2006-06-01	06:45:00	06:45:00	Inactive	118	20:55:00	06:45:00	590	9.83333	20	6	2006-05-31 20:55:00	2006-06-01 06:45:00	9:50:00
F4	SC	F	2YR	HB	No	2007	20	5	2007-05-12	2007-05-13		17:10:00	Inactive	118	07:20:00	17:10:00	590	9.83333	7	17	2007-05-12 14:10:00	2007-05-13	9:50:00
F7	SC	F	A	HB	No	2007	19	5	2007-05-11	2007-05-12	05:20:00	05:20:00	Inactive	118	19:30:00	05:20:00	590	9.83333	19	5	2007-05-11 19:30:00	2007-05-12 05:20:00	9:50:00
F7	SC	F	A	HB	No	2007	20	5	2007-05-12	2007-05-13	06:05:00	06:05:00	Inactive	118	20:15:00	06:05:00	590	9.83333	20	6	2007-05-12 20:15:00	2007-05-13 06:05:00	9:50:00
F8	SN	F	3YR	B	No	2008	34	8	2008-08-19	2008-08-20	06:35:00	06:35:00	Inactive	118	20:45:00	06:35:00	590	9.83333	20	6	2008-08-19 20:45:00	2008-08-20 06:35:00	9:50:00
F8	SN	F	?	HB	No	2009	22	5	2009-05-28	2009-05-29	06:45:00	06:45:00	Inactive	118	20:55:00	06:45:00	590	9.83333	20	6	2009-05-28 20:55:00	2009-05-29 06:45:00	9:50:00
F8	SN	F	?	HB	No	2009	28	7	2009-07-11	2009-07-11	15:55:00	15:55:00	Inactive	118	06:05:00	15:55:00	590	9.83333	6	15	2009-07-11 06:05:00	2009-07-11 15:55:00	9:50:00
F8	SN	F	?	PB	No	2009	40	9	2009-09-28	2009-09-29	06:20:00	06:20:00	Inactive	118	20:30:00	06:20:00	590	9.83333	20	6	2009-09-28 20:30:00	2009-09-29 06:20:00	9:50:00
F9	SN	F	A	PB	No	2007	35	9	2007-08-31	2007-09-01	05:45:00	05:45:00	Inactive	118	19:55:00	05:45:00	590	9.83333	19	5	2007-08-31 19:55:00	2007-09-01 05:45:00	9:50:00
F1	SN	F	A	B	No	2005	40	9	2005-09-27	2005-09-27	22:30:00	22:30:00	Inactive	117	12:45:00	22:30:00	585	9.75	12	22	2005-09-27 12:45:00	2005-09-27 22:30:00	9:45:00
F1	SN	F	COY	HB	No	2006	23	6	2006-06-04	2006-06-05	07:40:00	07:40:00	Inactive	117	21:55:00	07:40:00	585	9.75	21	7	2006-06-04 21:55:00	2006-06-05 07:40:00	9:45:00
F1	SN	F	YRL	PB	No	2007	36	9	2007-09-06	2007-09-07	05:55:00	05:55:00	Inactive	117	20:10:00	05:55:00	585	9.75	20	5	2007-09-06 20:10:00	2007-09-07 05:55:00	9:45:00
F1	SN	F	YRL	PB	No	2007	37	9	2007-09-09	2007-09-10	05:55:00	05:55:00	Inactive	117	20:10:00	05:55:00	585	9.75	20	5	2007-09-09 20:10:00	2007-09-10 05:55:00	9:45:00
F1	SN	F	YRL	PB	No	2007	38	9	2007-09-17	2007-09-18	06:00:00	06:00:00	Inactive	117	20:15:00	06:00:00	585	9.75	20	6	2007-09-17 20:15:00	2007-09-18 06:00:00	9:45:00
F10	SN	F	A	PB	No	2010	41	10	2010-10-02	2010-10-03	05:35:00	05:35:00	Inactive	117	19:50:00	05:35:00	585	9.75	19	5	2010-10-02 19:50:00	2010-10-03 05:35:00	9:45:00
F3	SN	F	SA	HB	No	2005	26	6	2005-06-21	2005-06-22	07:40:00	07:40:00	Inactive	117	21:55:00	07:40:00	585	9.75	21	7	2005-06-21 21:55:00	2005-06-22 07:40:00	9:45:00
F3	SN	F	SA	B	No	2006	36	9	2006-09-02	2006-09-03	05:45:00	05:45:00	Inactive	117	20:00:00	05:45:00	585	9.75	20	5	2006-09-02 20:00:00	2006-09-03 05:45:00	9:45:00
F4	SC	F	YRL	B	No	2006	39	9	2006-09-24	2006-09-25	06:10:00	06:10:00	Inactive	117	20:25:00	06:10:00	585	9.75	20	6	2006-09-24 20:25:00	2006-09-25 06:10:00	9:45:00
F4	SC	F	YRL	PB	No	2006	39	9	2006-09-26	2006-09-27	05:50:00	05:50:00	Inactive	117	20:05:00	05:50:00	585	9.75	20	5	2006-09-26 20:05:00	2006-09-27 05:50:00	9:45:00
F4	SC	F	YRL	PB	No	2006	40	10	2006-09-30	2006-10-01	06:05:00	06:05:00	Inactive	117	20:20:00	06:05:00	585	9.75	20	6	2006-09-30 20:20:00	2006-10-01 06:05:00	9:45:00
F6	SC	F	2YR	HB	No	2006	21	5	2006-05-26	2006-05-27	07:35:00	07:35:00	Inactive	117	21:50:00	07:35:00	585	9.75	21	7	2006-05-26 21:50:00	2006-05-27 07:35:00	9:45:00
F7	SC	F	A	B	No	2006	38	9	2006-09-18	2006-09-19	05:50:00	05:50:00	Inactive	117	20:05:00	05:50:00	585	9.75	20	5	2006-09-18 20:05:00	2006-09-19 05:50:00	9:45:00
F7	SC	F	A	HB	No	2007	21	5	2007-05-22	2007-05-23	05:40:00	05:40:00	Inactive	117	19:55:00	05:40:00	585	9.75	19	5	2007-05-22 19:55:00	2007-05-23 05:40:00	9:45:00
F7	SC	F	A	HB	No	2007	21	5	2007-05-24	2007-05-25	07:00:00	07:00:00	Inactive	117	21:15:00	07:00:00	585	9.75	21	7	2007-05-24 21:15:00	2007-05-25 07:00:00	9:45:00
F8	SN	F	2YR	HB	No	2007	34	8	2007-08-20	2007-08-21	06:50:00	06:50:00	Inactive	117	21:05:00	06:50:00	585	9.75	21	6	2007-08-20 21:05:00	2007-08-21 06:50:00	9:45:00
F8	SN	F	2YR	HB	No	2007	35	8	2007-08-26	2007-08-27	08:45:00	08:45:00	Inactive	117	23:00:00	08:45:00	585	9.75	23	8	2007-08-26 23:00:00	2007-08-27 08:45:00	9:45:00
F8	SN	F	2YR	PB	No	2007	41	10	2007-10-10	2007-10-11	06:35:00	06:35:00	Inactive	117	20:50:00	06:35:00	585	9.75	20	6	2007-10-10 20:50:00	2007-10-11 06:35:00	9:45:00
F8	SN	F	3YR	B	No	2008	34	8	2008-08-20	2008-08-21	07:25:00	07:25:00	Inactive	117	21:40:00	07:25:00	585	9.75	21	7	2008-08-20 21:40:00	2008-08-21 07:25:00	9:45:00
F8	SN	F	?	HB	No	2009	24	6	2009-06-08	2009-06-09	08:50:00	08:50:00	Inactive	117	23:05:00	08:50:00	585	9.75	23	8	2009-06-08 23:05:00	2009-06-09 08:50:00	9:45:00
F9	SN	F	A	PB	No	2007	37	9	2007-09-09	2007-09-10	05:40:00	05:40:00	Inactive	117	19:55:00	05:40:00	585	9.75	19	5	2007-09-09 19:55:00	2007-09-10 05:40:00	9:45:00
F9	SN	F	A	PB	No	2007	43	10	2007-10-20	2007-10-21	06:10:00	06:10:00	Inactive	117	20:25:00	06:10:00	585	9.75	20	6	2007-10-20 20:25:00	2007-10-21 06:10:00	9:45:00
F9	SN	F	A	B	No	2008	36	9	2008-09-01	2008-09-02	06:10:00	06:10:00	Inactive	117	20:25:00	06:10:00	585	9.75	20	6	2008-09-01 20:25:00	2008-09-02 06:10:00	9:45:00
F1	SN	F	A	HB	Post Cap	2005	20	5	2005-05-12	2005-05-12	17:20:00	17:20:00	Inactive	116	07:40:00	17:20:00	580	9.66667	7	17	2005-05-12 07:40:00	2005-05-12 17:20:00	9:40:00
F1	SN	F	A	B	No	2005	38	9	2005-09-16	2005-09-17	06:05:00	06:05:00	Inactive	116	20:25:00	06:05:00	580	9.66667	20	6	2005-09-16 20:25:00	2005-09-17 06:05:00	9:40:00
F10	SN	F	A	B	No	2010	39	9	2010-09-18	2010-09-19	05:50:00	05:50:00	Inactive	116	20:10:00	05:50:00	580	9.66667	20	5	2010-09-18 20:10:00	2010-09-19 05:50:00	9:40:00
F10	SN	F	A	PB	No	2011	40	9	2011-09-26	2011-09-27	07:30:00	07:30:00	Inactive	116	21:50:00	07:30:00	580	9.66667	21	7	2011-09-26 21:50:00	2011-09-27 07:30:00	9:40:00
F14-	SC	F	A	HB	No	2012	20	5	2012-05-14	2012-05-15	08:10:00	08:10:00	Inactive	116	22:30:00	08:10:00	580	9.66667	22	8	2012-05-14 22:30:00	2012-05-15 08:10:00	9:40:00
F2	SN	F	2YR	HB	No	2005	24	6	2005-06-06	2005-06-07	06:10:00	06:10:00	Inactive	116	20:30:00	06:10:00	580	9.66667	20	6	2005-06-06 20:30:00	2005-06-07 06:10:00	9:40:00
F2	SN	F	2YR	HB	No	2005	29	7	2005-07-10	2005-07-11	06:15:00	06:15:00	Inactive	116	20:35:00	06:15:00	580	9.66667	20	6	2005-07-10 20:35:00	2005-07-11 06:15:00	9:40:00
F2	SN	F	2YR	PB	No	2005	42	10	2005-10-08	2005-10-09	07:35:00	07:35:00	Inactive	116	21:55:00	07:35:00	580	9.66667	21	7	2005-10-08 21:55:00	2005-10-09 07:35:00	9:40:00
F3	SN	F	SA	HB	No	2005	21	5	2005-05-20	2005-05-21	07:35:00	07:35:00	Inactive	116	21:55:00	07:35:00	580	9.66667	21	7	2005-05-20 21:55:00	2005-05-21 07:35:00	9:40:00
F3	SN	F	SA	HB	No	2005	23	6	2005-06-02	2005-06-03	07:45:00	07:45:00	Inactive	116	22:05:00	07:45:00	580	9.66667	22	7	2005-06-02 22:05:00	2005-06-03 07:45:00	9:40:00
F3	SN	F	SA	HB	No	2005	25	6	2005-06-14	2005-06-15	06:40:00	06:40:00	Inactive	116	21:00:00	06:40:00	580	9.66667	21	6	2005-06-14 21:00:00	2005-06-15 06:40:00	9:40:00
F3	SN	F	SA	B	No	2005	37	9	2005-09-03	2005-09-04	06:30:00	06:30:00	Inactive	116	20:50:00	06:30:00	580	9.66667	20	6	2005-09-03 20:50:00	2005-09-04 06:30:00	9:40:00
F3	SN	F	SA	PB	No	2006	41	10	2006-10-12	2006-10-13	06:50:00	06:50:00	Inactive	116	21:10:00	06:50:00	580	9.66667	21	6	2006-10-12 21:10:00	2006-10-13 06:50:00	9:40:00
F4	SC	F	YRL	HB	No	2006	22	5	2006-05-27	2006-05-28	08:00:00	08:00:00	Inactive	116	22:20:00	08:00:00	580	9.66667	22	8	2006-05-27 22:20:00	2006-05-28 08:00:00	9:40:00
F7	SC	F	A	PB	No	2006	39	9	2006-09-26	2006-09-27	05:35:00	05:35:00	Inactive	116	19:55:00	05:35:00	580	9.66667	19	5	2006-09-26 19:55:00	2006-09-27 05:35:00	9:40:00
F8	SN	F	3YR	B	No	2008	36	8	2008-08-30	2008-08-31	06:25:00	06:25:00	Inactive	116	20:45:00	06:25:00	580	9.66667	20	6	2008-08-30 20:45:00	2008-08-31 06:25:00	9:40:00
F8	SN	F	?	PB	No	2009	41	10	2009-10-04	2009-10-05	06:45:00	06:45:00	Inactive	116	21:05:00	06:45:00	580	9.66667	21	6	2009-10-04 21:05:00	2009-10-05 06:45:00	9:40:00
F9	SN	F	A	PB	No	2007	41	10	2007-10-08	2007-10-09	05:50:00	05:50:00	Inactive	116	20:10:00	05:50:00	580	9.66667	20	5	2007-10-08 20:10:00	2007-10-09 05:50:00	9:40:00
F1	SN	F	COY	HB	No	2006	25	6	2006-06-18	2006-06-19	07:25:00	07:25:00	Inactive	115	21:50:00	07:25:00	575	9.58333	21	7	2006-06-18 21:50:00	2006-06-19 07:25:00	9:35:00
F10	SN	F	A	PB	No	2010	40	9	2010-09-28	2010-09-29	06:00:00	06:00:00	Inactive	115	20:25:00	06:00:00	575	9.58333	20	6	2010-09-28 20:25:00	2010-09-29 06:00:00	9:35:00
F14-	SC	F	A	B	No	2011	40	10	2011-09-30	2011-10-01	05:25:00	05:25:00	Inactive	115	19:50:00	05:25:00	575	9.58333	19	5	2011-09-30 19:50:00	2011-10-01 05:25:00	9:35:00
F14-	SC	F	A	PB	No	2011	43	10	2011-10-18	2011-10-19	05:10:00	05:10:00	Inactive	115	19:35:00	05:10:00	575	9.58333	19	5	2011-10-18 19:35:00	2011-10-19 05:10:00	9:35:00
F2	SN	F	2YR	HB	No	2005	26	6	2005-06-19	2005-06-20	07:45:00	07:45:00	Inactive	115	22:10:00	07:45:00	575	9.58333	22	7	2005-06-19 22:10:00	2005-06-20 07:45:00	9:35:00
F2	SN	F	2YR	PB	No	2005	37	9	2005-09-05	2005-09-06	06:15:00	06:15:00	Inactive	115	20:40:00	06:15:00	575	9.58333	20	6	2005-09-05 20:40:00	2005-09-06 06:15:00	9:35:00
F2	SN	F	2YR	PB	No	2005	37	9	2005-09-06	2005-09-07	06:10:00	06:10:00	Inactive	115	20:35:00	06:10:00	575	9.58333	20	6	2005-09-06 20:35:00	2005-09-07 06:10:00	9:35:00
F2	SN	F	2YR	PB	No	2005	38	9	2005-09-16	2005-09-17	06:00:00	06:00:00	Inactive	115	20:25:00	06:00:00	575	9.58333	20	6	2005-09-16 20:25:00	2005-09-17 06:00:00	9:35:00
F2	SN	F	2YR	PB	No	2005	39	9	2005-09-18	2005-09-19	06:05:00	06:05:00	Inactive	115	20:30:00	06:05:00	575	9.58333	20	6	2005-09-18 20:30:00	2005-09-19 06:05:00	9:35:00
F3	SN	F	SA	HB	No	2005	22	5	2005-05-22	2005-05-23	07:00:00	07:00:00	Inactive	115	21:25:00	07:00:00	575	9.58333	21	7	2005-05-22 21:25:00	2005-05-23 07:00:00	9:35:00
F3	SN	F	SA	HB	No	2005	27	6	2005-06-26	2005-06-27	07:15:00	07:15:00	Inactive	115	21:40:00	07:15:00	575	9.58333	21	7	2005-06-26 21:40:00	2005-06-27 07:15:00	9:35:00
F6	SC	F	2YR	HB	Post Cap	2006	21	5	2006-05-22	2006-05-23	07:35:00	07:35:00	Inactive	115	22:00:00	07:35:00	575	9.58333	22	7	2006-05-22 22:00:00	2006-05-23 07:35:00	9:35:00
F6	SC	F	COY	HB	No	2007	23	6	2007-06-04	2007-06-05	05:35:00	05:35:00	Inactive	115	20:00:00	05:35:00	575	9.58333	20	5	2007-06-04 20:00:00	2007-06-05 05:35:00	9:35:00
F7	SC	F	A	HB	No	2006	23	6	2006-06-06	2006-06-07	06:50:00	06:50:00	Inactive	115	21:15:00	06:50:00	575	9.58333	21	6	2006-06-06 21:15:00	2006-06-07 06:50:00	9:35:00
F7	SC	F	A	PB	No	2006	40	10	2006-10-01	2006-10-02	05:45:00	05:45:00	Inactive	115	20:10:00	05:45:00	575	9.58333	20	5	2006-10-01 20:10:00	2006-10-02 05:45:00	9:35:00
F8	SN	F	2YR	PB	No	2007	36	9	2007-09-05	2007-09-06	06:35:00	06:35:00	Inactive	115	21:00:00	06:35:00	575	9.58333	21	6	2007-09-05 21:00:00	2007-09-06 06:35:00	9:35:00
F8	SN	F	2YR	PB	No	2007	38	9	2007-09-19	2007-09-20	06:20:00	06:20:00	Inactive	115	20:45:00	06:20:00	575	9.58333	20	6	2007-09-19 20:45:00	2007-09-20 06:20:00	9:35:00
F8	SN	F	2YR	PB	No	2007	40	9	2007-09-29	2007-09-30	06:15:00	06:15:00	Inactive	115	20:40:00	06:15:00	575	9.58333	20	6	2007-09-29 20:40:00	2007-09-30 06:15:00	9:35:00
F8	SN	F	3YR	B	No	2008	34	8	2008-08-21	2008-08-22	07:05:00	07:05:00	Inactive	115	21:30:00	07:05:00	575	9.58333	21	7	2008-08-21 21:30:00	2008-08-22 07:05:00	9:35:00
F8	SN	F	?	HB	No	2009	24	6	2009-06-06	2009-06-07	08:05:00	08:05:00	Inactive	115	22:30:00	08:05:00	575	9.58333	22	8	2009-06-06 22:30:00	2009-06-07 08:05:00	9:35:00
F8	SN	F	?	HB	No	2009	26	6	2009-06-26	2009-06-26	18:30:00	18:30:00	Inactive	115	08:55:00	18:30:00	575	9.58333	8	18	2009-06-26 08:55:00	2009-06-26 18:30:00	9:35:00
F8	SN	F	?	B	No	2009	36	9	2009-09-04	2009-09-05	06:05:00	06:05:00	Inactive	115	20:30:00	06:05:00	575	9.58333	20	6	2009-09-04 20:30:00	2009-09-05 06:05:00	9:35:00
F9	SN	F	A	B	No	2008	35	8	2008-08-29	2008-08-30	06:20:00	06:20:00	Inactive	115	20:45:00	06:20:00	575	9.58333	20	6	2008-08-29 20:45:00	2008-08-30 06:20:00	9:35:00
F9	SN	F	A	PB	No	2008	38	9	2008-09-16	2008-09-17	05:45:00	05:45:00	Inactive	115	20:10:00	05:45:00	575	9.58333	20	5	2008-09-16 20:10:00	2008-09-17 05:45:00	9:35:00
F1	SN	F	A	HB	No	2005	24	6	2005-06-06	2005-06-07	07:10:00	07:10:00	Inactive	114	21:40:00	07:10:00	570	9.5	21	7	2005-06-06 21:40:00	2005-06-07 07:10:00	9:30:00
F1	SN	F	A	B	No	2005	36	8	2005-08-30	2005-08-31	05:25:00	05:25:00	Inactive	114	19:55:00	05:25:00	570	9.5	19	5	2005-08-30 19:55:00	2005-08-31 05:25:00	9:30:00
F1	SN	F	A	B	No	2005	40	9	2005-09-28	2005-09-29	06:50:00	06:50:00	Inactive	114	21:20:00	06:50:00	570	9.5	21	6	2005-09-28 21:20:00	2005-09-29 06:50:00	9:30:00
F1	SN	F	COY	HB	No	2006	24	6	2006-06-10	2006-06-11	07:15:00	07:15:00	Inactive	114	21:45:00	07:15:00	570	9.5	21	7	2006-06-10 21:45:00	2006-06-11 07:15:00	9:30:00
F1	SN	F	COY	B	No	2006	37	9	2006-09-10	2006-09-11	05:35:00	05:35:00	Inactive	114	20:05:00	05:35:00	570	9.5	20	5	2006-09-10 20:05:00	2006-09-11 05:35:00	9:30:00
F1	SN	F	COY	B	No	2006	38	9	2006-09-22	2006-09-23	06:10:00	06:10:00	Inactive	114	20:40:00	06:10:00	570	9.5	20	6	2006-09-22 20:40:00	2006-09-23 06:10:00	9:30:00
F1	SN	F	YRL	PB	No	2007	38	9	2007-09-16	2007-09-17	05:45:00	05:45:00	Inactive	114	20:15:00	05:45:00	570	9.5	20	5	2007-09-16 20:15:00	2007-09-17 05:45:00	9:30:00
F10	SN	F	A	B	No	2010	38	9	2010-09-15	2010-09-16	06:05:00	06:05:00	Inactive	114	20:35:00	06:05:00	570	9.5	20	6	2010-09-15 20:35:00	2010-09-16 06:05:00	9:30:00
F10	SN	F	A	PB	No	2010	40	9	2010-09-25	2010-09-26	06:30:00	06:30:00	Inactive	114	21:00:00	06:30:00	570	9.5	21	6	2010-09-25 21:00:00	2010-09-26 06:30:00	9:30:00
F10	SN	F	A	PB	No	2010	41	10	2010-10-04	2010-10-05	06:25:00	06:25:00	Inactive	114	20:55:00	06:25:00	570	9.5	20	6	2010-10-04 20:55:00	2010-10-05 06:25:00	9:30:00
F14-	SC	F	A	PB	No	2011	43	10	2011-10-20	2011-10-21	05:10:00	05:10:00	Inactive	114	19:40:00	05:10:00	570	9.5	19	5	2011-10-20 19:40:00	2011-10-21 05:10:00	9:30:00
F2	SN	F	2YR	PB	No	2005	37	9	2005-09-07	2005-09-08	06:10:00	06:10:00	Inactive	114	20:40:00	06:10:00	570	9.5	20	6	2005-09-07 20:40:00	2005-09-08 06:10:00	9:30:00
F2	SN	F	2YR	PB	No	2005	40	9	2005-09-25	2005-09-26	06:15:00	06:15:00	Inactive	114	20:45:00	06:15:00	570	9.5	20	6	2005-09-25 20:45:00	2005-09-26 06:15:00	9:30:00
F3	SN	F	SA	HB	Post Cap	2005	21	5	2005-05-16	2005-05-17	07:00:00	07:00:00	Inactive	114	21:30:00	07:00:00	570	9.5	21	7	2005-05-16 21:30:00	2005-05-17 07:00:00	9:30:00
F3	SN	F	SA	HB	No	2005	33	8	2005-08-11	2005-08-12	07:35:00	07:35:00	Inactive	114	22:05:00	07:35:00	570	9.5	22	7	2005-08-11 22:05:00	2005-08-12 07:35:00	9:30:00
F3	SN	F	SA	B	No	2005	38	9	2005-09-16	2005-09-17	06:50:00	06:50:00	Inactive	114	21:20:00	06:50:00	570	9.5	21	6	2005-09-16 21:20:00	2005-09-17 06:50:00	9:30:00
F3	SN	F	SA	B	No	2006	38	9	2006-09-22	2006-09-23	06:20:00	06:20:00	Inactive	114	20:50:00	06:20:00	570	9.5	20	6	2006-09-22 20:50:00	2006-09-23 06:20:00	9:30:00
F3	SN	F	SA	B	No	2006	39	9	2006-09-24	2006-09-25	06:15:00	06:15:00	Inactive	114	20:45:00	06:15:00	570	9.5	20	6	2006-09-24 20:45:00	2006-09-25 06:15:00	9:30:00
F3	SN	F	SA	PB	No	2006	39	9	2006-09-27	2006-09-28	06:15:00	06:15:00	Inactive	114	20:45:00	06:15:00	570	9.5	20	6	2006-09-27 20:45:00	2006-09-28 06:15:00	9:30:00
F4	SC	F	YRL	HB	No	2006	23	6	2006-06-04	2006-06-05	06:40:00	06:40:00	Inactive	114	21:10:00	06:40:00	570	9.5	21	6	2006-06-04 21:10:00	2006-06-05 06:40:00	9:30:00
F4	SC	F	YRL	B	No	2006	38	9	2006-09-18	2006-09-19	05:55:00	05:55:00	Inactive	114	20:25:00	05:55:00	570	9.5	20	5	2006-09-18 20:25:00	2006-09-19 05:55:00	9:30:00
F4	SC	F	2YR	HB	No	2007	23	6	2007-06-06	2007-06-07		07:45:00	Inactive	114	22:15:00	07:45:00	570	9.5	22	7	2007-06-06 14:30:00	2007-06-07	9:30:00
F6	SC	F	2YR	HB	Post Cap	2006	21	5	2006-05-21	2006-05-21	18:50:00	18:50:00	Inactive	114	09:20:00	18:50:00	570	9.5	9	18	2006-05-21 09:20:00	2006-05-21 18:50:00	9:30:00
F6	SC	F	2YR	B	No	2006	39	9	2006-09-27	2006-09-28	05:40:00	05:40:00	Inactive	114	20:10:00	05:40:00	570	9.5	20	5	2006-09-27 20:10:00	2006-09-28 05:40:00	9:30:00
F7	SC	F	A	PB	No	2006	40	10	2006-09-30	2006-10-01	05:55:00	05:55:00	Inactive	114	20:25:00	05:55:00	570	9.5	20	5	2006-09-30 20:25:00	2006-10-01 05:55:00	9:30:00
F7	SC	F	A	PB	No	2006	41	10	2006-10-13	2006-10-14	06:25:00	06:25:00	Inactive	114	20:55:00	06:25:00	570	9.5	20	6	2006-10-13 20:55:00	2006-10-14 06:25:00	9:30:00
F8	SN	F	2YR	HB	Post Cap	2007	23	6	2007-06-07	2007-06-08	06:50:00	06:50:00	Inactive	114	21:20:00	06:50:00	570	9.5	21	6	2007-06-07 21:20:00	2007-06-08 06:50:00	9:30:00
F8	SN	F	2YR	HB	No	2007	25	6	2007-06-17	2007-06-18	08:35:00	08:35:00	Inactive	114	23:05:00	08:35:00	570	9.5	23	8	2007-06-17 23:05:00	2007-06-18 08:35:00	9:30:00
F8	SN	F	2YR	HB	No	2007	25	6	2007-06-19	2007-06-20	07:55:00	07:55:00	Inactive	114	22:25:00	07:55:00	570	9.5	22	7	2007-06-19 22:25:00	2007-06-20 07:55:00	9:30:00
F8	SN	F	2YR	HB	No	2007	26	6	2007-06-25	2007-06-26	08:10:00	08:10:00	Inactive	114	22:40:00	08:10:00	570	9.5	22	8	2007-06-25 22:40:00	2007-06-26 08:10:00	9:30:00
F8	SN	F	2YR	PB	No	2007	39	9	2007-09-26	2007-09-27	06:25:00	06:25:00	Inactive	114	20:55:00	06:25:00	570	9.5	20	6	2007-09-26 20:55:00	2007-09-27 06:25:00	9:30:00
F8	SN	F	3YR	PB	No	2008	41	10	2008-10-04	2008-10-05	05:50:00	05:50:00	Inactive	114	20:20:00	05:50:00	570	9.5	20	5	2008-10-04 20:20:00	2008-10-05 05:50:00	9:30:00
F9	SN	F	A	PB	No	2007	38	9	2007-09-19	2007-09-20	05:40:00	05:40:00	Inactive	114	20:10:00	05:40:00	570	9.5	20	5	2007-09-19 20:10:00	2007-09-20 05:40:00	9:30:00
F9	SN	F	A	HB	No	2008	21	5	2008-05-23	2008-05-24	07:30:00	07:30:00	Inactive	114	22:00:00	07:30:00	570	9.5	22	7	2008-05-23 22:00:00	2008-05-24 07:30:00	9:30:00
F1	SN	F	A	HB	No	2005	25	6	2005-06-13	2005-06-14	06:30:00	06:30:00	Inactive	113	21:05:00	06:30:00	565	9.41667	21	6	2005-06-13 21:05:00	2005-06-14 06:30:00	9:25:00
F1	SN	F	A	B	No	2005	37	9	2005-09-08	2005-09-09	05:45:00	05:45:00	Inactive	113	20:20:00	05:45:00	565	9.41667	20	5	2005-09-08 20:20:00	2005-09-09 05:45:00	9:25:00
F10	SN	F	A	B	No	2010	37	9	2010-09-05	2010-09-06	06:20:00	06:20:00	Inactive	113	20:55:00	06:20:00	565	9.41667	20	6	2010-09-05 20:55:00	2010-09-06 06:20:00	9:25:00
F10	SN	F	A	PB	No	2010	40	9	2010-09-26	2010-09-27	05:15:00	05:15:00	Inactive	113	19:50:00	05:15:00	565	9.41667	19	5	2010-09-26 19:50:00	2010-09-27 05:15:00	9:25:00
F14-	SC	F	A	B	No	2011	40	9	2011-09-28	2011-09-29	05:25:00	05:25:00	Inactive	113	20:00:00	05:25:00	565	9.41667	20	5	2011-09-28 20:00:00	2011-09-29 05:25:00	9:25:00
F2	SN	F	2YR	HB	Post Cap	2005	20	5	2005-05-11	2005-05-12	00:20:00	00:20:00	Inactive	113	14:55:00	00:20:00	565	9.41667	14	0	2005-05-11 14:55:00	2005-05-12 00:20:00	9:25:00
F2	SN	F	2YR	PB	No	2005	38	9	2005-09-14	2005-09-15	05:45:00	05:45:00	Inactive	113	20:20:00	05:45:00	565	9.41667	20	5	2005-09-14 20:20:00	2005-09-15 05:45:00	9:25:00
F4	SC	F	YRL	HB	No	2006	21	5	2006-05-26	2006-05-27	07:05:00	07:05:00	Inactive	113	21:40:00	07:05:00	565	9.41667	21	7	2006-05-26 21:40:00	2006-05-27 07:05:00	9:25:00
F4	SC	F	YRL	HB	No	2006	25	6	2006-06-18	2006-06-19	07:45:00	07:45:00	Inactive	113	22:20:00	07:45:00	565	9.41667	22	7	2006-06-18 22:20:00	2006-06-19 07:45:00	9:25:00
F7	SC	F	A	HB	No	2007	20	5	2007-05-15	2007-05-16	06:05:00	06:05:00	Inactive	113	20:40:00	06:05:00	565	9.41667	20	6	2007-05-15 20:40:00	2007-05-16 06:05:00	9:25:00
F8	SN	F	2YR	PB	No	2007	37	9	2007-09-13	2007-09-14	06:20:00	06:20:00	Inactive	113	20:55:00	06:20:00	565	9.41667	20	6	2007-09-13 20:55:00	2007-09-14 06:20:00	9:25:00
F8	SN	F	?	B	No	2009	38	9	2009-09-13	2009-09-14	05:45:00	05:45:00	Inactive	113	20:20:00	05:45:00	565	9.41667	20	5	2009-09-13 20:20:00	2009-09-14 05:45:00	9:25:00
F9	SN	F	A	HB	No	2008	20	5	2008-05-14	2008-05-15	06:05:00	06:05:00	Inactive	113	20:40:00	06:05:00	565	9.41667	20	6	2008-05-14 20:40:00	2008-05-15 06:05:00	9:25:00
F9	SN	F	A	HB	No	2008	21	5	2008-05-22	2008-05-23	08:25:00	08:25:00	Inactive	113	23:00:00	08:25:00	565	9.41667	23	8	2008-05-22 23:00:00	2008-05-23 08:25:00	9:25:00
F9	SN	F	A	B	No	2008	36	8	2008-08-30	2008-08-31	06:30:00	06:30:00	Inactive	113	21:05:00	06:30:00	565	9.41667	21	6	2008-08-30 21:05:00	2008-08-31 06:30:00	9:25:00
F1	SN	F	A	HB	No	2005	20	5	2005-05-13	2005-05-14	05:50:00	05:50:00	Inactive	112	20:30:00	05:50:00	560	9.33333	20	5	2005-05-13 20:30:00	2005-05-14 05:50:00	9:20:00
F1	SN	F	COY	HB	No	2006	32	8	2006-08-10	2006-08-11	06:55:00	06:55:00	Inactive	112	21:35:00	06:55:00	560	9.33333	21	6	2006-08-10 21:35:00	2006-08-11 06:55:00	9:20:00
F1	SN	F	COY	B	No	2006	35	8	2006-08-29	2006-08-30	06:05:00	06:05:00	Inactive	112	20:45:00	06:05:00	560	9.33333	20	6	2006-08-29 20:45:00	2006-08-30 06:05:00	9:20:00
F1	SN	F	COY	B	No	2006	37	9	2006-09-11	2006-09-12	06:00:00	06:00:00	Inactive	112	20:40:00	06:00:00	560	9.33333	20	6	2006-09-11 20:40:00	2006-09-12 06:00:00	9:20:00
F1	SN	F	COY	B	No	2006	38	9	2006-09-16	2006-09-17	06:10:00	06:10:00	Inactive	112	20:50:00	06:10:00	560	9.33333	20	6	2006-09-16 20:50:00	2006-09-17 06:10:00	9:20:00
F1	SN	F	YRL	PB	No	2007	35	8	2007-08-26	2007-08-27	06:00:00	06:00:00	Inactive	112	20:40:00	06:00:00	560	9.33333	20	6	2007-08-26 20:40:00	2007-08-27 06:00:00	9:20:00
F1	SN	F	YRL	PB	No	2007	36	9	2007-09-03	2007-09-04	06:05:00	06:05:00	Inactive	112	20:45:00	06:05:00	560	9.33333	20	6	2007-09-03 20:45:00	2007-09-04 06:05:00	9:20:00
F10	SN	F	A	HB	No	2010	25	6	2010-06-17	2010-06-18	07:30:00	07:30:00	Inactive	112	22:10:00	07:30:00	560	9.33333	22	7	2010-06-17 22:10:00	2010-06-18 07:30:00	9:20:00
F10	SN	F	A	B	No	2010	39	9	2010-09-23	2010-09-24	06:10:00	06:10:00	Inactive	112	20:50:00	06:10:00	560	9.33333	20	6	2010-09-23 20:50:00	2010-09-24 06:10:00	9:20:00
F10	SN	F	A	HB	No	2011	25	6	2011-06-11	2011-06-12	07:50:00	07:50:00	Inactive	112	22:30:00	07:50:00	560	9.33333	22	7	2011-06-11 22:30:00	2011-06-12 07:50:00	9:20:00
F10	SN	F	A	HB	No	2011	28	7	2011-07-02	2011-07-03	07:30:00	07:30:00	Inactive	112	22:10:00	07:30:00	560	9.33333	22	7	2011-07-02 22:10:00	2011-07-03 07:30:00	9:20:00
F14-	SC	F	A	PB	No	2011	43	10	2011-10-17	2011-10-18	05:10:00	05:10:00	Inactive	112	19:50:00	05:10:00	560	9.33333	19	5	2011-10-17 19:50:00	2011-10-18 05:10:00	9:20:00
F2	SN	F	2YR	PB	No	2005	37	9	2005-09-03	2005-09-04	06:15:00	06:15:00	Inactive	112	20:55:00	06:15:00	560	9.33333	20	6	2005-09-03 20:55:00	2005-09-04 06:15:00	9:20:00
F2	SN	F	2YR	PB	No	2005	40	9	2005-09-27	2005-09-28	06:10:00	06:10:00	Inactive	112	20:50:00	06:10:00	560	9.33333	20	6	2005-09-27 20:50:00	2005-09-28 06:10:00	9:20:00
F3	SN	F	SA	B	No	2005	37	9	2005-09-04	2005-09-05	06:25:00	06:25:00	Inactive	112	21:05:00	06:25:00	560	9.33333	21	6	2005-09-04 21:05:00	2005-09-05 06:25:00	9:20:00
F3	SN	F	SA	PB	No	2006	40	10	2006-10-04	2006-10-05	06:30:00	06:30:00	Inactive	112	21:10:00	06:30:00	560	9.33333	21	6	2006-10-04 21:10:00	2006-10-05 06:30:00	9:20:00
F4	SC	F	YRL	PB	No	2006	39	9	2006-09-25	2006-09-26	05:55:00	05:55:00	Inactive	112	20:35:00	05:55:00	560	9.33333	20	5	2006-09-25 20:35:00	2006-09-26 05:55:00	9:20:00
F6	SC	F	2YR	B	No	2006	37	9	2006-09-14	2006-09-15	06:10:00	06:10:00	Inactive	112	20:50:00	06:10:00	560	9.33333	20	6	2006-09-14 20:50:00	2006-09-15 06:10:00	9:20:00
F6	SC	F	2YR	B	No	2006	39	9	2006-09-24	2006-09-25	05:30:00	05:30:00	Inactive	112	20:10:00	05:30:00	560	9.33333	20	5	2006-09-24 20:10:00	2006-09-25 05:30:00	9:20:00
F8	SN	F	2YR	PB	No	2007	36	9	2007-09-01	2007-09-02	06:40:00	06:40:00	Inactive	112	21:20:00	06:40:00	560	9.33333	21	6	2007-09-01 21:20:00	2007-09-02 06:40:00	9:20:00
F8	SN	F	?	HB	No	2009	23	6	2009-06-05	2009-06-06	08:10:00	08:10:00	Inactive	112	22:50:00	08:10:00	560	9.33333	22	8	2009-06-05 22:50:00	2009-06-06 08:10:00	9:20:00
F8	SN	F	?	HB	No	2009	24	6	2009-06-11	2009-06-12	07:45:00	07:45:00	Inactive	112	22:25:00	07:45:00	560	9.33333	22	7	2009-06-11 22:25:00	2009-06-12 07:45:00	9:20:00
F8	SN	F	?	PB	No	2009	42	10	2009-10-10	2009-10-11	07:00:00	07:00:00	Inactive	112	21:40:00	07:00:00	560	9.33333	21	7	2009-10-10 21:40:00	2009-10-11 07:00:00	9:20:00
F9	SN	F	A	PB	No	2007	45	11	2007-11-03	2007-11-04	07:30:00	07:30:00	Inactive	112	22:10:00	07:30:00	560	9.33333	22	7	2007-11-03 22:10:00	2007-11-04 07:30:00	9:20:00
F9	SN	F	A	HB	No	2008	22	5	2008-05-28	2008-05-29	06:10:00	06:10:00	Inactive	112	20:50:00	06:10:00	560	9.33333	20	6	2008-05-28 20:50:00	2008-05-29 06:10:00	9:20:00
F9	SN	F	A	HB	No	2008	25	6	2008-06-18	2008-06-19	07:50:00	07:50:00	Inactive	112	22:30:00	07:50:00	560	9.33333	22	7	2008-06-18 22:30:00	2008-06-19 07:50:00	9:20:00
F9	SN	F	A	B	No	2008	35	8	2008-08-26	2008-08-27	06:00:00	06:00:00	Inactive	112	20:40:00	06:00:00	560	9.33333	20	6	2008-08-26 20:40:00	2008-08-27 06:00:00	9:20:00
F1	SN	F	A	B	No	2005	37	9	2005-09-03	2005-09-04	05:55:00	05:55:00	Inactive	111	20:40:00	05:55:00	555	9.25	20	5	2005-09-03 20:40:00	2005-09-04 05:55:00	9:15:00
F1	SN	F	A	B	No	2005	38	9	2005-09-13	2005-09-14	05:40:00	05:40:00	Inactive	111	20:25:00	05:40:00	555	9.25	20	5	2005-09-13 20:25:00	2005-09-14 05:40:00	9:15:00
F1	SN	F	COY	B	No	2006	35	9	2006-08-31	2006-09-01	06:10:00	06:10:00	Inactive	111	20:55:00	06:10:00	555	9.25	20	6	2006-08-31 20:55:00	2006-09-01 06:10:00	9:15:00
F10	SN	F	A	B	No	2010	37	9	2010-09-09	2010-09-10	05:45:00	05:45:00	Inactive	111	20:30:00	05:45:00	555	9.25	20	5	2010-09-09 20:30:00	2010-09-10 05:45:00	9:15:00
F10	SN	F	A	PB	No	2010	40	10	2010-09-30	2010-10-01	05:45:00	05:45:00	Inactive	111	20:30:00	05:45:00	555	9.25	20	5	2010-09-30 20:30:00	2010-10-01 05:45:00	9:15:00
F10	SN	F	A	PB	No	2011	39	9	2011-09-22	2011-09-23	05:20:00	05:20:00	Inactive	111	20:05:00	05:20:00	555	9.25	20	5	2011-09-22 20:05:00	2011-09-23 05:20:00	9:15:00
F14-	SC	F	A	HB	No	2012	17	4	2012-04-27	2012-04-28	07:40:00	07:40:00	Inactive	111	22:25:00	07:40:00	555	9.25	22	7	2012-04-27 22:25:00	2012-04-28 07:40:00	9:15:00
F14-	SC	F	A	HB	No	2012	18	5	2012-04-30	2012-05-01	06:05:00	06:05:00	Inactive	111	20:50:00	06:05:00	555	9.25	20	6	2012-04-30 20:50:00	2012-05-01 06:05:00	9:15:00
F2	SN	F	2YR	HB	No	2005	23	6	2005-06-02	2005-06-03	05:50:00	05:50:00	Inactive	111	20:35:00	05:50:00	555	9.25	20	5	2005-06-02 20:35:00	2005-06-03 05:50:00	9:15:00
F2	SN	F	2YR	HB	No	2005	26	6	2005-06-22	2005-06-23	06:20:00	06:20:00	Inactive	111	21:05:00	06:20:00	555	9.25	21	6	2005-06-22 21:05:00	2005-06-23 06:20:00	9:15:00
F3	SN	F	SA	B	No	2005	34	8	2005-08-18	2005-08-19	06:30:00	06:30:00	Inactive	111	21:15:00	06:30:00	555	9.25	21	6	2005-08-18 21:15:00	2005-08-19 06:30:00	9:15:00
F3	SN	F	SA	B	No	2005	37	9	2005-09-05	2005-09-06	06:00:00	06:00:00	Inactive	111	20:45:00	06:00:00	555	9.25	20	6	2005-09-05 20:45:00	2005-09-06 06:00:00	9:15:00
F3	SN	F	SA	PB	No	2005	41	10	2005-10-04	2005-10-05	03:15:00	03:15:00	Inactive	111	18:00:00	03:15:00	555	9.25	18	3	2005-10-04 18:00:00	2005-10-05 03:15:00	9:15:00
F4	SC	F	YRL	PB	No	2006	39	9	2006-09-27	2006-09-28	05:50:00	05:50:00	Inactive	111	20:35:00	05:50:00	555	9.25	20	5	2006-09-27 20:35:00	2006-09-28 05:50:00	9:15:00
F7	SC	F	A	B	No	2006	37	9	2006-09-14	2006-09-15	05:40:00	05:40:00	Inactive	111	20:25:00	05:40:00	555	9.25	20	5	2006-09-14 20:25:00	2006-09-15 05:40:00	9:15:00
F8	SN	F	2YR	PB	No	2007	36	9	2007-09-06	2007-09-07	06:15:00	06:15:00	Inactive	111	21:00:00	06:15:00	555	9.25	21	6	2007-09-06 21:00:00	2007-09-07 06:15:00	9:15:00
F8	SN	F	2YR	PB	No	2007	37	9	2007-09-12	2007-09-13	05:45:00	05:45:00	Inactive	111	20:30:00	05:45:00	555	9.25	20	5	2007-09-12 20:30:00	2007-09-13 05:45:00	9:15:00
F8	SN	F	2YR	PB	No	2007	38	9	2007-09-17	2007-09-18	05:55:00	05:55:00	Inactive	111	20:40:00	05:55:00	555	9.25	20	5	2007-09-17 20:40:00	2007-09-18 05:55:00	9:15:00
F8	SN	F	3YR	PB	No	2008	38	9	2008-09-18	2008-09-18	18:35:00	18:35:00	Inactive	111	09:20:00	18:35:00	555	9.25	9	18	2008-09-18 09:20:00	2008-09-18 18:35:00	9:15:00
F9	SN	F	A	PB	No	2007	40	10	2007-10-02	2007-10-03	04:40:00	04:40:00	Inactive	111	19:25:00	04:40:00	555	9.25	19	4	2007-10-02 19:25:00	2007-10-03 04:40:00	9:15:00
F9	SN	F	A	PB	No	2007	45	11	2007-11-08	2007-11-09	07:15:00	07:15:00	Inactive	111	22:00:00	07:15:00	555	9.25	22	7	2007-11-08 22:00:00	2007-11-09 07:15:00	9:15:00
F9	SN	F	A	HB	No	2008	22	5	2008-05-24	2008-05-25	06:55:00	06:55:00	Inactive	111	21:40:00	06:55:00	555	9.25	21	6	2008-05-24 21:40:00	2008-05-25 06:55:00	9:15:00
F9	SN	F	A	B	No	2008	37	9	2008-09-09	2008-09-10	06:00:00	06:00:00	Inactive	111	20:45:00	06:00:00	555	9.25	20	6	2008-09-09 20:45:00	2008-09-10 06:00:00	9:15:00
F1	SN	F	COY	B	No	2006	37	9	2006-09-09	2006-09-10	05:20:00	05:20:00	Inactive	110	20:10:00	05:20:00	550	9.16667	20	5	2006-09-09 20:10:00	2006-09-10 05:20:00	9:10:00
F1	SN	F	COY	B	No	2006	37	9	2006-09-14	2006-09-15	07:10:00	07:10:00	Inactive	110	22:00:00	07:10:00	550	9.16667	22	7	2006-09-14 22:00:00	2006-09-15 07:10:00	9:10:00
F1	SN	F	YRL	PB	No	2007	36	9	2007-09-02	2007-09-03	06:05:00	06:05:00	Inactive	110	20:55:00	06:05:00	550	9.16667	20	6	2007-09-02 20:55:00	2007-09-03 06:05:00	9:10:00
F1	SN	F	YRL	PB	No	2007	37	9	2007-09-14	2007-09-15	05:40:00	05:40:00	Inactive	110	20:30:00	05:40:00	550	9.16667	20	5	2007-09-14 20:30:00	2007-09-15 05:40:00	9:10:00
F10	SN	F	A	B	No	2010	35	8	2010-08-27	2010-08-28	05:35:00	05:35:00	Inactive	110	20:25:00	05:35:00	550	9.16667	20	5	2010-08-27 20:25:00	2010-08-28 05:35:00	9:10:00
F10	SN	F	A	HB	No	2011	21	5	2011-05-20	2011-05-20	19:20:00	19:20:00	Inactive	110	10:10:00	19:20:00	550	9.16667	10	19	2011-05-20 10:10:00	2011-05-20 19:20:00	9:10:00
F14-	SC	F	A	B	No	2011	41	10	2011-10-02	2011-10-03	05:15:00	05:15:00	Inactive	110	20:05:00	05:15:00	550	9.16667	20	5	2011-10-02 20:05:00	2011-10-03 05:15:00	9:10:00
F2	SN	F	2YR	PB	No	2005	38	9	2005-09-13	2005-09-14	05:35:00	05:35:00	Inactive	110	20:25:00	05:35:00	550	9.16667	20	5	2005-09-13 20:25:00	2005-09-14 05:35:00	9:10:00
F3	SN	F	SA	HB	No	2005	31	7	2005-07-26	2005-07-27	06:50:00	06:50:00	Inactive	110	21:40:00	06:50:00	550	9.16667	21	6	2005-07-26 21:40:00	2005-07-27 06:50:00	9:10:00
F3	SN	F	SA	HB	No	2006	24	6	2006-06-12	2006-06-13	07:55:00	07:55:00	Inactive	110	22:45:00	07:55:00	550	9.16667	22	7	2006-06-12 22:45:00	2006-06-13 07:55:00	9:10:00
F4	SC	F	YRL	B	No	2006	37	9	2006-09-10	2006-09-11	05:45:00	05:45:00	Inactive	110	20:35:00	05:45:00	550	9.16667	20	5	2006-09-10 20:35:00	2006-09-11 05:45:00	9:10:00
F4	SC	F	YRL	B	No	2006	37	9	2006-09-14	2006-09-15	06:20:00	06:20:00	Inactive	110	21:10:00	06:20:00	550	9.16667	21	6	2006-09-14 21:10:00	2006-09-15 06:20:00	9:10:00
F4	SC	F	YRL	B	No	2006	38	9	2006-09-17	2006-09-18	05:40:00	05:40:00	Inactive	110	20:30:00	05:40:00	550	9.16667	20	5	2006-09-17 20:30:00	2006-09-18 05:40:00	9:10:00
F6	SC	F	2YR	PB	No	2006	40	10	2006-10-01	2006-10-02	06:10:00	06:10:00	Inactive	110	21:00:00	06:10:00	550	9.16667	21	6	2006-10-01 21:00:00	2006-10-02 06:10:00	9:10:00
F7	SC	F	A	HB	No	2006	23	6	2006-06-03	2006-06-04	06:45:00	06:45:00	Inactive	110	21:35:00	06:45:00	550	9.16667	21	6	2006-06-03 21:35:00	2006-06-04 06:45:00	9:10:00
F8	SN	F	2YR	HB	No	2007	35	8	2007-08-25	2007-08-26	06:35:00	06:35:00	Inactive	110	21:25:00	06:35:00	550	9.16667	21	6	2007-08-25 21:25:00	2007-08-26 06:35:00	9:10:00
F8	SN	F	2YR	PB	No	2007	39	9	2007-09-27	2007-09-28	06:45:00	06:45:00	Inactive	110	21:35:00	06:45:00	550	9.16667	21	6	2007-09-27 21:35:00	2007-09-28 06:45:00	9:10:00
F8	SN	F	3YR	HB	No	2008	22	5	2008-05-27	2008-05-28	07:40:00	07:40:00	Inactive	110	22:30:00	07:40:00	550	9.16667	22	7	2008-05-27 22:30:00	2008-05-28 07:40:00	9:10:00
F8	SN	F	3YR	PB	No	2008	42	10	2008-10-13	2008-10-13	09:35:00	09:35:00	Inactive	110	00:25:00	09:35:00	550	9.16667	0	9	2008-10-13 00:25:00	2008-10-13 09:35:00	9:10:00
F8	SN	F	?	HB	No	2009	27	6	2009-06-29	2009-06-29	19:45:00	19:45:00	Inactive	110	10:35:00	19:45:00	550	9.16667	10	19	2009-06-29 10:35:00	2009-06-29 19:45:00	9:10:00
F8	SN	F	?	PB	No	2009	41	10	2009-10-03	2009-10-04	06:35:00	06:35:00	Inactive	110	21:25:00	06:35:00	550	9.16667	21	6	2009-10-03 21:25:00	2009-10-04 06:35:00	9:10:00
F9	SN	F	A	HB	No	2007	25	6	2007-06-19	2007-06-20	07:10:00	07:10:00	Inactive	110	22:00:00	07:10:00	550	9.16667	22	7	2007-06-19 22:00:00	2007-06-20 07:10:00	9:10:00
F9	SN	F	A	PB	No	2007	36	9	2007-09-03	2007-09-04	05:50:00	05:50:00	Inactive	110	20:40:00	05:50:00	550	9.16667	20	5	2007-09-03 20:40:00	2007-09-04 05:50:00	9:10:00
F9	SN	F	A	PB	No	2007	39	9	2007-09-25	2007-09-26	05:50:00	05:50:00	Inactive	110	20:40:00	05:50:00	550	9.16667	20	5	2007-09-25 20:40:00	2007-09-26 05:50:00	9:10:00
F9	SN	F	A	HB	No	2008	22	5	2008-05-26	2008-05-27	05:55:00	05:55:00	Inactive	110	20:45:00	05:55:00	550	9.16667	20	5	2008-05-26 20:45:00	2008-05-27 05:55:00	9:10:00
F9	SN	F	A	HB	No	2008	22	5	2008-05-29	2008-05-30	06:55:00	06:55:00	Inactive	110	21:45:00	06:55:00	550	9.16667	21	6	2008-05-29 21:45:00	2008-05-30 06:55:00	9:10:00
F9	SN	F	A	B	No	2008	35	8	2008-08-27	2008-08-28	06:15:00	06:15:00	Inactive	110	21:05:00	06:15:00	550	9.16667	21	6	2008-08-27 21:05:00	2008-08-28 06:15:00	9:10:00
F9	SN	F	A	B	No	2008	37	9	2008-09-08	2008-09-09	07:00:00	07:00:00	Inactive	110	21:50:00	07:00:00	550	9.16667	21	7	2008-09-08 21:50:00	2008-09-09 07:00:00	9:10:00
F9	SN	F	A	B	No	2008	37	9	2008-09-10	2008-09-11	06:05:00	06:05:00	Inactive	110	20:55:00	06:05:00	550	9.16667	20	6	2008-09-10 20:55:00	2008-09-11 06:05:00	9:10:00
F1	SN	F	A	B	No	2005	38	9	2005-09-12	2005-09-13	05:30:00	05:30:00	Inactive	109	20:25:00	05:30:00	545	9.08333	20	5	2005-09-12 20:25:00	2005-09-13 05:30:00	9:05:00
F1	SN	F	COY	HB	No	2006	23	6	2006-06-06	2006-06-07	06:40:00	06:40:00	Inactive	109	21:35:00	06:40:00	545	9.08333	21	6	2006-06-06 21:35:00	2006-06-07 06:40:00	9:05:00
F1	SN	F	COY	B	No	2006	35	8	2006-08-28	2006-08-29	05:40:00	05:40:00	Inactive	109	20:35:00	05:40:00	545	9.08333	20	5	2006-08-28 20:35:00	2006-08-29 05:40:00	9:05:00
F1	SN	F	YRL	HB	No	2007	26	6	2007-06-26	2007-06-27	05:45:00	05:45:00	Inactive	109	20:40:00	05:45:00	545	9.08333	20	5	2007-06-26 20:40:00	2007-06-27 05:45:00	9:05:00
F1	SN	F	YRL	PB	No	2007	37	9	2007-09-11	2007-09-12	05:30:00	05:30:00	Inactive	109	20:25:00	05:30:00	545	9.08333	20	5	2007-09-11 20:25:00	2007-09-12 05:30:00	9:05:00
F10	SN	F	A	HB	No	2011	24	6	2011-06-09	2011-06-10	07:00:00	07:00:00	Inactive	109	21:55:00	07:00:00	545	9.08333	21	7	2011-06-09 21:55:00	2011-06-10 07:00:00	9:05:00
F10	SN	F	A	PB	No	2011	36	9	2011-09-01	2011-09-02	05:50:00	05:50:00	Inactive	109	20:45:00	05:50:00	545	9.08333	20	5	2011-09-01 20:45:00	2011-09-02 05:50:00	9:05:00
F14-	SC	F	A	B	No	2011	41	10	2011-10-03	2011-10-04	05:30:00	05:30:00	Inactive	109	20:25:00	05:30:00	545	9.08333	20	5	2011-10-03 20:25:00	2011-10-04 05:30:00	9:05:00
F2	SN	F	2YR	HB	No	2005	24	6	2005-06-10	2005-06-11	05:55:00	05:55:00	Inactive	109	20:50:00	05:55:00	545	9.08333	20	5	2005-06-10 20:50:00	2005-06-11 05:55:00	9:05:00
F2	SN	F	2YR	HB	No	2005	25	6	2005-06-14	2005-06-15	06:40:00	06:40:00	Inactive	109	21:35:00	06:40:00	545	9.08333	21	6	2005-06-14 21:35:00	2005-06-15 06:40:00	9:05:00
F2	SN	F	2YR	PB	No	2005	34	8	2005-08-15	2005-08-16	05:30:00	05:30:00	Inactive	109	20:25:00	05:30:00	545	9.08333	20	5	2005-08-15 20:25:00	2005-08-16 05:30:00	9:05:00
F3	SN	F	SA	B	No	2005	36	9	2005-09-01	2005-09-02	05:40:00	05:40:00	Inactive	109	20:35:00	05:40:00	545	9.08333	20	5	2005-09-01 20:35:00	2005-09-02 05:40:00	9:05:00
F3	SN	F	SA	HB	No	2006	23	6	2006-06-04	2006-06-05	08:35:00	08:35:00	Inactive	109	23:30:00	08:35:00	545	9.08333	23	8	2006-06-04 23:30:00	2006-06-05 08:35:00	9:05:00
F3	SN	F	SA	HB	No	2006	31	8	2006-08-01	2006-08-02	07:45:00	07:45:00	Inactive	109	22:40:00	07:45:00	545	9.08333	22	7	2006-08-01 22:40:00	2006-08-02 07:45:00	9:05:00
F4	SC	F	YRL	PB	No	2006	39	9	2006-09-28	2006-09-29	05:40:00	05:40:00	Inactive	109	20:35:00	05:40:00	545	9.08333	20	5	2006-09-28 20:35:00	2006-09-29 05:40:00	9:05:00
F4	SC	F	YRL	PB	No	2006	40	10	2006-10-04	2006-10-05	06:15:00	06:15:00	Inactive	109	21:10:00	06:15:00	545	9.08333	21	6	2006-10-04 21:10:00	2006-10-05 06:15:00	9:05:00
F6	SC	F	2YR	HB	No	2006	23	6	2006-06-09	2006-06-10	07:05:00	07:05:00	Inactive	109	22:00:00	07:05:00	545	9.08333	22	7	2006-06-09 22:00:00	2006-06-10 07:05:00	9:05:00
F6	SC	F	2YR	HB	No	2006	27	7	2006-07-04	2006-07-04	19:25:00	19:25:00	Inactive	109	10:20:00	19:25:00	545	9.08333	10	19	2006-07-04 10:20:00	2006-07-04 19:25:00	9:05:00
F6	SC	F	2YR	B	No	2006	39	9	2006-09-26	2006-09-27	05:15:00	05:15:00	Inactive	109	20:10:00	05:15:00	545	9.08333	20	5	2006-09-26 20:10:00	2006-09-27 05:15:00	9:05:00
F6	SC	F	2YR	PB	No	2006	39	9	2006-09-28	2006-09-29	05:50:00	05:50:00	Inactive	109	20:45:00	05:50:00	545	9.08333	20	5	2006-09-28 20:45:00	2006-09-29 05:50:00	9:05:00
F7	SC	F	A	B	No	2006	38	9	2006-09-20	2006-09-21	05:30:00	05:30:00	Inactive	109	20:25:00	05:30:00	545	9.08333	20	5	2006-09-20 20:25:00	2006-09-21 05:30:00	9:05:00
F7	SC	F	A	B	No	2006	38	9	2006-09-22	2006-09-23	05:45:00	05:45:00	Inactive	109	20:40:00	05:45:00	545	9.08333	20	5	2006-09-22 20:40:00	2006-09-23 05:45:00	9:05:00
F8	SN	F	2YR	HB	No	2007	30	7	2007-07-22	2007-07-23	06:25:00	06:25:00	Inactive	109	21:20:00	06:25:00	545	9.08333	21	6	2007-07-22 21:20:00	2007-07-23 06:25:00	9:05:00
F8	SN	F	2YR	PB	No	2007	38	9	2007-09-15	2007-09-16	05:50:00	05:50:00	Inactive	109	20:45:00	05:50:00	545	9.08333	20	5	2007-09-15 20:45:00	2007-09-16 05:50:00	9:05:00
F8	SN	F	3YR	HB	No	2008	20	5	2008-05-16	2008-05-17	07:20:00	07:20:00	Inactive	109	22:15:00	07:20:00	545	9.08333	22	7	2008-05-16 22:15:00	2008-05-17 07:20:00	9:05:00
F8	SN	F	3YR	B	No	2008	36	9	2008-09-04	2008-09-05	05:55:00	05:55:00	Inactive	109	20:50:00	05:55:00	545	9.08333	20	5	2008-09-04 20:50:00	2008-09-05 05:55:00	9:05:00
F8	SN	F	3YR	PB	No	2008	43	10	2008-10-21	2008-10-22	05:05:00	05:05:00	Inactive	109	20:00:00	05:05:00	545	9.08333	20	5	2008-10-21 20:00:00	2008-10-22 05:05:00	9:05:00
F8	SN	F	?	B	No	2009	38	9	2009-09-14	2009-09-15	06:05:00	06:05:00	Inactive	109	21:00:00	06:05:00	545	9.08333	21	6	2009-09-14 21:00:00	2009-09-15 06:05:00	9:05:00
F9	SN	F	A	PB	No	2007	38	9	2007-09-18	2007-09-19	05:45:00	05:45:00	Inactive	109	20:40:00	05:45:00	545	9.08333	20	5	2007-09-18 20:40:00	2007-09-19 05:45:00	9:05:00
F9	SN	F	A	PB	No	2008	38	9	2008-09-15	2008-09-16	05:40:00	05:40:00	Inactive	109	20:35:00	05:40:00	545	9.08333	20	5	2008-09-15 20:35:00	2008-09-16 05:40:00	9:05:00
F1	SN	F	COY	HB	No	2006	23	6	2006-06-05	2006-06-06	07:15:00	07:15:00	Inactive	108	22:15:00	07:15:00	540	9	22	7	2006-06-05 22:15:00	2006-06-06 07:15:00	9:00:00
F1	SN	F	COY	HB	No	2006	23	6	2006-06-09	2006-06-10	05:45:00	05:45:00	Inactive	108	20:45:00	05:45:00	540	9	20	5	2006-06-09 20:45:00	2006-06-10 05:45:00	9:00:00
F1	SN	F	COY	B	No	2006	39	9	2006-09-29	2006-09-30	06:00:00	06:00:00	Inactive	108	21:00:00	06:00:00	540	9	21	6	2006-09-29 21:00:00	2006-09-30 06:00:00	9:00:00
F10	SN	F	A	B	No	2010	36	8	2010-08-29	2010-08-30	05:20:00	05:20:00	Inactive	108	20:20:00	05:20:00	540	9	20	5	2010-08-29 20:20:00	2010-08-30 05:20:00	9:00:00
F10	SN	F	A	B	No	2010	36	9	2010-08-31	2010-09-01	05:45:00	05:45:00	Inactive	108	20:45:00	05:45:00	540	9	20	5	2010-08-31 20:45:00	2010-09-01 05:45:00	9:00:00
F10	SN	F	A	B	No	2010	38	9	2010-09-16	2010-09-17	05:35:00	05:35:00	Inactive	108	20:35:00	05:35:00	540	9	20	5	2010-09-16 20:35:00	2010-09-17 05:35:00	9:00:00
F10	SN	F	A	PB	No	2010	43	10	2010-10-19	2010-10-20	07:35:00	07:35:00	Inactive	108	22:35:00	07:35:00	540	9	22	7	2010-10-19 22:35:00	2010-10-20 07:35:00	9:00:00
F10	SN	F	A	HB	No	2011	30	7	2011-07-21	2011-07-22	06:35:00	06:35:00	Inactive	108	21:35:00	06:35:00	540	9	21	6	2011-07-21 21:35:00	2011-07-22 06:35:00	9:00:00
F2	SN	F	2YR	HB	No	2005	26	6	2005-06-21	2005-06-22	06:10:00	06:10:00	Inactive	108	21:10:00	06:10:00	540	9	21	6	2005-06-21 21:10:00	2005-06-22 06:10:00	9:00:00
F2	SN	F	2YR	HB	No	2005	26	6	2005-06-23	2005-06-24	06:40:00	06:40:00	Inactive	108	21:40:00	06:40:00	540	9	21	6	2005-06-23 21:40:00	2005-06-24 06:40:00	9:00:00
F2	SN	F	2YR	HB	No	2005	30	7	2005-07-16	2005-07-17	05:15:00	05:15:00	Inactive	108	20:15:00	05:15:00	540	9	20	5	2005-07-16 20:15:00	2005-07-17 05:15:00	9:00:00
F3	SN	F	SA	HB	No	2005	26	6	2005-06-19	2005-06-20	06:30:00	06:30:00	Inactive	108	21:30:00	06:30:00	540	9	21	6	2005-06-19 21:30:00	2005-06-20 06:30:00	9:00:00
F3	SN	F	SA	HB	No	2005	26	6	2005-06-23	2005-06-24	06:35:00	06:35:00	Inactive	108	21:35:00	06:35:00	540	9	21	6	2005-06-23 21:35:00	2005-06-24 06:35:00	9:00:00
F3	SN	F	SA	HB	No	2005	27	6	2005-06-25	2005-06-26	06:30:00	06:30:00	Inactive	108	21:30:00	06:30:00	540	9	21	6	2005-06-25 21:30:00	2005-06-26 06:30:00	9:00:00
F3	SN	F	SA	B	No	2005	36	8	2005-08-29	2005-08-30	05:55:00	05:55:00	Inactive	108	20:55:00	05:55:00	540	9	20	5	2005-08-29 20:55:00	2005-08-30 05:55:00	9:00:00
F3	SN	F	SA	HB	No	2006	25	6	2006-06-18	2006-06-19	08:25:00	08:25:00	Inactive	108	23:25:00	08:25:00	540	9	23	8	2006-06-18 23:25:00	2006-06-19 08:25:00	9:00:00
F3	SN	F	SA	B	No	2006	37	9	2006-09-12	2006-09-13	05:45:00	05:45:00	Inactive	108	20:45:00	05:45:00	540	9	20	5	2006-09-12 20:45:00	2006-09-13 05:45:00	9:00:00
F4	SC	F	YRL	B	No	2006	37	9	2006-09-11	2006-09-12	05:35:00	05:35:00	Inactive	108	20:35:00	05:35:00	540	9	20	5	2006-09-11 20:35:00	2006-09-12 05:35:00	9:00:00
F6	SC	F	2YR	B	No	2006	38	9	2006-09-19	2006-09-20	05:20:00	05:20:00	Inactive	108	20:20:00	05:20:00	540	9	20	5	2006-09-19 20:20:00	2006-09-20 05:20:00	9:00:00
F7	SC	F	A	B	No	2006	38	9	2006-09-16	2006-09-17	05:05:00	05:05:00	Inactive	108	20:05:00	05:05:00	540	9	20	5	2006-09-16 20:05:00	2006-09-17 05:05:00	9:00:00
F8	SN	F	2YR	HB	No	2007	24	6	2007-06-14	2007-06-15	08:15:00	08:15:00	Inactive	108	23:15:00	08:15:00	540	9	23	8	2007-06-14 23:15:00	2007-06-15 08:15:00	9:00:00
F8	SN	F	2YR	HB	No	2007	26	6	2007-06-23	2007-06-24	07:35:00	07:35:00	Inactive	108	22:35:00	07:35:00	540	9	22	7	2007-06-23 22:35:00	2007-06-24 07:35:00	9:00:00
F8	SN	F	2YR	PB	No	2007	41	10	2007-10-13	2007-10-13	09:15:00	09:15:00	Inactive	108	00:15:00	09:15:00	540	9	0	9	2007-10-13 00:15:00	2007-10-13 09:15:00	9:00:00
F8	SN	F	3YR	B	No	2008	35	8	2008-08-29	2008-08-30	06:55:00	06:55:00	Inactive	108	21:55:00	06:55:00	540	9	21	6	2008-08-29 21:55:00	2008-08-30 06:55:00	9:00:00
F8	SN	F	3YR	B	No	2008	37	9	2008-09-09	2008-09-10	06:10:00	06:10:00	Inactive	108	21:10:00	06:10:00	540	9	21	6	2008-09-09 21:10:00	2008-09-10 06:10:00	9:00:00
F8	SN	F	3YR	PB	No	2008	39	9	2008-09-25	2008-09-26	07:00:00	07:00:00	Inactive	108	22:00:00	07:00:00	540	9	22	7	2008-09-25 22:00:00	2008-09-26 07:00:00	9:00:00
F8	SN	F	?	B	No	2009	38	9	2009-09-16	2009-09-17	05:50:00	05:50:00	Inactive	108	20:50:00	05:50:00	540	9	20	5	2009-09-16 20:50:00	2009-09-17 05:50:00	9:00:00
F9	SN	F	A	PB	No	2007	37	9	2007-09-08	2007-09-09	06:05:00	06:05:00	Inactive	108	21:05:00	06:05:00	540	9	21	6	2007-09-08 21:05:00	2007-09-09 06:05:00	9:00:00
F1	SN	F	A	HB	No	2005	21	5	2005-05-17	2005-05-18	05:50:00	05:50:00	Inactive	107	20:55:00	05:50:00	535	8.91667	20	5	2005-05-17 20:55:00	2005-05-18 05:50:00	8:55:00
F1	SN	F	A	HB	No	2005	24	6	2005-06-05	2005-06-06	06:50:00	06:50:00	Inactive	107	21:55:00	06:50:00	535	8.91667	21	6	2005-06-05 21:55:00	2005-06-06 06:50:00	8:55:00
F1	SN	F	A	HB	No	2005	24	6	2005-06-07	2005-06-08	08:50:00	08:50:00	Inactive	107	23:55:00	08:50:00	535	8.91667	23	8	2005-06-07 23:55:00	2005-06-08 08:50:00	8:55:00
F1	SN	F	COY	HB	No	2006	31	7	2006-07-30	2006-07-31	06:55:00	06:55:00	Inactive	107	22:00:00	06:55:00	535	8.91667	22	6	2006-07-30 22:00:00	2006-07-31 06:55:00	8:55:00
F1	SN	F	COY	HB	No	2006	33	8	2006-08-12	2006-08-13	06:15:00	06:15:00	Inactive	107	21:20:00	06:15:00	535	8.91667	21	6	2006-08-12 21:20:00	2006-08-13 06:15:00	8:55:00
F1	SN	F	COY	B	No	2006	38	9	2006-09-21	2006-09-22	05:40:00	05:40:00	Inactive	107	20:45:00	05:40:00	535	8.91667	20	5	2006-09-21 20:45:00	2006-09-22 05:40:00	8:55:00
F1	SN	F	YRL	HB	No	2007	32	8	2007-08-08	2007-08-09	06:40:00	06:40:00	Inactive	107	21:45:00	06:40:00	535	8.91667	21	6	2007-08-08 21:45:00	2007-08-09 06:40:00	8:55:00
F1	SN	F	YRL	PB	No	2007	35	8	2007-08-25	2007-08-26	05:50:00	05:50:00	Inactive	107	20:55:00	05:50:00	535	8.91667	20	5	2007-08-25 20:55:00	2007-08-26 05:50:00	8:55:00
F1	SN	F	YRL	PB	No	2007	38	9	2007-09-19	2007-09-20	05:30:00	05:30:00	Inactive	107	20:35:00	05:30:00	535	8.91667	20	5	2007-09-19 20:35:00	2007-09-20 05:30:00	8:55:00
F10	SN	F	A	B	No	2010	36	9	2010-09-01	2010-09-02	05:35:00	05:35:00	Inactive	107	20:40:00	05:35:00	535	8.91667	20	5	2010-09-01 20:40:00	2010-09-02 05:35:00	8:55:00
F10	SN	F	A	PB	No	2011	36	9	2011-08-31	2011-09-01	05:30:00	05:30:00	Inactive	107	20:35:00	05:30:00	535	8.91667	20	5	2011-08-31 20:35:00	2011-09-01 05:30:00	8:55:00
F10	SN	F	A	PB	No	2011	39	9	2011-09-17	2011-09-18	06:25:00	06:25:00	Inactive	107	21:30:00	06:25:00	535	8.91667	21	6	2011-09-17 21:30:00	2011-09-18 06:25:00	8:55:00
F14-	SC	F	A	B	No	2011	40	9	2011-09-26	2011-09-27	05:10:00	05:10:00	Inactive	107	20:15:00	05:10:00	535	8.91667	20	5	2011-09-26 20:15:00	2011-09-27 05:10:00	8:55:00
F14-	SC	F	A	B	No	2011	41	10	2011-10-01	2011-10-02	05:15:00	05:15:00	Inactive	107	20:20:00	05:15:00	535	8.91667	20	5	2011-10-01 20:20:00	2011-10-02 05:15:00	8:55:00
F14-	SC	F	A	B	No	2011	41	10	2011-10-06	2011-10-07	05:15:00	05:15:00	Inactive	107	20:20:00	05:15:00	535	8.91667	20	5	2011-10-06 20:20:00	2011-10-07 05:15:00	8:55:00
F14-	SC	F	A	HB	No	2012	21	5	2012-05-25	2012-05-26	06:40:00	06:40:00	Inactive	107	21:45:00	06:40:00	535	8.91667	21	6	2012-05-25 21:45:00	2012-05-26 06:40:00	8:55:00
F2	SN	F	2YR	HB	No	2005	23	5	2005-05-28	2005-05-29	06:25:00	06:25:00	Inactive	107	21:30:00	06:25:00	535	8.91667	21	6	2005-05-28 21:30:00	2005-05-29 06:25:00	8:55:00
F2	SN	F	2YR	PB	No	2005	36	9	2005-09-02	2005-09-03	06:15:00	06:15:00	Inactive	107	21:20:00	06:15:00	535	8.91667	21	6	2005-09-02 21:20:00	2005-09-03 06:15:00	8:55:00
F3	SN	F	SA	HB	Post Cap	2005	20	5	2005-05-13	2005-05-14	05:05:00	05:05:00	Inactive	107	20:10:00	05:05:00	535	8.91667	20	5	2005-05-13 20:10:00	2005-05-14 05:05:00	8:55:00
F3	SN	F	SA	HB	No	2005	27	7	2005-07-01	2005-07-02	05:25:00	05:25:00	Inactive	107	20:30:00	05:25:00	535	8.91667	20	5	2005-07-01 20:30:00	2005-07-02 05:25:00	8:55:00
F3	SN	F	SA	B	No	2005	35	8	2005-08-22	2005-08-23	05:45:00	05:45:00	Inactive	107	20:50:00	05:45:00	535	8.91667	20	5	2005-08-22 20:50:00	2005-08-23 05:45:00	8:55:00
F3	SN	F	SA	B	No	2005	35	8	2005-08-25	2005-08-26	05:10:00	05:10:00	Inactive	107	20:15:00	05:10:00	535	8.91667	20	5	2005-08-25 20:15:00	2005-08-26 05:10:00	8:55:00
F3	SN	F	SA	B	No	2005	36	8	2005-08-30	2005-08-31	05:55:00	05:55:00	Inactive	107	21:00:00	05:55:00	535	8.91667	21	5	2005-08-30 21:00:00	2005-08-31 05:55:00	8:55:00
F3	SN	F	SA	HB	No	2006	22	5	2006-05-28	2006-05-29	08:15:00	08:15:00	Inactive	107	23:20:00	08:15:00	535	8.91667	23	8	2006-05-28 23:20:00	2006-05-29 08:15:00	8:55:00
F3	SN	F	SA	HB	No	2006	25	6	2006-06-17	2006-06-18	08:00:00	08:00:00	Inactive	107	23:05:00	08:00:00	535	8.91667	23	8	2006-06-17 23:05:00	2006-06-18 08:00:00	8:55:00
F3	SN	F	SA	B	No	2006	34	8	2006-08-24	2006-08-25	08:05:00	08:05:00	Inactive	107	23:10:00	08:05:00	535	8.91667	23	8	2006-08-24 23:10:00	2006-08-25 08:05:00	8:55:00
F3	SN	F	SA	B	No	2006	37	9	2006-09-11	2006-09-12	05:55:00	05:55:00	Inactive	107	21:00:00	05:55:00	535	8.91667	21	5	2006-09-11 21:00:00	2006-09-12 05:55:00	8:55:00
F4	SC	F	YRL	HB	Post Cap	2006	21	5	2006-05-22	2006-05-23	05:50:00	05:50:00	Inactive	107	20:55:00	05:50:00	535	8.91667	20	5	2006-05-22 20:55:00	2006-05-23 05:50:00	8:55:00
F4	SC	F	YRL	B	No	2006	34	8	2006-08-24	2006-08-25	05:05:00	05:05:00	Inactive	107	20:10:00	05:05:00	535	8.91667	20	5	2006-08-24 20:10:00	2006-08-25 05:05:00	8:55:00
F4	SC	F	YRL	B	No	2006	38	9	2006-09-20	2006-09-21	05:35:00	05:35:00	Inactive	107	20:40:00	05:35:00	535	8.91667	20	5	2006-09-20 20:40:00	2006-09-21 05:35:00	8:55:00
F4	SC	F	2YR	HB	No	2007	21	5	2007-05-20	2007-05-21		06:55:00	Inactive	107	22:00:00	06:55:00	535	8.91667	22	6	2007-05-20 15:05:00	2007-05-21	8:55:00
F4	SC	F	2YR	HB	No	2007	26	6	2007-06-25	2007-06-26		07:40:00	Inactive	107	22:45:00	07:40:00	535	8.91667	22	7	2007-06-25 15:05:00	2007-06-26	8:55:00
F7	SC	F	A	HB	No	2006	22	5	2006-05-27	2006-05-28	06:40:00	06:40:00	Inactive	107	21:45:00	06:40:00	535	8.91667	21	6	2006-05-27 21:45:00	2006-05-28 06:40:00	8:55:00
F7	SC	F	A	HB	No	2006	22	5	2006-05-28	2006-05-29	06:40:00	06:40:00	Inactive	107	21:45:00	06:40:00	535	8.91667	21	6	2006-05-28 21:45:00	2006-05-29 06:40:00	8:55:00
F7	SC	F	A	B	No	2006	36	9	2006-09-05	2006-09-06	05:35:00	05:35:00	Inactive	107	20:40:00	05:35:00	535	8.91667	20	5	2006-09-05 20:40:00	2006-09-06 05:35:00	8:55:00
F7	SC	F	A	B	No	2006	38	9	2006-09-21	2006-09-22	05:25:00	05:25:00	Inactive	107	20:30:00	05:25:00	535	8.91667	20	5	2006-09-21 20:30:00	2006-09-22 05:25:00	8:55:00
F7	SC	F	A	PB	No	2006	39	9	2006-09-29	2006-09-30	05:30:00	05:30:00	Inactive	107	20:35:00	05:30:00	535	8.91667	20	5	2006-09-29 20:35:00	2006-09-30 05:30:00	8:55:00
F7	SC	F	A	HB	No	2007	20	5	2007-05-14	2007-05-15	05:10:00	05:10:00	Inactive	107	20:15:00	05:10:00	535	8.91667	20	5	2007-05-14 20:15:00	2007-05-15 05:10:00	8:55:00
F7	SC	F	A	HB	No	2007	22	5	2007-05-26	2007-05-27	05:25:00	05:25:00	Inactive	107	20:30:00	05:25:00	535	8.91667	20	5	2007-05-26 20:30:00	2007-05-27 05:25:00	8:55:00
F8	SN	F	2YR	HB	No	2007	32	8	2007-08-09	2007-08-10	06:35:00	06:35:00	Inactive	107	21:40:00	06:35:00	535	8.91667	21	6	2007-08-09 21:40:00	2007-08-10 06:35:00	8:55:00
F8	SN	F	2YR	PB	No	2007	37	9	2007-09-11	2007-09-12	06:00:00	06:00:00	Inactive	107	21:05:00	06:00:00	535	8.91667	21	6	2007-09-11 21:05:00	2007-09-12 06:00:00	8:55:00
F8	SN	F	2YR	PB	No	2007	42	10	2007-10-13	2007-10-14	03:05:00	03:05:00	Inactive	107	18:10:00	03:05:00	535	8.91667	18	3	2007-10-13 18:10:00	2007-10-14 03:05:00	8:55:00
F8	SN	F	3YR	HB	No	2008	32	8	2008-08-02	2008-08-03	06:25:00	06:25:00	Inactive	107	21:30:00	06:25:00	535	8.91667	21	6	2008-08-02 21:30:00	2008-08-03 06:25:00	8:55:00
F8	SN	F	3YR	B	No	2008	36	9	2008-09-02	2008-09-03	06:15:00	06:15:00	Inactive	107	21:20:00	06:15:00	535	8.91667	21	6	2008-09-02 21:20:00	2008-09-03 06:15:00	8:55:00
F8	SN	F	3YR	PB	No	2008	44	10	2008-10-29	2008-10-30	06:50:00	06:50:00	Inactive	107	21:55:00	06:50:00	535	8.91667	21	6	2008-10-29 21:55:00	2008-10-30 06:50:00	8:55:00
F8	SN	F	?	HB	No	2009	22	5	2009-05-29	2009-05-30	07:00:00	07:00:00	Inactive	107	22:05:00	07:00:00	535	8.91667	22	7	2009-05-29 22:05:00	2009-05-30 07:00:00	8:55:00
F8	SN	F	?	HB	No	2009	26	6	2009-06-23	2009-06-23	16:55:00	16:55:00	Inactive	107	08:00:00	16:55:00	535	8.91667	8	16	2009-06-23 08:00:00	2009-06-23 16:55:00	8:55:00
F8	SN	F	?	PB	No	2009	40	9	2009-09-26	2009-09-27	05:15:00	05:15:00	Inactive	107	20:20:00	05:15:00	535	8.91667	20	5	2009-09-26 20:20:00	2009-09-27 05:15:00	8:55:00
F9	SN	F	A	HB	No	2008	23	6	2008-06-05	2008-06-06	07:20:00	07:20:00	Inactive	107	22:25:00	07:20:00	535	8.91667	22	7	2008-06-05 22:25:00	2008-06-06 07:20:00	8:55:00
F9	SN	F	A	B	No	2008	35	8	2008-08-28	2008-08-29	06:00:00	06:00:00	Inactive	107	21:05:00	06:00:00	535	8.91667	21	6	2008-08-28 21:05:00	2008-08-29 06:00:00	8:55:00
F9	SN	F	A	PB	No	2008	39	9	2008-09-20	2008-09-21	06:35:00	06:35:00	Inactive	107	21:40:00	06:35:00	535	8.91667	21	6	2008-09-20 21:40:00	2008-09-21 06:35:00	8:55:00
F1	SN	F	A	B	No	2005	36	8	2005-08-29	2005-08-30	05:50:00	05:50:00	Inactive	106	21:00:00	05:50:00	530	8.83333	21	5	2005-08-29 21:00:00	2005-08-30 05:50:00	8:50:00
F1	SN	F	A	B	No	2005	37	9	2005-09-07	2005-09-08	05:25:00	05:25:00	Inactive	106	20:35:00	05:25:00	530	8.83333	20	5	2005-09-07 20:35:00	2005-09-08 05:25:00	8:50:00
F1	SN	F	COY	HB	No	2006	25	6	2006-06-17	2006-06-18	05:50:00	05:50:00	Inactive	106	21:00:00	05:50:00	530	8.83333	21	5	2006-06-17 21:00:00	2006-06-18 05:50:00	8:50:00
F1	SN	F	COY	HB	No	2006	25	6	2006-06-23	2006-06-24	08:05:00	08:05:00	Inactive	106	23:15:00	08:05:00	530	8.83333	23	8	2006-06-23 23:15:00	2006-06-24 08:05:00	8:50:00
F1	SN	F	COY	HB	No	2006	26	6	2006-06-25	2006-06-26	06:30:00	06:30:00	Inactive	106	21:40:00	06:30:00	530	8.83333	21	6	2006-06-25 21:40:00	2006-06-26 06:30:00	8:50:00
F1	SN	F	COY	HB	No	2006	28	7	2006-07-12	2006-07-13	06:10:00	06:10:00	Inactive	106	21:20:00	06:10:00	530	8.83333	21	6	2006-07-12 21:20:00	2006-07-13 06:10:00	8:50:00
F1	SN	F	COY	B	No	2006	35	8	2006-08-30	2006-08-31	05:35:00	05:35:00	Inactive	106	20:45:00	05:35:00	530	8.83333	20	5	2006-08-30 20:45:00	2006-08-31 05:35:00	8:50:00
F1	SN	F	YRL	HB	No	2007	25	6	2007-06-21	2007-06-22	05:40:00	05:40:00	Inactive	106	20:50:00	05:40:00	530	8.83333	20	5	2007-06-21 20:50:00	2007-06-22 05:40:00	8:50:00
F1	SN	F	YRL	PB	No	2007	34	8	2007-08-20	2007-08-21	05:40:00	05:40:00	Inactive	106	20:50:00	05:40:00	530	8.83333	20	5	2007-08-20 20:50:00	2007-08-21 05:40:00	8:50:00
F10	SN	F	A	HB	No	2010	33	8	2010-08-07	2010-08-08	07:30:00	07:30:00	Inactive	106	22:40:00	07:30:00	530	8.83333	22	7	2010-08-07 22:40:00	2010-08-08 07:30:00	8:50:00
F14-	SC	F	A	B	No	2011	40	9	2011-09-24	2011-09-25	05:00:00	05:00:00	Inactive	106	20:10:00	05:00:00	530	8.83333	20	5	2011-09-24 20:10:00	2011-09-25 05:00:00	8:50:00
F2	SN	F	2YR	HB	No	2005	22	5	2005-05-25	2005-05-26	06:45:00	06:45:00	Inactive	106	21:55:00	06:45:00	530	8.83333	21	6	2005-05-25 21:55:00	2005-05-26 06:45:00	8:50:00
F3	SN	F	SA	HB	No	2005	24	6	2005-06-04	2005-06-05	06:10:00	06:10:00	Inactive	106	21:20:00	06:10:00	530	8.83333	21	6	2005-06-04 21:20:00	2005-06-05 06:10:00	8:50:00
F3	SN	F	SA	HB	No	2005	26	6	2005-06-24	2005-06-25	07:55:00	07:55:00	Inactive	106	23:05:00	07:55:00	530	8.83333	23	7	2005-06-24 23:05:00	2005-06-25 07:55:00	8:50:00
F3	SN	F	SA	HB	No	2005	28	7	2005-07-02	2005-07-03	06:15:00	06:15:00	Inactive	106	21:25:00	06:15:00	530	8.83333	21	6	2005-07-02 21:25:00	2005-07-03 06:15:00	8:50:00
F3	SN	F	SA	HB	No	2005	29	7	2005-07-15	2005-07-16	06:00:00	06:00:00	Inactive	106	21:10:00	06:00:00	530	8.83333	21	6	2005-07-15 21:10:00	2005-07-16 06:00:00	8:50:00
F3	SN	F	SA	B	No	2005	35	8	2005-08-26	2005-08-27	06:10:00	06:10:00	Inactive	106	21:20:00	06:10:00	530	8.83333	21	6	2005-08-26 21:20:00	2005-08-27 06:10:00	8:50:00
F3	SN	F	SA	HB	No	2006	22	5	2006-05-30	2006-05-31	08:10:00	08:10:00	Inactive	106	23:20:00	08:10:00	530	8.83333	23	8	2006-05-30 23:20:00	2006-05-31 08:10:00	8:50:00
F3	SN	F	SA	B	No	2006	33	8	2006-08-14	2006-08-15	05:45:00	05:45:00	Inactive	106	20:55:00	05:45:00	530	8.83333	20	5	2006-08-14 20:55:00	2006-08-15 05:45:00	8:50:00
F3	SN	F	SA	B	No	2006	37	9	2006-09-10	2006-09-11	05:35:00	05:35:00	Inactive	106	20:45:00	05:35:00	530	8.83333	20	5	2006-09-10 20:45:00	2006-09-11 05:35:00	8:50:00
F4	SC	F	YRL	B	No	2006	37	9	2006-09-13	2006-09-14	05:15:00	05:15:00	Inactive	106	20:25:00	05:15:00	530	8.83333	20	5	2006-09-13 20:25:00	2006-09-14 05:15:00	8:50:00
F4	SC	F	YRL	B	No	2006	38	9	2006-09-22	2006-09-23	05:40:00	05:40:00	Inactive	106	20:50:00	05:40:00	530	8.83333	20	5	2006-09-22 20:50:00	2006-09-23 05:40:00	8:50:00
F7	SC	F	A	HB	No	2006	21	5	2006-05-26	2006-05-27	06:35:00	06:35:00	Inactive	106	21:45:00	06:35:00	530	8.83333	21	6	2006-05-26 21:45:00	2006-05-27 06:35:00	8:50:00
F7	SC	F	A	PB	No	2006	40	10	2006-10-02	2006-10-03	06:00:00	06:00:00	Inactive	106	21:10:00	06:00:00	530	8.83333	21	6	2006-10-02 21:10:00	2006-10-03 06:00:00	8:50:00
F7	SC	F	A	HB	No	2007	21	5	2007-05-20	2007-05-21	06:00:00	06:00:00	Inactive	106	21:10:00	06:00:00	530	8.83333	21	6	2007-05-20 21:10:00	2007-05-21 06:00:00	8:50:00
F8	SN	F	2YR	PB	No	2007	38	9	2007-09-21	2007-09-22	06:45:00	06:45:00	Inactive	106	21:55:00	06:45:00	530	8.83333	21	6	2007-09-21 21:55:00	2007-09-22 06:45:00	8:50:00
F8	SN	F	?	B	No	2009	35	8	2009-08-25	2009-08-26	05:45:00	05:45:00	Inactive	106	20:55:00	05:45:00	530	8.83333	20	5	2009-08-25 20:55:00	2009-08-26 05:45:00	8:50:00
F8	SN	F	?	PB	No	2009	40	10	2009-10-01	2009-10-02	06:20:00	06:20:00	Inactive	106	21:30:00	06:20:00	530	8.83333	21	6	2009-10-01 21:30:00	2009-10-02 06:20:00	8:50:00
F9	SN	F	A	HB	No	2007	24	6	2007-06-10	2007-06-11	07:25:00	07:25:00	Inactive	106	22:35:00	07:25:00	530	8.83333	22	7	2007-06-10 22:35:00	2007-06-11 07:25:00	8:50:00
F9	SN	F	A	HB	No	2007	24	6	2007-06-11	2007-06-12	07:25:00	07:25:00	Inactive	106	22:35:00	07:25:00	530	8.83333	22	7	2007-06-11 22:35:00	2007-06-12 07:25:00	8:50:00
F9	SN	F	A	HB	No	2007	29	7	2007-07-20	2007-07-21	05:30:00	05:30:00	Inactive	106	20:40:00	05:30:00	530	8.83333	20	5	2007-07-20 20:40:00	2007-07-21 05:30:00	8:50:00
F9	SN	F	A	PB	No	2007	38	9	2007-09-16	2007-09-17	05:40:00	05:40:00	Inactive	106	20:50:00	05:40:00	530	8.83333	20	5	2007-09-16 20:50:00	2007-09-17 05:40:00	8:50:00
F1	SN	F	A	HB	Post Cap	2005	20	5	2005-05-12	2005-05-13	05:55:00	05:55:00	Inactive	105	21:10:00	05:55:00	525	8.75	21	5	2005-05-12 21:10:00	2005-05-13 05:55:00	8:45:00
F1	SN	F	A	HB	No	2005	31	7	2005-07-24	2005-07-24	17:50:00	17:50:00	Inactive	105	09:05:00	17:50:00	525	8.75	9	17	2005-07-24 09:05:00	2005-07-24 17:50:00	8:45:00
F1	SN	F	A	B	No	2005	36	9	2005-09-02	2005-09-03	05:30:00	05:30:00	Inactive	105	20:45:00	05:30:00	525	8.75	20	5	2005-09-02 20:45:00	2005-09-03 05:30:00	8:45:00
F1	SN	F	A	B	No	2005	37	9	2005-09-04	2005-09-05	05:50:00	05:50:00	Inactive	105	21:05:00	05:50:00	525	8.75	21	5	2005-09-04 21:05:00	2005-09-05 05:50:00	8:45:00
F1	SN	F	A	B	No	2005	38	9	2005-09-11	2005-09-12	05:25:00	05:25:00	Inactive	105	20:40:00	05:25:00	525	8.75	20	5	2005-09-11 20:40:00	2005-09-12 05:25:00	8:45:00
F1	SN	F	A	B	No	2005	40	9	2005-09-25	2005-09-26	06:10:00	06:10:00	Inactive	105	21:25:00	06:10:00	525	8.75	21	6	2005-09-25 21:25:00	2005-09-26 06:10:00	8:45:00
F1	SN	F	YRL	HB	No	2007	32	8	2007-08-04	2007-08-05	05:20:00	05:20:00	Inactive	105	20:35:00	05:20:00	525	8.75	20	5	2007-08-04 20:35:00	2007-08-05 05:20:00	8:45:00
F1	SN	F	YRL	PB	No	2007	35	8	2007-08-30	2007-08-31	05:40:00	05:40:00	Inactive	105	20:55:00	05:40:00	525	8.75	20	5	2007-08-30 20:55:00	2007-08-31 05:40:00	8:45:00
F1	SN	F	YRL	PB	No	2007	38	9	2007-09-20	2007-09-21	05:30:00	05:30:00	Inactive	105	20:45:00	05:30:00	525	8.75	20	5	2007-09-20 20:45:00	2007-09-21 05:30:00	8:45:00
F10	SN	F	A	PB	No	2010	41	10	2010-10-06	2010-10-07	06:05:00	06:05:00	Inactive	105	21:20:00	06:05:00	525	8.75	21	6	2010-10-06 21:20:00	2010-10-07 06:05:00	8:45:00
F10	SN	F	A	HB	No	2011	21	5	2011-05-14	2011-05-15	06:15:00	06:15:00	Inactive	105	21:30:00	06:15:00	525	8.75	21	6	2011-05-14 21:30:00	2011-05-15 06:15:00	8:45:00
F10	SN	F	A	PB	No	2011	40	9	2011-09-29	2011-09-30	06:15:00	06:15:00	Inactive	105	21:30:00	06:15:00	525	8.75	21	6	2011-09-29 21:30:00	2011-09-30 06:15:00	8:45:00
F14-	SC	F	A	HB	No	2011	35	8	2011-08-23	2011-08-24	05:20:00	05:20:00	Inactive	105	20:35:00	05:20:00	525	8.75	20	5	2011-08-23 20:35:00	2011-08-24 05:20:00	8:45:00
F14-	SC	F	A	B	No	2011	38	9	2011-09-15	2011-09-16	05:15:00	05:15:00	Inactive	105	20:30:00	05:15:00	525	8.75	20	5	2011-09-15 20:30:00	2011-09-16 05:15:00	8:45:00
F14-	SC	F	A	B	No	2011	39	9	2011-09-17	2011-09-18	05:15:00	05:15:00	Inactive	105	20:30:00	05:15:00	525	8.75	20	5	2011-09-17 20:30:00	2011-09-18 05:15:00	8:45:00
F14-	SC	F	A	HB	No	2012	24	6	2012-06-09	2012-06-10	07:10:00	07:10:00	Inactive	105	22:25:00	07:10:00	525	8.75	22	7	2012-06-09 22:25:00	2012-06-10 07:10:00	8:45:00
F14-	SC	F	A	HB	No	2012	27	7	2012-07-02	2012-07-03	05:15:00	05:15:00	Inactive	105	20:30:00	05:15:00	525	8.75	20	5	2012-07-02 20:30:00	2012-07-03 05:15:00	8:45:00
F2	SN	F	2YR	PB	No	2005	35	8	2005-08-20	2005-08-21	05:55:00	05:55:00	Inactive	105	21:10:00	05:55:00	525	8.75	21	5	2005-08-20 21:10:00	2005-08-21 05:55:00	8:45:00
F2	SN	F	2YR	PB	No	2005	39	9	2005-09-17	2005-09-18	05:50:00	05:50:00	Inactive	105	21:05:00	05:50:00	525	8.75	21	5	2005-09-17 21:05:00	2005-09-18 05:50:00	8:45:00
F3	SN	F	SA	HB	No	2005	27	6	2005-06-27	2005-06-28	06:00:00	06:00:00	Inactive	105	21:15:00	06:00:00	525	8.75	21	6	2005-06-27 21:15:00	2005-06-28 06:00:00	8:45:00
F3	SN	F	SA	B	No	2005	35	8	2005-08-24	2005-08-25	05:55:00	05:55:00	Inactive	105	21:10:00	05:55:00	525	8.75	21	5	2005-08-24 21:10:00	2005-08-25 05:55:00	8:45:00
F3	SN	F	SA	B	No	2006	36	9	2006-09-07	2006-09-08	05:45:00	05:45:00	Inactive	105	21:00:00	05:45:00	525	8.75	21	5	2006-09-07 21:00:00	2006-09-08 05:45:00	8:45:00
F3	SN	F	SA	PB	No	2006	40	10	2006-10-03	2006-10-04	07:20:00	07:20:00	Inactive	105	22:35:00	07:20:00	525	8.75	22	7	2006-10-03 22:35:00	2006-10-04 07:20:00	8:45:00
F4	SC	F	YRL	HB	No	2006	22	6	2006-06-02	2006-06-03	06:55:00	06:55:00	Inactive	105	22:10:00	06:55:00	525	8.75	22	6	2006-06-02 22:10:00	2006-06-03 06:55:00	8:45:00
F4	SC	F	YRL	B	No	2006	36	9	2006-09-06	2006-09-07	05:20:00	05:20:00	Inactive	105	20:35:00	05:20:00	525	8.75	20	5	2006-09-06 20:35:00	2006-09-07 05:20:00	8:45:00
F6	SC	F	2YR	EF	No	2006	32	8	2006-08-05	2006-08-06	06:30:00	06:30:00	Inactive	105	21:45:00	06:30:00	525	8.75	21	6	2006-08-05 21:45:00	2006-08-06 06:30:00	8:45:00
F6	SC	F	2YR	B	No	2006	38	9	2006-09-22	2006-09-23	05:45:00	05:45:00	Inactive	105	21:00:00	05:45:00	525	8.75	21	5	2006-09-22 21:00:00	2006-09-23 05:45:00	8:45:00
F6	SC	F	2YR	PB	No	2006	40	10	2006-10-03	2006-10-04	06:00:00	06:00:00	Inactive	105	21:15:00	06:00:00	525	8.75	21	6	2006-10-03 21:15:00	2006-10-04 06:00:00	8:45:00
F7	SC	F	A	PB	No	2006	41	10	2006-10-11	2006-10-12	05:40:00	05:40:00	Inactive	105	20:55:00	05:40:00	525	8.75	20	5	2006-10-11 20:55:00	2006-10-12 05:40:00	8:45:00
F8	SN	F	3YR	HB	No	2008	26	6	2008-06-24	2008-06-24	17:35:00	17:35:00	Inactive	105	08:50:00	17:35:00	525	8.75	8	17	2008-06-24 08:50:00	2008-06-24 17:35:00	8:45:00
F8	SN	F	3YR	B	No	2008	35	8	2008-08-25	2008-08-26	05:50:00	05:50:00	Inactive	105	21:05:00	05:50:00	525	8.75	21	5	2008-08-25 21:05:00	2008-08-26 05:50:00	8:45:00
F8	SN	F	3YR	B	No	2008	35	8	2008-08-27	2008-08-28	06:05:00	06:05:00	Inactive	105	21:20:00	06:05:00	525	8.75	21	6	2008-08-27 21:20:00	2008-08-28 06:05:00	8:45:00
F8	SN	F	3YR	PB	No	2008	40	10	2008-10-01	2008-10-01	17:15:00	17:15:00	Inactive	105	08:30:00	17:15:00	525	8.75	8	17	2008-10-01 08:30:00	2008-10-01 17:15:00	8:45:00
F8	SN	F	?	B	No	2009	35	8	2009-08-23	2009-08-24	07:15:00	07:15:00	Inactive	105	22:30:00	07:15:00	525	8.75	22	7	2009-08-23 22:30:00	2009-08-24 07:15:00	8:45:00
F8	SN	F	?	B	No	2009	36	9	2009-08-31	2009-09-01	05:40:00	05:40:00	Inactive	105	20:55:00	05:40:00	525	8.75	20	5	2009-08-31 20:55:00	2009-09-01 05:40:00	8:45:00
F8	SN	F	?	PB	No	2009	39	9	2009-09-22	2009-09-23	05:05:00	05:05:00	Inactive	105	20:20:00	05:05:00	525	8.75	20	5	2009-09-22 20:20:00	2009-09-23 05:05:00	8:45:00
F9	SN	F	A	HB	No	2007	35	8	2007-08-27	2007-08-28	05:40:00	05:40:00	Inactive	105	20:55:00	05:40:00	525	8.75	20	5	2007-08-27 20:55:00	2007-08-28 05:40:00	8:45:00
F9	SN	F	A	PB	No	2007	42	10	2007-10-13	2007-10-14	06:00:00	06:00:00	Inactive	105	21:15:00	06:00:00	525	8.75	21	6	2007-10-13 21:15:00	2007-10-14 06:00:00	8:45:00
F9	SN	F	A	B	No	2008	34	8	2008-08-19	2008-08-20	06:00:00	06:00:00	Inactive	105	21:15:00	06:00:00	525	8.75	21	6	2008-08-19 21:15:00	2008-08-20 06:00:00	8:45:00
F9	SN	F	A	B	No	2008	35	8	2008-08-23	2008-08-24	06:10:00	06:10:00	Inactive	105	21:25:00	06:10:00	525	8.75	21	6	2008-08-23 21:25:00	2008-08-24 06:10:00	8:45:00
F1	SN	F	COY	HB	No	2006	32	8	2006-08-11	2006-08-12	05:40:00	05:40:00	Inactive	104	21:00:00	05:40:00	520	8.66667	21	5	2006-08-11 21:00:00	2006-08-12 05:40:00	8:40:00
F1	SN	F	COY	B	No	2006	39	9	2006-09-23	2006-09-24	06:10:00	06:10:00	Inactive	104	21:30:00	06:10:00	520	8.66667	21	6	2006-09-23 21:30:00	2006-09-24 06:10:00	8:40:00
F1	SN	F	YRL	HB	No	2007	29	7	2007-07-19	2007-07-20	06:25:00	06:25:00	Inactive	104	21:45:00	06:25:00	520	8.66667	21	6	2007-07-19 21:45:00	2007-07-20 06:25:00	8:40:00
F1	SN	F	YRL	HB	No	2007	30	7	2007-07-21	2007-07-22	05:10:00	05:10:00	Inactive	104	20:30:00	05:10:00	520	8.66667	20	5	2007-07-21 20:30:00	2007-07-22 05:10:00	8:40:00
F1	SN	F	YRL	PB	No	2007	33	8	2007-08-17	2007-08-18	05:45:00	05:45:00	Inactive	104	21:05:00	05:45:00	520	8.66667	21	5	2007-08-17 21:05:00	2007-08-18 05:45:00	8:40:00
F10	SN	F	A	HB	No	2010	29	7	2010-07-13	2010-07-14	06:00:00	06:00:00	Inactive	104	21:20:00	06:00:00	520	8.66667	21	6	2010-07-13 21:20:00	2010-07-14 06:00:00	8:40:00
F10	SN	F	A	B	No	2010	36	9	2010-09-03	2010-09-04	05:25:00	05:25:00	Inactive	104	20:45:00	05:25:00	520	8.66667	20	5	2010-09-03 20:45:00	2010-09-04 05:25:00	8:40:00
F10	SN	F	A	B	No	2010	37	9	2010-09-06	2010-09-07	05:35:00	05:35:00	Inactive	104	20:55:00	05:35:00	520	8.66667	20	5	2010-09-06 20:55:00	2010-09-07 05:35:00	8:40:00
F10	SN	F	A	HB	No	2011	26	6	2011-06-18	2011-06-19	06:30:00	06:30:00	Inactive	104	21:50:00	06:30:00	520	8.66667	21	6	2011-06-18 21:50:00	2011-06-19 06:30:00	8:40:00
F14-	SC	F	A	PB	No	2011	43	10	2011-10-21	2011-10-22	04:10:00	04:10:00	Inactive	104	19:30:00	04:10:00	520	8.66667	19	4	2011-10-21 19:30:00	2011-10-22 04:10:00	8:40:00
F14-	SC	F	A	PB	No	2011	44	10	2011-10-26	2011-10-27	07:15:00	07:15:00	Inactive	104	22:35:00	07:15:00	520	8.66667	22	7	2011-10-26 22:35:00	2011-10-27 07:15:00	8:40:00
F2	SN	F	2YR	HB	No	2005	27	6	2005-06-25	2005-06-26	05:35:00	05:35:00	Inactive	104	20:55:00	05:35:00	520	8.66667	20	5	2005-06-25 20:55:00	2005-06-26 05:35:00	8:40:00
F2	SN	F	2YR	PB	No	2005	36	9	2005-09-01	2005-09-02	06:15:00	06:15:00	Inactive	104	21:35:00	06:15:00	520	8.66667	21	6	2005-09-01 21:35:00	2005-09-02 06:15:00	8:40:00
F2	SN	F	2YR	PB	No	2005	37	9	2005-09-04	2005-09-05	05:40:00	05:40:00	Inactive	104	21:00:00	05:40:00	520	8.66667	21	5	2005-09-04 21:00:00	2005-09-05 05:40:00	8:40:00
F3	SN	F	SA	HB	No	2005	24	6	2005-06-10	2005-06-11	05:35:00	05:35:00	Inactive	104	20:55:00	05:35:00	520	8.66667	20	5	2005-06-10 20:55:00	2005-06-11 05:35:00	8:40:00
F3	SN	F	SA	HB	No	2005	25	6	2005-06-12	2005-06-13	06:00:00	06:00:00	Inactive	104	21:20:00	06:00:00	520	8.66667	21	6	2005-06-12 21:20:00	2005-06-13 06:00:00	8:40:00
F3	SN	F	SA	HB	No	2005	29	7	2005-07-09	2005-07-10	06:20:00	06:20:00	Inactive	104	21:40:00	06:20:00	520	8.66667	21	6	2005-07-09 21:40:00	2005-07-10 06:20:00	8:40:00
F3	SN	F	SA	HB	No	2005	31	7	2005-07-23	2005-07-24	06:10:00	06:10:00	Inactive	104	21:30:00	06:10:00	520	8.66667	21	6	2005-07-23 21:30:00	2005-07-24 06:10:00	8:40:00
F4	SC	F	YRL	HB	No	2006	22	5	2006-05-30	2006-05-31	07:25:00	07:25:00	Inactive	104	22:45:00	07:25:00	520	8.66667	22	7	2006-05-30 22:45:00	2006-05-31 07:25:00	8:40:00
F4	SC	F	YRL	B	No	2006	35	8	2006-08-29	2006-08-30	05:35:00	05:35:00	Inactive	104	20:55:00	05:35:00	520	8.66667	20	5	2006-08-29 20:55:00	2006-08-30 05:35:00	8:40:00
F4	SC	F	YRL	B	No	2006	36	9	2006-09-04	2006-09-05	05:45:00	05:45:00	Inactive	104	21:05:00	05:45:00	520	8.66667	21	5	2006-09-04 21:05:00	2006-09-05 05:45:00	8:40:00
F4	SC	F	YRL	B	No	2006	39	9	2006-09-23	2006-09-24	05:35:00	05:35:00	Inactive	104	20:55:00	05:35:00	520	8.66667	20	5	2006-09-23 20:55:00	2006-09-24 05:35:00	8:40:00
F6	SC	F	2YR	HB	No	2006	22	5	2006-05-27	2006-05-28	06:05:00	06:05:00	Inactive	104	21:25:00	06:05:00	520	8.66667	21	6	2006-05-27 21:25:00	2006-05-28 06:05:00	8:40:00
F6	SC	F	2YR	HB	No	2006	25	6	2006-06-17	2006-06-18	06:55:00	06:55:00	Inactive	104	22:15:00	06:55:00	520	8.66667	22	6	2006-06-17 22:15:00	2006-06-18 06:55:00	8:40:00
F7	SC	F	A	B	No	2006	34	8	2006-08-25	2006-08-26	05:05:00	05:05:00	Inactive	104	20:25:00	05:05:00	520	8.66667	20	5	2006-08-25 20:25:00	2006-08-26 05:05:00	8:40:00
F7	SC	F	A	B	No	2006	38	9	2006-09-17	2006-09-18	05:00:00	05:00:00	Inactive	104	20:20:00	05:00:00	520	8.66667	20	5	2006-09-17 20:20:00	2006-09-18 05:00:00	8:40:00
F7	SC	F	A	PB	No	2006	39	9	2006-09-25	2006-09-26	05:15:00	05:15:00	Inactive	104	20:35:00	05:15:00	520	8.66667	20	5	2006-09-25 20:35:00	2006-09-26 05:15:00	8:40:00
F7	SC	F	A	HB	No	2007	23	6	2007-06-05	2007-06-06	06:00:00	06:00:00	Inactive	104	21:20:00	06:00:00	520	8.66667	21	6	2007-06-05 21:20:00	2007-06-06 06:00:00	8:40:00
F8	SN	F	2YR	HB	No	2007	29	7	2007-07-20	2007-07-21	07:30:00	07:30:00	Inactive	104	22:50:00	07:30:00	520	8.66667	22	7	2007-07-20 22:50:00	2007-07-21 07:30:00	8:40:00
F8	SN	F	2YR	HB	No	2007	34	8	2007-08-18	2007-08-19	06:25:00	06:25:00	Inactive	104	21:45:00	06:25:00	520	8.66667	21	6	2007-08-18 21:45:00	2007-08-19 06:25:00	8:40:00
F8	SN	F	2YR	PB	No	2007	43	10	2007-10-26	2007-10-27	06:25:00	06:25:00	Inactive	104	21:45:00	06:25:00	520	8.66667	21	6	2007-10-26 21:45:00	2007-10-27 06:25:00	8:40:00
F8	SN	F	3YR	B	No	2008	35	8	2008-08-24	2008-08-25	06:15:00	06:15:00	Inactive	104	21:35:00	06:15:00	520	8.66667	21	6	2008-08-24 21:35:00	2008-08-25 06:15:00	8:40:00
F8	SN	F	?	HB	No	2009	23	6	2009-06-03	2009-06-04	06:50:00	06:50:00	Inactive	104	22:10:00	06:50:00	520	8.66667	22	6	2009-06-03 22:10:00	2009-06-04 06:50:00	8:40:00
F9	SN	F	A	HB	Capture	2007	23	6	2007-06-05	2007-06-06	03:55:00	03:55:00	Inactive	104	19:15:00	03:55:00	520	8.66667	19	3	2007-06-05 19:15:00	2007-06-06 03:55:00	8:40:00
F9	SN	F	A	PB	No	2007	36	9	2007-09-02	2007-09-03	05:25:00	05:25:00	Inactive	104	20:45:00	05:25:00	520	8.66667	20	5	2007-09-02 20:45:00	2007-09-03 05:25:00	8:40:00
F9	SN	F	A	HB	No	2008	28	7	2008-07-05	2008-07-06	07:20:00	07:20:00	Inactive	104	22:40:00	07:20:00	520	8.66667	22	7	2008-07-05 22:40:00	2008-07-06 07:20:00	8:40:00
F9	SN	F	A	B	No	2008	34	8	2008-08-22	2008-08-23	05:35:00	05:35:00	Inactive	104	20:55:00	05:35:00	520	8.66667	20	5	2008-08-22 20:55:00	2008-08-23 05:35:00	8:40:00
F1	SN	F	A	B	No	2005	36	8	2005-08-27	2005-08-28	06:45:00	06:45:00	Inactive	103	22:10:00	06:45:00	515	8.58333	22	6	2005-08-27 22:10:00	2005-08-28 06:45:00	8:35:00
F1	SN	F	A	B	No	2005	36	9	2005-08-31	2005-09-01	05:15:00	05:15:00	Inactive	103	20:40:00	05:15:00	515	8.58333	20	5	2005-08-31 20:40:00	2005-09-01 05:15:00	8:35:00
F1	SN	F	COY	HB	No	2006	28	7	2006-07-14	2006-07-15	05:35:00	05:35:00	Inactive	103	21:00:00	05:35:00	515	8.58333	21	5	2006-07-14 21:00:00	2006-07-15 05:35:00	8:35:00
F1	SN	F	COY	B	No	2006	36	9	2006-09-05	2006-09-06	05:25:00	05:25:00	Inactive	103	20:50:00	05:25:00	515	8.58333	20	5	2006-09-05 20:50:00	2006-09-06 05:25:00	8:35:00
F1	SN	F	YRL	HB	No	2007	29	7	2007-07-20	2007-07-21	06:40:00	06:40:00	Inactive	103	22:05:00	06:40:00	515	8.58333	22	6	2007-07-20 22:05:00	2007-07-21 06:40:00	8:35:00
F1	SN	F	YRL	PB	No	2007	37	9	2007-09-08	2007-09-09	05:45:00	05:45:00	Inactive	103	21:10:00	05:45:00	515	8.58333	21	5	2007-09-08 21:10:00	2007-09-09 05:45:00	8:35:00
F10	SN	F	A	HB	No	2010	25	6	2010-06-18	2010-06-19	06:35:00	06:35:00	Inactive	103	22:00:00	06:35:00	515	8.58333	22	6	2010-06-18 22:00:00	2010-06-19 06:35:00	8:35:00
F14-	SC	F	A	HB	No	2011	34	8	2011-08-16	2011-08-17	04:55:00	04:55:00	Inactive	103	20:20:00	04:55:00	515	8.58333	20	4	2011-08-16 20:20:00	2011-08-17 04:55:00	8:35:00
F14-	SC	F	A	B	No	2011	41	10	2011-10-05	2011-10-06	05:25:00	05:25:00	Inactive	103	20:50:00	05:25:00	515	8.58333	20	5	2011-10-05 20:50:00	2011-10-06 05:25:00	8:35:00
F14-	SC	F	A	PB	No	2011	42	10	2011-10-12	2011-10-13	05:30:00	05:30:00	Inactive	103	20:55:00	05:30:00	515	8.58333	20	5	2011-10-12 20:55:00	2011-10-13 05:30:00	8:35:00
F14-	SC	F	A	HB	No	2012	18	4	2012-04-28	2012-04-29	05:35:00	05:35:00	Inactive	103	21:00:00	05:35:00	515	8.58333	21	5	2012-04-28 21:00:00	2012-04-29 05:35:00	8:35:00
F2	SN	F	2YR	HB	No	2005	21	5	2005-05-17	2005-05-18	05:45:00	05:45:00	Inactive	103	21:10:00	05:45:00	515	8.58333	21	5	2005-05-17 21:10:00	2005-05-18 05:45:00	8:35:00
F2	SN	F	2YR	PB	No	2005	34	8	2005-08-16	2005-08-17	05:55:00	05:55:00	Inactive	103	21:20:00	05:55:00	515	8.58333	21	5	2005-08-16 21:20:00	2005-08-17 05:55:00	8:35:00
F3	SN	F	SA	HB	No	2005	23	6	2005-06-03	2005-06-04	07:05:00	07:05:00	Inactive	103	22:30:00	07:05:00	515	8.58333	22	7	2005-06-03 22:30:00	2005-06-04 07:05:00	8:35:00
F3	SN	F	SA	HB	No	2005	25	6	2005-06-17	2005-06-18	06:50:00	06:50:00	Inactive	103	22:15:00	06:50:00	515	8.58333	22	6	2005-06-17 22:15:00	2005-06-18 06:50:00	8:35:00
F3	SN	F	SA	HB	No	2005	31	7	2005-07-25	2005-07-26	05:30:00	05:30:00	Inactive	103	20:55:00	05:30:00	515	8.58333	20	5	2005-07-25 20:55:00	2005-07-26 05:30:00	8:35:00
F3	SN	F	SA	HB	No	2006	28	7	2006-07-13	2006-07-14	06:05:00	06:05:00	Inactive	103	21:30:00	06:05:00	515	8.58333	21	6	2006-07-13 21:30:00	2006-07-14 06:05:00	8:35:00
F3	SN	F	SA	HB	No	2006	33	8	2006-08-12	2006-08-13	06:10:00	06:10:00	Inactive	103	21:35:00	06:10:00	515	8.58333	21	6	2006-08-12 21:35:00	2006-08-13 06:10:00	8:35:00
F3	SN	F	SA	B	No	2006	35	8	2006-08-29	2006-08-30	05:50:00	05:50:00	Inactive	103	21:15:00	05:50:00	515	8.58333	21	5	2006-08-29 21:15:00	2006-08-30 05:50:00	8:35:00
F3	SN	F	SA	B	No	2006	36	9	2006-09-04	2006-09-05	05:20:00	05:20:00	Inactive	103	20:45:00	05:20:00	515	8.58333	20	5	2006-09-04 20:45:00	2006-09-05 05:20:00	8:35:00
F3	SN	F	SA	B	No	2006	37	9	2006-09-14	2006-09-15	02:30:00	02:30:00	Inactive	103	17:55:00	02:30:00	515	8.58333	17	2	2006-09-14 17:55:00	2006-09-15 02:30:00	8:35:00
F4	SC	F	YRL	HB	No	2006	23	6	2006-06-05	2006-06-06	05:20:00	05:20:00	Inactive	103	20:45:00	05:20:00	515	8.58333	20	5	2006-06-05 20:45:00	2006-06-06 05:20:00	8:35:00
F4	SC	F	YRL	B	No	2006	36	9	2006-09-08	2006-09-09	05:20:00	05:20:00	Inactive	103	20:45:00	05:20:00	515	8.58333	20	5	2006-09-08 20:45:00	2006-09-09 05:20:00	8:35:00
F4	SC	F	2YR	HB	No	2007	21	5	2007-05-21	2007-05-22		06:05:00	Inactive	103	21:30:00	06:05:00	515	8.58333	21	6	2007-05-21 15:25:00	2007-05-22	8:35:00
F4	SC	F	2YR	HB	No	2007	22	5	2007-05-26	2007-05-27		05:10:00	Inactive	103	20:35:00	05:10:00	515	8.58333	20	5	2007-05-26 15:25:00	2007-05-27	8:35:00
F6	SC	F	2YR	HB	No	2006	23	6	2006-06-08	2006-06-09	06:20:00	06:20:00	Inactive	103	21:45:00	06:20:00	515	8.58333	21	6	2006-06-08 21:45:00	2006-06-09 06:20:00	8:35:00
F6	SC	F	2YR	B	No	2006	37	9	2006-09-13	2006-09-14	05:10:00	05:10:00	Inactive	103	20:35:00	05:10:00	515	8.58333	20	5	2006-09-13 20:35:00	2006-09-14 05:10:00	8:35:00
F6	SC	F	2YR	B	No	2006	38	9	2006-09-17	2006-09-18	05:35:00	05:35:00	Inactive	103	21:00:00	05:35:00	515	8.58333	21	5	2006-09-17 21:00:00	2006-09-18 05:35:00	8:35:00
F7	SC	F	A	EF	No	2006	28	7	2006-07-13	2006-07-14	05:55:00	05:55:00	Inactive	103	21:20:00	05:55:00	515	8.58333	21	5	2006-07-13 21:20:00	2006-07-14 05:55:00	8:35:00
F8	SN	F	2YR	PB	No	2007	37	9	2007-09-09	2007-09-10	06:10:00	06:10:00	Inactive	103	21:35:00	06:10:00	515	8.58333	21	6	2007-09-09 21:35:00	2007-09-10 06:10:00	8:35:00
F8	SN	F	2YR	PB	No	2007	43	10	2007-10-23	2007-10-24	07:15:00	07:15:00	Inactive	103	22:40:00	07:15:00	515	8.58333	22	7	2007-10-23 22:40:00	2007-10-24 07:15:00	8:35:00
F8	SN	F	3YR	HB	No	2008	23	6	2008-06-03	2008-06-04	06:50:00	06:50:00	Inactive	103	22:15:00	06:50:00	515	8.58333	22	6	2008-06-03 22:15:00	2008-06-04 06:50:00	8:35:00
F8	SN	F	3YR	B	No	2008	36	9	2008-09-01	2008-09-02	06:10:00	06:10:00	Inactive	103	21:35:00	06:10:00	515	8.58333	21	6	2008-09-01 21:35:00	2008-09-02 06:10:00	8:35:00
F8	SN	F	3YR	PB	No	2008	44	10	2008-10-26	2008-10-27	07:50:00	07:50:00	Inactive	103	23:15:00	07:50:00	515	8.58333	23	7	2008-10-26 23:15:00	2008-10-27 07:50:00	8:35:00
F8	SN	F	?	HB	No	2009	24	6	2009-06-12	2009-06-13	08:15:00	08:15:00	Inactive	103	23:40:00	08:15:00	515	8.58333	23	8	2009-06-12 23:40:00	2009-06-13 08:15:00	8:35:00
F8	SN	F	?	B	No	2009	37	9	2009-09-11	2009-09-12	05:00:00	05:00:00	Inactive	103	20:25:00	05:00:00	515	8.58333	20	5	2009-09-11 20:25:00	2009-09-12 05:00:00	8:35:00
F8	SN	F	?	PB	No	2009	43	10	2009-10-23	2009-10-24	07:50:00	07:50:00	Inactive	103	23:15:00	07:50:00	515	8.58333	23	7	2009-10-23 23:15:00	2009-10-24 07:50:00	8:35:00
F9	SN	F	A	HB	No	2007	24	6	2007-06-09	2007-06-10	07:00:00	07:00:00	Inactive	103	22:25:00	07:00:00	515	8.58333	22	7	2007-06-09 22:25:00	2007-06-10 07:00:00	8:35:00
F9	SN	F	A	HB	No	2007	25	6	2007-06-16	2007-06-17	06:50:00	06:50:00	Inactive	103	22:15:00	06:50:00	515	8.58333	22	6	2007-06-16 22:15:00	2007-06-17 06:50:00	8:35:00
F9	SN	F	A	HB	No	2007	35	8	2007-08-26	2007-08-27	05:50:00	05:50:00	Inactive	103	21:15:00	05:50:00	515	8.58333	21	5	2007-08-26 21:15:00	2007-08-27 05:50:00	8:35:00
F9	SN	F	A	PB	No	2007	36	9	2007-09-06	2007-09-07	05:50:00	05:50:00	Inactive	103	21:15:00	05:50:00	515	8.58333	21	5	2007-09-06 21:15:00	2007-09-07 05:50:00	8:35:00
F9	SN	F	A	PB	No	2007	37	9	2007-09-10	2007-09-11	05:20:00	05:20:00	Inactive	103	20:45:00	05:20:00	515	8.58333	20	5	2007-09-10 20:45:00	2007-09-11 05:20:00	8:35:00
F9	SN	F	A	PB	No	2007	40	10	2007-10-05	2007-10-06	06:40:00	06:40:00	Inactive	103	22:05:00	06:40:00	515	8.58333	22	6	2007-10-05 22:05:00	2007-10-06 06:40:00	8:35:00
F9	SN	F	A	HB	No	2008	33	8	2008-08-10	2008-08-11	05:05:00	05:05:00	Inactive	103	20:30:00	05:05:00	515	8.58333	20	5	2008-08-10 20:30:00	2008-08-11 05:05:00	8:35:00
F1	SN	F	A	HB	No	2005	22	5	2005-05-25	2005-05-26	05:20:00	05:20:00	Inactive	102	20:50:00	05:20:00	510	8.5	20	5	2005-05-25 20:50:00	2005-05-26 05:20:00	8:30:00
F1	SN	F	A	HB	No	2005	25	6	2005-06-11	2005-06-12	06:20:00	06:20:00	Inactive	102	21:50:00	06:20:00	510	8.5	21	6	2005-06-11 21:50:00	2005-06-12 06:20:00	8:30:00
F1	SN	F	COY	HB	No	2006	31	8	2006-08-03	2006-08-04	06:35:00	06:35:00	Inactive	102	22:05:00	06:35:00	510	8.5	22	6	2006-08-03 22:05:00	2006-08-04 06:35:00	8:30:00
F1	SN	F	COY	HB	No	2006	33	8	2006-08-13	2006-08-14	06:10:00	06:10:00	Inactive	102	21:40:00	06:10:00	510	8.5	21	6	2006-08-13 21:40:00	2006-08-14 06:10:00	8:30:00
F1	SN	F	COY	B	No	2006	34	8	2006-08-24	2006-08-25	05:25:00	05:25:00	Inactive	102	20:55:00	05:25:00	510	8.5	20	5	2006-08-24 20:55:00	2006-08-25 05:25:00	8:30:00
F1	SN	F	COY	B	No	2006	36	9	2006-09-03	2006-09-04	05:30:00	05:30:00	Inactive	102	21:00:00	05:30:00	510	8.5	21	5	2006-09-03 21:00:00	2006-09-04 05:30:00	8:30:00
F10	SN	F	A	HB	No	2010	29	7	2010-07-12	2010-07-13	05:40:00	05:40:00	Inactive	102	21:10:00	05:40:00	510	8.5	21	5	2010-07-12 21:10:00	2010-07-13 05:40:00	8:30:00
F10	SN	F	A	PB	No	2010	43	10	2010-10-21	2010-10-22	06:40:00	06:40:00	Inactive	102	22:10:00	06:40:00	510	8.5	22	6	2010-10-21 22:10:00	2010-10-22 06:40:00	8:30:00
F10	SN	F	A	HB	No	2011	24	6	2011-06-10	2011-06-11	06:40:00	06:40:00	Inactive	102	22:10:00	06:40:00	510	8.5	22	6	2011-06-10 22:10:00	2011-06-11 06:40:00	8:30:00
F10	SN	F	A	HB	No	2011	26	6	2011-06-24	2011-06-25	07:05:00	07:05:00	Inactive	102	22:35:00	07:05:00	510	8.5	22	7	2011-06-24 22:35:00	2011-06-25 07:05:00	8:30:00
F14-	SC	F	A	B	No	2011	37	9	2011-09-03	2011-09-04	05:30:00	05:30:00	Inactive	102	21:00:00	05:30:00	510	8.5	21	5	2011-09-03 21:00:00	2011-09-04 05:30:00	8:30:00
F2	SN	F	2YR	HB	No	2005	29	7	2005-07-15	2005-07-16	05:30:00	05:30:00	Inactive	102	21:00:00	05:30:00	510	8.5	21	5	2005-07-15 21:00:00	2005-07-16 05:30:00	8:30:00
F2	SN	F	2YR	PB	No	2005	34	8	2005-08-18	2005-08-19	05:55:00	05:55:00	Inactive	102	21:25:00	05:55:00	510	8.5	21	5	2005-08-18 21:25:00	2005-08-19 05:55:00	8:30:00
F3	SN	F	SA	HB	No	2005	30	7	2005-07-22	2005-07-23	05:45:00	05:45:00	Inactive	102	21:15:00	05:45:00	510	8.5	21	5	2005-07-22 21:15:00	2005-07-23 05:45:00	8:30:00
F3	SN	F	SA	B	No	2005	34	8	2005-08-16	2005-08-17	06:05:00	06:05:00	Inactive	102	21:35:00	06:05:00	510	8.5	21	6	2005-08-16 21:35:00	2005-08-17 06:05:00	8:30:00
F3	SN	F	SA	B	No	2005	35	8	2005-08-20	2005-08-21	05:40:00	05:40:00	Inactive	102	21:10:00	05:40:00	510	8.5	21	5	2005-08-20 21:10:00	2005-08-21 05:40:00	8:30:00
F3	SN	F	SA	B	No	2005	36	9	2005-08-31	2005-09-01	05:40:00	05:40:00	Inactive	102	21:10:00	05:40:00	510	8.5	21	5	2005-08-31 21:10:00	2005-09-01 05:40:00	8:30:00
F3	SN	F	SA	HB	No	2006	23	6	2006-06-05	2006-06-06	05:50:00	05:50:00	Inactive	102	21:20:00	05:50:00	510	8.5	21	5	2006-06-05 21:20:00	2006-06-06 05:50:00	8:30:00
F4	SC	F	YRL	B	No	2006	36	9	2006-09-07	2006-09-08	05:25:00	05:25:00	Inactive	102	20:55:00	05:25:00	510	8.5	20	5	2006-09-07 20:55:00	2006-09-08 05:25:00	8:30:00
F4	SC	F	2YR	HB	No	2007	20	5	2007-05-13	2007-05-14		06:10:00	Inactive	102	21:40:00	06:10:00	510	8.5	21	6	2007-05-13 15:30:00	2007-05-14	8:30:00
F4	SC	F	2YR	HB	No	2007	22	6	2007-06-01	2007-06-02		05:30:00	Inactive	102	21:00:00	05:30:00	510	8.5	21	5	2007-06-01 15:30:00	2007-06-02	8:30:00
F6	SC	F	2YR	B	No	2006	39	9	2006-09-23	2006-09-24	06:00:00	06:00:00	Inactive	102	21:30:00	06:00:00	510	8.5	21	6	2006-09-23 21:30:00	2006-09-24 06:00:00	8:30:00
F7	SC	F	A	HB	No	2006	23	6	2006-06-04	2006-06-05	06:25:00	06:25:00	Inactive	102	21:55:00	06:25:00	510	8.5	21	6	2006-06-04 21:55:00	2006-06-05 06:25:00	8:30:00
F7	SC	F	A	B	No	2006	35	8	2006-08-30	2006-08-31	05:35:00	05:35:00	Inactive	102	21:05:00	05:35:00	510	8.5	21	5	2006-08-30 21:05:00	2006-08-31 05:35:00	8:30:00
F7	SC	F	A	B	No	2006	37	9	2006-09-11	2006-09-12	04:35:00	04:35:00	Inactive	102	20:05:00	04:35:00	510	8.5	20	4	2006-09-11 20:05:00	2006-09-12 04:35:00	8:30:00
F7	SC	F	A	HB	No	2007	21	5	2007-05-23	2007-05-24	05:50:00	05:50:00	Inactive	102	21:20:00	05:50:00	510	8.5	21	5	2007-05-23 21:20:00	2007-05-24 05:50:00	8:30:00
F7	SC	F	A	HB	No	2007	22	5	2007-05-27	2007-05-28	06:10:00	06:10:00	Inactive	102	21:40:00	06:10:00	510	8.5	21	6	2007-05-27 21:40:00	2007-05-28 06:10:00	8:30:00
F7	SC	F	A	HB	No	2007	23	6	2007-06-03	2007-06-04	05:40:00	05:40:00	Inactive	102	21:10:00	05:40:00	510	8.5	21	5	2007-06-03 21:10:00	2007-06-04 05:40:00	8:30:00
F8	SN	F	2YR	PB	No	2007	35	9	2007-08-31	2007-09-01	06:50:00	06:50:00	Inactive	102	22:20:00	06:50:00	510	8.5	22	6	2007-08-31 22:20:00	2007-09-01 06:50:00	8:30:00
F9	SN	F	A	HB	No	2007	33	8	2007-08-17	2007-08-18	05:40:00	05:40:00	Inactive	102	21:10:00	05:40:00	510	8.5	21	5	2007-08-17 21:10:00	2007-08-18 05:40:00	8:30:00
F9	SN	F	A	PB	No	2007	43	10	2007-10-26	2007-10-27	06:35:00	06:35:00	Inactive	102	22:05:00	06:35:00	510	8.5	22	6	2007-10-26 22:05:00	2007-10-27 06:35:00	8:30:00
F9	SN	F	A	HB	No	2008	22	5	2008-05-30	2008-05-31	06:25:00	06:25:00	Inactive	102	21:55:00	06:25:00	510	8.5	21	6	2008-05-30 21:55:00	2008-05-31 06:25:00	8:30:00
F1	SN	F	A	HB	No	2005	23	5	2005-05-29	2005-05-30	05:00:00	05:00:00	Inactive	101	20:35:00	05:00:00	505	8.41667	20	5	2005-05-29 20:35:00	2005-05-30 05:00:00	8:25:00
F1	SN	F	A	HB	No	2005	24	6	2005-06-08	2005-06-09	07:00:00	07:00:00	Inactive	101	22:35:00	07:00:00	505	8.41667	22	7	2005-06-08 22:35:00	2005-06-09 07:00:00	8:25:00
F1	SN	F	A	B	No	2005	36	9	2005-09-01	2005-09-02	05:10:00	05:10:00	Inactive	101	20:45:00	05:10:00	505	8.41667	20	5	2005-09-01 20:45:00	2005-09-02 05:10:00	8:25:00
F1	SN	F	COY	HB	No	2006	26	6	2006-06-24	2006-06-25	07:10:00	07:10:00	Inactive	101	22:45:00	07:10:00	505	8.41667	22	7	2006-06-24 22:45:00	2006-06-25 07:10:00	8:25:00
F1	SN	F	COY	B	No	2006	33	8	2006-08-15	2006-08-16	05:45:00	05:45:00	Inactive	101	21:20:00	05:45:00	505	8.41667	21	5	2006-08-15 21:20:00	2006-08-16 05:45:00	8:25:00
F1	SN	F	COY	B	No	2006	35	8	2006-08-27	2006-08-28	04:45:00	04:45:00	Inactive	101	20:20:00	04:45:00	505	8.41667	20	4	2006-08-27 20:20:00	2006-08-28 04:45:00	8:25:00
F1	SN	F	YRL	HB	No	2007	33	8	2007-08-12	2007-08-13	06:00:00	06:00:00	Inactive	101	21:35:00	06:00:00	505	8.41667	21	6	2007-08-12 21:35:00	2007-08-13 06:00:00	8:25:00
F1	SN	F	YRL	PB	No	2007	34	8	2007-08-23	2007-08-24	05:25:00	05:25:00	Inactive	101	21:00:00	05:25:00	505	8.41667	21	5	2007-08-23 21:00:00	2007-08-24 05:25:00	8:25:00
F1	SN	F	YRL	PB	No	2007	35	8	2007-08-27	2007-08-28	05:30:00	05:30:00	Inactive	101	21:05:00	05:30:00	505	8.41667	21	5	2007-08-27 21:05:00	2007-08-28 05:30:00	8:25:00
F10	SN	F	A	B	No	2010	37	9	2010-09-04	2010-09-05	05:15:00	05:15:00	Inactive	101	20:50:00	05:15:00	505	8.41667	20	5	2010-09-04 20:50:00	2010-09-05 05:15:00	8:25:00
F14-	SC	F	A	HB	No	2012	22	5	2012-05-29	2012-05-30	04:35:00	04:35:00	Inactive	101	20:10:00	04:35:00	505	8.41667	20	4	2012-05-29 20:10:00	2012-05-30 04:35:00	8:25:00
F2	SN	F	2YR	HB	No	2005	27	7	2005-06-30	2005-07-01	06:35:00	06:35:00	Inactive	101	22:10:00	06:35:00	505	8.41667	22	6	2005-06-30 22:10:00	2005-07-01 06:35:00	8:25:00
F2	SN	F	2YR	HB	No	2005	29	7	2005-07-09	2005-07-10	04:50:00	04:50:00	Inactive	101	20:25:00	04:50:00	505	8.41667	20	4	2005-07-09 20:25:00	2005-07-10 04:50:00	8:25:00
F2	SN	F	2YR	HB	No	2005	31	7	2005-07-26	2005-07-27	05:15:00	05:15:00	Inactive	101	20:50:00	05:15:00	505	8.41667	20	5	2005-07-26 20:50:00	2005-07-27 05:15:00	8:25:00
F2	SN	F	2YR	PB	No	2005	36	9	2005-08-31	2005-09-01	06:05:00	06:05:00	Inactive	101	21:40:00	06:05:00	505	8.41667	21	6	2005-08-31 21:40:00	2005-09-01 06:05:00	8:25:00
F2	SN	F	2YR	PB	No	2005	38	9	2005-09-12	2005-09-13	06:15:00	06:15:00	Inactive	101	21:50:00	06:15:00	505	8.41667	21	6	2005-09-12 21:50:00	2005-09-13 06:15:00	8:25:00
F2	SN	F	2YR	PB	No	2005	39	9	2005-09-23	2005-09-24	05:40:00	05:40:00	Inactive	101	21:15:00	05:40:00	505	8.41667	21	5	2005-09-23 21:15:00	2005-09-24 05:40:00	8:25:00
F3	SN	F	SA	HB	No	2005	22	5	2005-05-26	2005-05-27	06:45:00	06:45:00	Inactive	101	22:20:00	06:45:00	505	8.41667	22	6	2005-05-26 22:20:00	2005-05-27 06:45:00	8:25:00
F3	SN	F	SA	HB	No	2005	24	6	2005-06-09	2005-06-10	05:35:00	05:35:00	Inactive	101	21:10:00	05:35:00	505	8.41667	21	5	2005-06-09 21:10:00	2005-06-10 05:35:00	8:25:00
F3	SN	F	SA	HB	No	2005	25	6	2005-06-16	2005-06-17	06:25:00	06:25:00	Inactive	101	22:00:00	06:25:00	505	8.41667	22	6	2005-06-16 22:00:00	2005-06-17 06:25:00	8:25:00
F3	SN	F	SA	HB	No	2005	28	7	2005-07-03	2005-07-04	05:30:00	05:30:00	Inactive	101	21:05:00	05:30:00	505	8.41667	21	5	2005-07-03 21:05:00	2005-07-04 05:30:00	8:25:00
F3	SN	F	SA	B	No	2005	37	9	2005-09-08	2005-09-09	06:25:00	06:25:00	Inactive	101	22:00:00	06:25:00	505	8.41667	22	6	2005-09-08 22:00:00	2005-09-09 06:25:00	8:25:00
F4	SC	F	YRL	B	No	2006	37	9	2006-09-15	2006-09-16	05:55:00	05:55:00	Inactive	101	21:30:00	05:55:00	505	8.41667	21	5	2006-09-15 21:30:00	2006-09-16 05:55:00	8:25:00
F4	SC	F	YRL	B	No	2006	38	9	2006-09-21	2006-09-22	05:50:00	05:50:00	Inactive	101	21:25:00	05:50:00	505	8.41667	21	5	2006-09-21 21:25:00	2006-09-22 05:50:00	8:25:00
F4	SC	F	YRL	PB	No	2006	41	10	2006-10-08	2006-10-09	06:15:00	06:15:00	Inactive	101	21:50:00	06:15:00	505	8.41667	21	6	2006-10-08 21:50:00	2006-10-09 06:15:00	8:25:00
F4	SC	F	2YR	HB	No	2007	20	5	2007-05-17	2007-05-18		06:00:00	Inactive	101	21:35:00	06:00:00	505	8.41667	21	6	2007-05-17 15:35:00	2007-05-18	8:25:00
F4	SC	F	2YR	HB	No	2007	21	5	2007-05-22	2007-05-23		06:35:00	Inactive	101	22:10:00	06:35:00	505	8.41667	22	6	2007-05-22 15:35:00	2007-05-23	8:25:00
F4	SC	F	2YR	HB	No	2007	26	6	2007-06-23	2007-06-24		07:25:00	Inactive	101	23:00:00	07:25:00	505	8.41667	23	7	2007-06-23 15:35:00	2007-06-24	8:25:00
F6	SC	F	2YR	B	No	2006	35	8	2006-08-30	2006-08-31	05:10:00	05:10:00	Inactive	101	20:45:00	05:10:00	505	8.41667	20	5	2006-08-30 20:45:00	2006-08-31 05:10:00	8:25:00
F7	SC	F	A	HB	No	2006	22	6	2006-06-01	2006-06-02	05:00:00	05:00:00	Inactive	101	20:35:00	05:00:00	505	8.41667	20	5	2006-06-01 20:35:00	2006-06-02 05:00:00	8:25:00
F7	SC	F	A	HB	No	2007	22	5	2007-05-30	2007-05-31	05:35:00	05:35:00	Inactive	101	21:10:00	05:35:00	505	8.41667	21	5	2007-05-30 21:10:00	2007-05-31 05:35:00	8:25:00
F8	SN	F	2YR	HB	No	2007	34	8	2007-08-21	2007-08-22	07:45:00	07:45:00	Inactive	101	23:20:00	07:45:00	505	8.41667	23	7	2007-08-21 23:20:00	2007-08-22 07:45:00	8:25:00
F8	SN	F	3YR	HB	No	2008	24	6	2008-06-11	2008-06-12	08:05:00	08:05:00	Inactive	101	23:40:00	08:05:00	505	8.41667	23	8	2008-06-11 23:40:00	2008-06-12 08:05:00	8:25:00
F8	SN	F	3YR	HB	No	2008	24	6	2008-06-13	2008-06-14	05:45:00	05:45:00	Inactive	101	21:20:00	05:45:00	505	8.41667	21	5	2008-06-13 21:20:00	2008-06-14 05:45:00	8:25:00
F8	SN	F	3YR	B	No	2008	34	8	2008-08-17	2008-08-18	05:40:00	05:40:00	Inactive	101	21:15:00	05:40:00	505	8.41667	21	5	2008-08-17 21:15:00	2008-08-18 05:40:00	8:25:00
F8	SN	F	3YR	PB	No	2008	39	9	2008-09-23	2008-09-24	07:25:00	07:25:00	Inactive	101	23:00:00	07:25:00	505	8.41667	23	7	2008-09-23 23:00:00	2008-09-24 07:25:00	8:25:00
F8	SN	F	?	B	No	2009	37	9	2009-09-08	2009-09-09	05:45:00	05:45:00	Inactive	101	21:20:00	05:45:00	505	8.41667	21	5	2009-09-08 21:20:00	2009-09-09 05:45:00	8:25:00
F9	SN	F	A	PB	No	2007	42	10	2007-10-14	2007-10-15	06:10:00	06:10:00	Inactive	101	21:45:00	06:10:00	505	8.41667	21	6	2007-10-14 21:45:00	2007-10-15 06:10:00	8:25:00
F9	SN	F	A	B	No	2008	35	8	2008-08-24	2008-08-25	05:55:00	05:55:00	Inactive	101	21:30:00	05:55:00	505	8.41667	21	5	2008-08-24 21:30:00	2008-08-25 05:55:00	8:25:00
F9	SN	F	A	B	No	2008	36	9	2008-08-31	2008-09-01	06:30:00	06:30:00	Inactive	101	22:05:00	06:30:00	505	8.41667	22	6	2008-08-31 22:05:00	2008-09-01 06:30:00	8:25:00
F1	SN	F	A	HB	No	2005	24	6	2005-06-04	2005-06-05	07:20:00	07:20:00	Inactive	100	23:00:00	07:20:00	500	8.33333	23	7	2005-06-04 23:00:00	2005-06-05 07:20:00	8:20:00
F1	SN	F	A	HB	No	2005	26	6	2005-06-24	2005-06-25	05:35:00	05:35:00	Inactive	100	21:15:00	05:35:00	500	8.33333	21	5	2005-06-24 21:15:00	2005-06-25 05:35:00	8:20:00
F1	SN	F	YRL	PB	No	2007	37	9	2007-09-12	2007-09-13	05:45:00	05:45:00	Inactive	100	21:25:00	05:45:00	500	8.33333	21	5	2007-09-12 21:25:00	2007-09-13 05:45:00	8:20:00
F1	SN	F	YRL	PB	No	2007	38	9	2007-09-21	2007-09-22	06:00:00	06:00:00	Inactive	100	21:40:00	06:00:00	500	8.33333	21	6	2007-09-21 21:40:00	2007-09-22 06:00:00	8:20:00
F10	SN	F	A	HB	No	2010	28	7	2010-07-05	2010-07-06	05:05:00	05:05:00	Inactive	100	20:45:00	05:05:00	500	8.33333	20	5	2010-07-05 20:45:00	2010-07-06 05:05:00	8:20:00
F10	SN	F	A	HB	No	2010	33	8	2010-08-12	2010-08-13	05:30:00	05:30:00	Inactive	100	21:10:00	05:30:00	500	8.33333	21	5	2010-08-12 21:10:00	2010-08-13 05:30:00	8:20:00
F10	SN	F	A	HB	No	2010	35	8	2010-08-22	2010-08-23	05:20:00	05:20:00	Inactive	100	21:00:00	05:20:00	500	8.33333	21	5	2010-08-22 21:00:00	2010-08-23 05:20:00	8:20:00
F10	SN	F	A	HB	No	2011	26	6	2011-06-21	2011-06-22	06:10:00	06:10:00	Inactive	100	21:50:00	06:10:00	500	8.33333	21	6	2011-06-21 21:50:00	2011-06-22 06:10:00	8:20:00
F14-	SC	F	A	HB	No	2011	34	8	2011-08-17	2011-08-18	05:05:00	05:05:00	Inactive	100	20:45:00	05:05:00	500	8.33333	20	5	2011-08-17 20:45:00	2011-08-18 05:05:00	8:20:00
F14-	SC	F	A	B	No	2011	36	9	2011-09-01	2011-09-02	05:10:00	05:10:00	Inactive	100	20:50:00	05:10:00	500	8.33333	20	5	2011-09-01 20:50:00	2011-09-02 05:10:00	8:20:00
F14-	SC	F	A	B	No	2011	37	9	2011-09-08	2011-09-09	05:20:00	05:20:00	Inactive	100	21:00:00	05:20:00	500	8.33333	21	5	2011-09-08 21:00:00	2011-09-09 05:20:00	8:20:00
F14-	SC	F	A	B	No	2011	38	9	2011-09-16	2011-09-17	05:05:00	05:05:00	Inactive	100	20:45:00	05:05:00	500	8.33333	20	5	2011-09-16 20:45:00	2011-09-17 05:05:00	8:20:00
F2	SN	F	2YR	HB	No	2005	24	6	2005-06-04	2005-06-05	06:00:00	06:00:00	Inactive	100	21:40:00	06:00:00	500	8.33333	21	6	2005-06-04 21:40:00	2005-06-05 06:00:00	8:20:00
F2	SN	F	2YR	HB	No	2005	29	7	2005-07-11	2005-07-12	06:40:00	06:40:00	Inactive	100	22:20:00	06:40:00	500	8.33333	22	6	2005-07-11 22:20:00	2005-07-12 06:40:00	8:20:00
F2	SN	F	2YR	HB	No	2005	32	8	2005-08-05	2005-08-06	05:50:00	05:50:00	Inactive	100	21:30:00	05:50:00	500	8.33333	21	5	2005-08-05 21:30:00	2005-08-06 05:50:00	8:20:00
F3	SN	F	SA	HB	No	2005	30	7	2005-07-16	2005-07-17	06:20:00	06:20:00	Inactive	100	22:00:00	06:20:00	500	8.33333	22	6	2005-07-16 22:00:00	2005-07-17 06:20:00	8:20:00
F3	SN	F	SA	B	No	2005	37	9	2005-09-07	2005-09-08	05:55:00	05:55:00	Inactive	100	21:35:00	05:55:00	500	8.33333	21	5	2005-09-07 21:35:00	2005-09-08 05:55:00	8:20:00
F3	SN	F	SA	PB	No	2005	40	9	2005-09-24	2005-09-25	05:30:00	05:30:00	Inactive	100	21:10:00	05:30:00	500	8.33333	21	5	2005-09-24 21:10:00	2005-09-25 05:30:00	8:20:00
F3	SN	F	SA	HB	No	2006	24	6	2006-06-11	2006-06-12	07:45:00	07:45:00	Inactive	100	23:25:00	07:45:00	500	8.33333	23	7	2006-06-11 23:25:00	2006-06-12 07:45:00	8:20:00
F3	SN	F	SA	B	No	2006	33	8	2006-08-18	2006-08-19	05:20:00	05:20:00	Inactive	100	21:00:00	05:20:00	500	8.33333	21	5	2006-08-18 21:00:00	2006-08-19 05:20:00	8:20:00
F4	SC	F	YRL	B	No	2006	37	9	2006-09-12	2006-09-13	05:05:00	05:05:00	Inactive	100	20:45:00	05:05:00	500	8.33333	20	5	2006-09-12 20:45:00	2006-09-13 05:05:00	8:20:00
F4	SC	F	YRL	B	No	2006	38	9	2006-09-19	2006-09-20	05:20:00	05:20:00	Inactive	100	21:00:00	05:20:00	500	8.33333	21	5	2006-09-19 21:00:00	2006-09-20 05:20:00	8:20:00
F7	SC	F	A	PB	No	2006	40	10	2006-10-05	2006-10-06	04:15:00	04:15:00	Inactive	100	19:55:00	04:15:00	500	8.33333	19	4	2006-10-05 19:55:00	2006-10-06 04:15:00	8:20:00
F7	SC	F	A	HB	No	2007	20	5	2007-05-17	2007-05-18	05:45:00	05:45:00	Inactive	100	21:25:00	05:45:00	500	8.33333	21	5	2007-05-17 21:25:00	2007-05-18 05:45:00	8:20:00
F8	SN	F	2YR	HB	No	2007	32	8	2007-08-07	2007-08-08	06:05:00	06:05:00	Inactive	100	21:45:00	06:05:00	500	8.33333	21	6	2007-08-07 21:45:00	2007-08-08 06:05:00	8:20:00
F8	SN	F	2YR	PB	No	2007	36	9	2007-09-04	2007-09-05	06:25:00	06:25:00	Inactive	100	22:05:00	06:25:00	500	8.33333	22	6	2007-09-04 22:05:00	2007-09-05 06:25:00	8:20:00
F8	SN	F	2YR	PB	No	2007	41	10	2007-10-06	2007-10-07	06:45:00	06:45:00	Inactive	100	22:25:00	06:45:00	500	8.33333	22	6	2007-10-06 22:25:00	2007-10-07 06:45:00	8:20:00
F8	SN	F	3YR	HB	Post Cap	2008	23	6	2008-06-01	2008-06-02	05:55:00	05:55:00	Inactive	100	21:35:00	05:55:00	500	8.33333	21	5	2008-06-01 21:35:00	2008-06-02 05:55:00	8:20:00
F8	SN	F	3YR	HB	No	2008	25	6	2008-06-15	2008-06-16	06:45:00	06:45:00	Inactive	100	22:25:00	06:45:00	500	8.33333	22	6	2008-06-15 22:25:00	2008-06-16 06:45:00	8:20:00
F8	SN	F	3YR	B	No	2008	35	8	2008-08-26	2008-08-27	05:45:00	05:45:00	Inactive	100	21:25:00	05:45:00	500	8.33333	21	5	2008-08-26 21:25:00	2008-08-27 05:45:00	8:20:00
F8	SN	F	3YR	B	No	2008	36	9	2008-09-03	2008-09-04	06:10:00	06:10:00	Inactive	100	21:50:00	06:10:00	500	8.33333	21	6	2008-09-03 21:50:00	2008-09-04 06:10:00	8:20:00
F8	SN	F	3YR	PB	No	2008	40	10	2008-10-02	2008-10-03	05:10:00	05:10:00	Inactive	100	20:50:00	05:10:00	500	8.33333	20	5	2008-10-02 20:50:00	2008-10-03 05:10:00	8:20:00
F8	SN	F	?	HB	No	2009	33	8	2009-08-11	2009-08-12	05:55:00	05:55:00	Inactive	100	21:35:00	05:55:00	500	8.33333	21	5	2009-08-11 21:35:00	2009-08-12 05:55:00	8:20:00
F8	SN	F	?	B	No	2009	37	9	2009-09-06	2009-09-07	06:20:00	06:20:00	Inactive	100	22:00:00	06:20:00	500	8.33333	22	6	2009-09-06 22:00:00	2009-09-07 06:20:00	8:20:00
F9	SN	F	A	HB	No	2007	32	8	2007-08-08	2007-08-09	05:35:00	05:35:00	Inactive	100	21:15:00	05:35:00	500	8.33333	21	5	2007-08-08 21:15:00	2007-08-09 05:35:00	8:20:00
F9	SN	F	A	HB	No	2007	34	8	2007-08-22	2007-08-23	05:55:00	05:55:00	Inactive	100	21:35:00	05:55:00	500	8.33333	21	5	2007-08-22 21:35:00	2007-08-23 05:55:00	8:20:00
F9	SN	F	A	HB	No	2008	31	8	2008-07-31	2008-08-01	06:15:00	06:15:00	Inactive	100	21:55:00	06:15:00	500	8.33333	21	6	2008-07-31 21:55:00	2008-08-01 06:15:00	8:20:00
F1	SN	F	A	HB	No	2005	31	7	2005-07-25	2005-07-25	17:35:00	17:35:00	Inactive	99	09:20:00	17:35:00	495	8.25	9	17	2005-07-25 09:20:00	2005-07-25 17:35:00	8:15:00
F1	SN	F	COY	HB	No	2006	24	6	2006-06-11	2006-06-12	06:10:00	06:10:00	Inactive	99	21:55:00	06:10:00	495	8.25	21	6	2006-06-11 21:55:00	2006-06-12 06:10:00	8:15:00
F1	SN	F	COY	HB	No	2006	32	8	2006-08-08	2006-08-09	06:00:00	06:00:00	Inactive	99	21:45:00	06:00:00	495	8.25	21	6	2006-08-08 21:45:00	2006-08-09 06:00:00	8:15:00
F1	SN	F	YRL	PB	No	2007	37	9	2007-09-10	2007-09-11	05:50:00	05:50:00	Inactive	99	21:35:00	05:50:00	495	8.25	21	5	2007-09-10 21:35:00	2007-09-11 05:50:00	8:15:00
F10	SN	F	A	HB	No	2010	30	7	2010-07-22	2010-07-23	05:50:00	05:50:00	Inactive	99	21:35:00	05:50:00	495	8.25	21	5	2010-07-22 21:35:00	2010-07-23 05:50:00	8:15:00
F10	SN	F	A	HB	No	2011	35	8	2011-08-22	2011-08-23	05:25:00	05:25:00	Inactive	99	21:10:00	05:25:00	495	8.25	21	5	2011-08-22 21:10:00	2011-08-23 05:25:00	8:15:00
F14-	SC	F	A	HB	No	2011	34	8	2011-08-14	2011-08-15	05:30:00	05:30:00	Inactive	99	21:15:00	05:30:00	495	8.25	21	5	2011-08-14 21:15:00	2011-08-15 05:30:00	8:15:00
F14-	SC	F	A	HB	No	2011	35	8	2011-08-24	2011-08-25	05:20:00	05:20:00	Inactive	99	21:05:00	05:20:00	495	8.25	21	5	2011-08-24 21:05:00	2011-08-25 05:20:00	8:15:00
F14-	SC	F	A	HB	No	2012	18	5	2012-05-01	2012-05-02	07:00:00	07:00:00	Inactive	99	22:45:00	07:00:00	495	8.25	22	7	2012-05-01 22:45:00	2012-05-02 07:00:00	8:15:00
F14-	SC	F	A	HB	No	2012	23	6	2012-06-07	2012-06-08	05:50:00	05:50:00	Inactive	99	21:35:00	05:50:00	495	8.25	21	5	2012-06-07 21:35:00	2012-06-08 05:50:00	8:15:00
F2	SN	F	2YR	PB	No	2005	34	8	2005-08-17	2005-08-18	05:40:00	05:40:00	Inactive	99	21:25:00	05:40:00	495	8.25	21	5	2005-08-17 21:25:00	2005-08-18 05:40:00	8:15:00
F2	SN	F	2YR	PB	No	2005	35	8	2005-08-21	2005-08-22	05:50:00	05:50:00	Inactive	99	21:35:00	05:50:00	495	8.25	21	5	2005-08-21 21:35:00	2005-08-22 05:50:00	8:15:00
F2	SN	F	2YR	PB	No	2005	41	10	2005-10-07	2005-10-07	10:45:00	10:45:00	Inactive	99	02:30:00	10:45:00	495	8.25	2	10	2005-10-07 02:30:00	2005-10-07 10:45:00	8:15:00
F3	SN	F	SA	HB	No	2005	25	6	2005-06-11	2005-06-12	06:30:00	06:30:00	Inactive	99	22:15:00	06:30:00	495	8.25	22	6	2005-06-11 22:15:00	2005-06-12 06:30:00	8:15:00
F3	SN	F	SA	B	No	2005	36	9	2005-09-02	2005-09-03	05:30:00	05:30:00	Inactive	99	21:15:00	05:30:00	495	8.25	21	5	2005-09-02 21:15:00	2005-09-03 05:30:00	8:15:00
F3	SN	F	SA	PB	No	2005	44	10	2005-10-27	2005-10-27	08:25:00	08:25:00	Inactive	99	00:10:00	08:25:00	495	8.25	0	8	2005-10-27 00:10:00	2005-10-27 08:25:00	8:15:00
F3	SN	F	SA	HB	No	2006	24	6	2006-06-16	2006-06-17	06:40:00	06:40:00	Inactive	99	22:25:00	06:40:00	495	8.25	22	6	2006-06-16 22:25:00	2006-06-17 06:40:00	8:15:00
F3	SN	F	SA	HB	No	2006	28	7	2006-07-10	2006-07-11	06:30:00	06:30:00	Inactive	99	22:15:00	06:30:00	495	8.25	22	6	2006-07-10 22:15:00	2006-07-11 06:30:00	8:15:00
F3	SN	F	SA	HB	No	2006	31	8	2006-07-31	2006-08-01	05:45:00	05:45:00	Inactive	99	21:30:00	05:45:00	495	8.25	21	5	2006-07-31 21:30:00	2006-08-01 05:45:00	8:15:00
F3	SN	F	SA	HB	No	2006	32	8	2006-08-11	2006-08-12	06:20:00	06:20:00	Inactive	99	22:05:00	06:20:00	495	8.25	22	6	2006-08-11 22:05:00	2006-08-12 06:20:00	8:15:00
F3	SN	F	SA	B	No	2006	36	9	2006-09-06	2006-09-07	05:35:00	05:35:00	Inactive	99	21:20:00	05:35:00	495	8.25	21	5	2006-09-06 21:20:00	2006-09-07 05:35:00	8:15:00
F4	SC	F	YRL	HB	No	2006	22	5	2006-05-28	2006-05-29	06:15:00	06:15:00	Inactive	99	22:00:00	06:15:00	495	8.25	22	6	2006-05-28 22:00:00	2006-05-29 06:15:00	8:15:00
F7	SC	F	A	HB	No	2006	25	6	2006-06-22	2006-06-23	05:30:00	05:30:00	Inactive	99	21:15:00	05:30:00	495	8.25	21	5	2006-06-22 21:15:00	2006-06-23 05:30:00	8:15:00
F7	SC	F	A	B	No	2006	35	9	2006-08-31	2006-09-01	05:15:00	05:15:00	Inactive	99	21:00:00	05:15:00	495	8.25	21	5	2006-08-31 21:00:00	2006-09-01 05:15:00	8:15:00
F7	SC	F	A	B	No	2006	37	9	2006-09-12	2006-09-13	04:55:00	04:55:00	Inactive	99	20:40:00	04:55:00	495	8.25	20	4	2006-09-12 20:40:00	2006-09-13 04:55:00	8:15:00
F7	SC	F	A	PB	No	2006	40	10	2006-10-06	2006-10-07	06:00:00	06:00:00	Inactive	99	21:45:00	06:00:00	495	8.25	21	6	2006-10-06 21:45:00	2006-10-07 06:00:00	8:15:00
F7	SC	F	A	HB	No	2007	21	5	2007-05-25	2007-05-26	05:10:00	05:10:00	Inactive	99	20:55:00	05:10:00	495	8.25	20	5	2007-05-25 20:55:00	2007-05-26 05:10:00	8:15:00
F8	SN	F	2YR	HB	No	2007	33	8	2007-08-12	2007-08-13	06:25:00	06:25:00	Inactive	99	22:10:00	06:25:00	495	8.25	22	6	2007-08-12 22:10:00	2007-08-13 06:25:00	8:15:00
F8	SN	F	2YR	PB	No	2007	39	9	2007-09-24	2007-09-25	05:55:00	05:55:00	Inactive	99	21:40:00	05:55:00	495	8.25	21	5	2007-09-24 21:40:00	2007-09-25 05:55:00	8:15:00
F8	SN	F	?	B	No	2009	37	9	2009-09-09	2009-09-10	05:45:00	05:45:00	Inactive	99	21:30:00	05:45:00	495	8.25	21	5	2009-09-09 21:30:00	2009-09-10 05:45:00	8:15:00
F8	SN	F	?	PB	No	2009	41	10	2009-10-07	2009-10-08	06:50:00	06:50:00	Inactive	99	22:35:00	06:50:00	495	8.25	22	6	2009-10-07 22:35:00	2009-10-08 06:50:00	8:15:00
F9	SN	F	A	HB	No	2007	29	7	2007-07-19	2007-07-20	05:20:00	05:20:00	Inactive	99	21:05:00	05:20:00	495	8.25	21	5	2007-07-19 21:05:00	2007-07-20 05:20:00	8:15:00
F9	SN	F	A	PB	No	2007	43	10	2007-10-25	2007-10-26	06:50:00	06:50:00	Inactive	99	22:35:00	06:50:00	495	8.25	22	6	2007-10-25 22:35:00	2007-10-26 06:50:00	8:15:00
F9	SN	F	A	B	No	2008	34	8	2008-08-20	2008-08-21	05:40:00	05:40:00	Inactive	99	21:25:00	05:40:00	495	8.25	21	5	2008-08-20 21:25:00	2008-08-21 05:40:00	8:15:00
F1	SN	F	COY	HB	No	2006	25	6	2006-06-20	2006-06-21	06:45:00	06:45:00	Inactive	98	22:35:00	06:45:00	490	8.16667	22	6	2006-06-20 22:35:00	2006-06-21 06:45:00	8:10:00
F1	SN	F	YRL	HB	No	2007	31	7	2007-07-29	2007-07-30	05:30:00	05:30:00	Inactive	98	21:20:00	05:30:00	490	8.16667	21	5	2007-07-29 21:20:00	2007-07-30 05:30:00	8:10:00
F1	SN	F	YRL	PB	No	2007	35	8	2007-08-28	2007-08-29	05:35:00	05:35:00	Inactive	98	21:25:00	05:35:00	490	8.16667	21	5	2007-08-28 21:25:00	2007-08-29 05:35:00	8:10:00
F1	SN	F	YRL	PB	No	2007	38	9	2007-09-18	2007-09-19	05:55:00	05:55:00	Inactive	98	21:45:00	05:55:00	490	8.16667	21	5	2007-09-18 21:45:00	2007-09-19 05:55:00	8:10:00
F10	SN	F	A	HB	No	2011	27	6	2011-06-29	2011-06-30	05:40:00	05:40:00	Inactive	98	21:30:00	05:40:00	490	8.16667	21	5	2011-06-29 21:30:00	2011-06-30 05:40:00	8:10:00
F14-	SC	F	A	B	No	2011	40	9	2011-09-27	2011-09-28	04:00:00	04:00:00	Inactive	98	19:50:00	04:00:00	490	8.16667	19	4	2011-09-27 19:50:00	2011-09-28 04:00:00	8:10:00
F2	SN	F	2YR	HB	No	2005	25	6	2005-06-17	2005-06-18	07:45:00	07:45:00	Inactive	98	23:35:00	07:45:00	490	8.16667	23	7	2005-06-17 23:35:00	2005-06-18 07:45:00	8:10:00
F2	SN	F	2YR	HB	No	2005	27	7	2005-07-01	2005-07-02	06:05:00	06:05:00	Inactive	98	21:55:00	06:05:00	490	8.16667	21	6	2005-07-01 21:55:00	2005-07-02 06:05:00	8:10:00
F2	SN	F	2YR	HB	No	2005	29	7	2005-07-12	2005-07-13	06:00:00	06:00:00	Inactive	98	21:50:00	06:00:00	490	8.16667	21	6	2005-07-12 21:50:00	2005-07-13 06:00:00	8:10:00
F2	SN	F	2YR	PB	No	2005	34	8	2005-08-14	2005-08-15	05:25:00	05:25:00	Inactive	98	21:15:00	05:25:00	490	8.16667	21	5	2005-08-14 21:15:00	2005-08-15 05:25:00	8:10:00
F3	SN	F	SA	HB	No	2005	33	8	2005-08-08	2005-08-09	06:45:00	06:45:00	Inactive	98	22:35:00	06:45:00	490	8.16667	22	6	2005-08-08 22:35:00	2005-08-09 06:45:00	8:10:00
F3	SN	F	SA	B	No	2005	34	8	2005-08-19	2005-08-20	05:45:00	05:45:00	Inactive	98	21:35:00	05:45:00	490	8.16667	21	5	2005-08-19 21:35:00	2005-08-20 05:45:00	8:10:00
F3	SN	F	SA	B	No	2005	35	8	2005-08-21	2005-08-22	05:40:00	05:40:00	Inactive	98	21:30:00	05:40:00	490	8.16667	21	5	2005-08-21 21:30:00	2005-08-22 05:40:00	8:10:00
F3	SN	F	SA	HB	No	2006	24	6	2006-06-14	2006-06-15	06:35:00	06:35:00	Inactive	98	22:25:00	06:35:00	490	8.16667	22	6	2006-06-14 22:25:00	2006-06-15 06:35:00	8:10:00
F3	SN	F	SA	HB	No	2006	32	8	2006-08-10	2006-08-11	06:25:00	06:25:00	Inactive	98	22:15:00	06:25:00	490	8.16667	22	6	2006-08-10 22:15:00	2006-08-11 06:25:00	8:10:00
F4	SC	F	YRL	PB	No	2006	39	9	2006-09-29	2006-09-30	05:35:00	05:35:00	Inactive	98	21:25:00	05:35:00	490	8.16667	21	5	2006-09-29 21:25:00	2006-09-30 05:35:00	8:10:00
F4	SC	F	2YR	HB	No	2007	20	5	2007-05-14	2007-05-15		05:30:00	Inactive	98	21:20:00	05:30:00	490	8.16667	21	5	2007-05-14 15:50:00	2007-05-15	8:10:00
F4	SC	F	2YR	HB	No	2007	20	5	2007-05-15	2007-05-16		05:35:00	Inactive	98	21:25:00	05:35:00	490	8.16667	21	5	2007-05-15 15:50:00	2007-05-16	8:10:00
F6	SC	F	2YR	B	No	2006	36	9	2006-09-04	2006-09-05	04:55:00	04:55:00	Inactive	98	20:45:00	04:55:00	490	8.16667	20	4	2006-09-04 20:45:00	2006-09-05 04:55:00	8:10:00
F6	SC	F	2YR	B	No	2006	38	9	2006-09-18	2006-09-19	05:35:00	05:35:00	Inactive	98	21:25:00	05:35:00	490	8.16667	21	5	2006-09-18 21:25:00	2006-09-19 05:35:00	8:10:00
F7	SC	F	A	HB	Post Cap	2006	21	5	2006-05-24	2006-05-25	04:55:00	04:55:00	Inactive	98	20:45:00	04:55:00	490	8.16667	20	4	2006-05-24 20:45:00	2006-05-25 04:55:00	8:10:00
F7	SC	F	A	B	No	2006	36	9	2006-09-02	2006-09-03	05:10:00	05:10:00	Inactive	98	21:00:00	05:10:00	490	8.16667	21	5	2006-09-02 21:00:00	2006-09-03 05:10:00	8:10:00
F8	SN	F	2YR	HB	No	2007	34	8	2007-08-22	2007-08-23	06:05:00	06:05:00	Inactive	98	21:55:00	06:05:00	490	8.16667	21	6	2007-08-22 21:55:00	2007-08-23 06:05:00	8:10:00
F8	SN	F	2YR	HB	No	2007	35	8	2007-08-28	2007-08-29	07:25:00	07:25:00	Inactive	98	23:15:00	07:25:00	490	8.16667	23	7	2007-08-28 23:15:00	2007-08-29 07:25:00	8:10:00
F8	SN	F	3YR	HB	No	2008	31	7	2008-07-29	2008-07-30	06:10:00	06:10:00	Inactive	98	22:00:00	06:10:00	490	8.16667	22	6	2008-07-29 22:00:00	2008-07-30 06:10:00	8:10:00
F8	SN	F	3YR	HB	No	2008	33	8	2008-08-10	2008-08-11	05:50:00	05:50:00	Inactive	98	21:40:00	05:50:00	490	8.16667	21	5	2008-08-10 21:40:00	2008-08-11 05:50:00	8:10:00
F8	SN	F	3YR	B	No	2008	37	9	2008-09-11	2008-09-11	16:20:00	16:20:00	Inactive	98	08:10:00	16:20:00	490	8.16667	8	16	2008-09-11 08:10:00	2008-09-11 16:20:00	8:10:00
F9	SN	F	A	HB	No	2007	23	6	2007-06-08	2007-06-09	05:15:00	05:15:00	Inactive	98	21:05:00	05:15:00	490	8.16667	21	5	2007-06-08 21:05:00	2007-06-09 05:15:00	8:10:00
F9	SN	F	A	PB	No	2007	36	9	2007-09-07	2007-09-08	05:55:00	05:55:00	Inactive	98	21:45:00	05:55:00	490	8.16667	21	5	2007-09-07 21:45:00	2007-09-08 05:55:00	8:10:00
F9	SN	F	A	HB	No	2008	23	6	2008-06-03	2008-06-04	05:55:00	05:55:00	Inactive	98	21:45:00	05:55:00	490	8.16667	21	5	2008-06-03 21:45:00	2008-06-04 05:55:00	8:10:00
F1	SN	F	A	HB	No	2005	22	5	2005-05-23	2005-05-24	05:20:00	05:20:00	Inactive	97	21:15:00	05:20:00	485	8.08333	21	5	2005-05-23 21:15:00	2005-05-24 05:20:00	8:05:00
F1	SN	F	A	HB	No	2005	28	7	2005-07-05	2005-07-06	05:30:00	05:30:00	Inactive	97	21:25:00	05:30:00	485	8.08333	21	5	2005-07-05 21:25:00	2005-07-06 05:30:00	8:05:00
F1	SN	F	COY	B	No	2006	34	8	2006-08-23	2006-08-24	05:10:00	05:10:00	Inactive	97	21:05:00	05:10:00	485	8.08333	21	5	2006-08-23 21:05:00	2006-08-24 05:10:00	8:05:00
F1	SN	F	COY	B	No	2006	35	8	2006-08-26	2006-08-27	05:30:00	05:30:00	Inactive	97	21:25:00	05:30:00	485	8.08333	21	5	2006-08-26 21:25:00	2006-08-27 05:30:00	8:05:00
F1	SN	F	COY	B	No	2006	36	9	2006-09-02	2006-09-03	05:25:00	05:25:00	Inactive	97	21:20:00	05:25:00	485	8.08333	21	5	2006-09-02 21:20:00	2006-09-03 05:25:00	8:05:00
F1	SN	F	COY	B	No	2006	36	9	2006-09-08	2006-09-09	05:25:00	05:25:00	Inactive	97	21:20:00	05:25:00	485	8.08333	21	5	2006-09-08 21:20:00	2006-09-09 05:25:00	8:05:00
F10	SN	F	A	HB	No	2010	32	8	2010-07-31	2010-08-01	05:30:00	05:30:00	Inactive	97	21:25:00	05:30:00	485	8.08333	21	5	2010-07-31 21:25:00	2010-08-01 05:30:00	8:05:00
F10	SN	F	A	B	No	2010	35	8	2010-08-26	2010-08-27	05:00:00	05:00:00	Inactive	97	20:55:00	05:00:00	485	8.08333	20	5	2010-08-26 20:55:00	2010-08-27 05:00:00	8:05:00
F10	SN	F	A	B	No	2010	36	9	2010-09-02	2010-09-03	05:15:00	05:15:00	Inactive	97	21:10:00	05:15:00	485	8.08333	21	5	2010-09-02 21:10:00	2010-09-03 05:15:00	8:05:00
F10	SN	F	A	HB	No	2011	30	7	2011-07-16	2011-07-17	05:25:00	05:25:00	Inactive	97	21:20:00	05:25:00	485	8.08333	21	5	2011-07-16 21:20:00	2011-07-17 05:25:00	8:05:00
F10	SN	F	A	HB	No	2011	35	8	2011-08-21	2011-08-22	05:10:00	05:10:00	Inactive	97	21:05:00	05:10:00	485	8.08333	21	5	2011-08-21 21:05:00	2011-08-22 05:10:00	8:05:00
F10	SN	F	A	HB	No	2011	35	8	2011-08-23	2011-08-24	04:40:00	04:40:00	Inactive	97	20:35:00	04:40:00	485	8.08333	20	4	2011-08-23 20:35:00	2011-08-24 04:40:00	8:05:00
F10	SN	F	A	PB	No	2011	38	9	2011-09-15	2011-09-16	06:35:00	06:35:00	Inactive	97	22:30:00	06:35:00	485	8.08333	22	6	2011-09-15 22:30:00	2011-09-16 06:35:00	8:05:00
F14-	SC	F	A	B	No	2011	35	8	2011-08-25	2011-08-26	05:05:00	05:05:00	Inactive	97	21:00:00	05:05:00	485	8.08333	21	5	2011-08-25 21:00:00	2011-08-26 05:05:00	8:05:00
F14-	SC	F	A	B	No	2011	38	9	2011-09-11	2011-09-12	05:25:00	05:25:00	Inactive	97	21:20:00	05:25:00	485	8.08333	21	5	2011-09-11 21:20:00	2011-09-12 05:25:00	8:05:00
F14-	SC	F	A	HB	No	2012	19	5	2012-05-09	2012-05-10	05:30:00	05:30:00	Inactive	97	21:25:00	05:30:00	485	8.08333	21	5	2012-05-09 21:25:00	2012-05-10 05:30:00	8:05:00
F2	SN	F	2YR	HB	No	2005	25	6	2005-06-16	2005-06-17	06:00:00	06:00:00	Inactive	97	21:55:00	06:00:00	485	8.08333	21	6	2005-06-16 21:55:00	2005-06-17 06:00:00	8:05:00
F2	SN	F	2YR	HB	No	2005	28	7	2005-07-05	2005-07-06	05:30:00	05:30:00	Inactive	97	21:25:00	05:30:00	485	8.08333	21	5	2005-07-05 21:25:00	2005-07-06 05:30:00	8:05:00
F2	SN	F	2YR	HB	No	2005	29	7	2005-07-14	2005-07-15	04:55:00	04:55:00	Inactive	97	20:50:00	04:55:00	485	8.08333	20	4	2005-07-14 20:50:00	2005-07-15 04:55:00	8:05:00
F2	SN	F	2YR	HB	No	2005	31	7	2005-07-29	2005-07-30	05:25:00	05:25:00	Inactive	97	21:20:00	05:25:00	485	8.08333	21	5	2005-07-29 21:20:00	2005-07-30 05:25:00	8:05:00
F3	SN	F	SA	HB	No	2005	23	6	2005-05-31	2005-06-01	06:00:00	06:00:00	Inactive	97	21:55:00	06:00:00	485	8.08333	21	6	2005-05-31 21:55:00	2005-06-01 06:00:00	8:05:00
F3	SN	F	SA	HB	No	2005	33	8	2005-08-09	2005-08-10	05:50:00	05:50:00	Inactive	97	21:45:00	05:50:00	485	8.08333	21	5	2005-08-09 21:45:00	2005-08-10 05:50:00	8:05:00
F3	SN	F	SA	B	No	2005	36	8	2005-08-27	2005-08-28	05:20:00	05:20:00	Inactive	97	21:15:00	05:20:00	485	8.08333	21	5	2005-08-27 21:15:00	2005-08-28 05:20:00	8:05:00
F3	SN	F	SA	HB	No	2006	23	6	2006-06-07	2006-06-08	05:35:00	05:35:00	Inactive	97	21:30:00	05:35:00	485	8.08333	21	5	2006-06-07 21:30:00	2006-06-08 05:35:00	8:05:00
F3	SN	F	SA	HB	No	2006	27	7	2006-07-06	2006-07-07	06:10:00	06:10:00	Inactive	97	22:05:00	06:10:00	485	8.08333	22	6	2006-07-06 22:05:00	2006-07-07 06:10:00	8:05:00
F3	SN	F	SA	PB	No	2006	39	9	2006-09-25	2006-09-26	06:15:00	06:15:00	Inactive	97	22:10:00	06:15:00	485	8.08333	22	6	2006-09-25 22:10:00	2006-09-26 06:15:00	8:05:00
F4	SC	F	YRL	EF	No	2006	32	8	2006-08-10	2006-08-11	05:45:00	05:45:00	Inactive	97	21:40:00	05:45:00	485	8.08333	21	5	2006-08-10 21:40:00	2006-08-11 05:45:00	8:05:00
F4	SC	F	YRL	B	No	2006	34	8	2006-08-23	2006-08-24	05:30:00	05:30:00	Inactive	97	21:25:00	05:30:00	485	8.08333	21	5	2006-08-23 21:25:00	2006-08-24 05:30:00	8:05:00
F4	SC	F	2YR	HB	No	2007	22	5	2007-05-28	2007-05-29		05:20:00	Inactive	97	21:15:00	05:20:00	485	8.08333	21	5	2007-05-28 15:55:00	2007-05-29	8:05:00
F4	SC	F	2YR	HB	No	2007	25	6	2007-06-21	2007-06-22		06:25:00	Inactive	97	22:20:00	06:25:00	485	8.08333	22	6	2007-06-21 15:55:00	2007-06-22	8:05:00
F4	SC	F	2YR	HB	No	2007	26	6	2007-06-26	2007-06-27		06:20:00	Inactive	97	22:15:00	06:20:00	485	8.08333	22	6	2007-06-26 15:55:00	2007-06-27	8:05:00
F6	SC	F	2YR	HB	No	2006	24	6	2006-06-10	2006-06-11	05:40:00	05:40:00	Inactive	97	21:35:00	05:40:00	485	8.08333	21	5	2006-06-10 21:35:00	2006-06-11 05:40:00	8:05:00
F6	SC	F	2YR	EF	No	2006	28	7	2006-07-12	2006-07-13	05:25:00	05:25:00	Inactive	97	21:20:00	05:25:00	485	8.08333	21	5	2006-07-12 21:20:00	2006-07-13 05:25:00	8:05:00
F6	SC	F	2YR	B	No	2006	37	9	2006-09-09	2006-09-10	04:50:00	04:50:00	Inactive	97	20:45:00	04:50:00	485	8.08333	20	4	2006-09-09 20:45:00	2006-09-10 04:50:00	8:05:00
F7	SC	F	A	HB	No	2007	22	5	2007-05-28	2007-05-29	04:40:00	04:40:00	Inactive	97	20:35:00	04:40:00	485	8.08333	20	4	2007-05-28 20:35:00	2007-05-29 04:40:00	8:05:00
F8	SN	F	2YR	HB	Post Cap	2007	23	6	2007-06-06	2007-06-07	05:35:00	05:35:00	Inactive	97	21:30:00	05:35:00	485	8.08333	21	5	2007-06-06 21:30:00	2007-06-07 05:35:00	8:05:00
F8	SN	F	2YR	HB	No	2007	32	8	2007-08-04	2007-08-05	06:05:00	06:05:00	Inactive	97	22:00:00	06:05:00	485	8.08333	22	6	2007-08-04 22:00:00	2007-08-05 06:05:00	8:05:00
F8	SN	F	2YR	HB	No	2007	33	8	2007-08-14	2007-08-15	06:20:00	06:20:00	Inactive	97	22:15:00	06:20:00	485	8.08333	22	6	2007-08-14 22:15:00	2007-08-15 06:20:00	8:05:00
F8	SN	F	2YR	PB	No	2007	37	9	2007-09-10	2007-09-11	06:10:00	06:10:00	Inactive	97	22:05:00	06:10:00	485	8.08333	22	6	2007-09-10 22:05:00	2007-09-11 06:10:00	8:05:00
F8	SN	F	3YR	HB	No	2008	25	6	2008-06-16	2008-06-17	06:00:00	06:00:00	Inactive	97	21:55:00	06:00:00	485	8.08333	21	6	2008-06-16 21:55:00	2008-06-17 06:00:00	8:05:00
F8	SN	F	3YR	PB	No	2008	40	10	2008-10-03	2008-10-03	13:55:00	13:55:00	Inactive	97	05:50:00	13:55:00	485	8.08333	5	13	2008-10-03 05:50:00	2008-10-03 13:55:00	8:05:00
F8	SN	F	?	HB	No	2009	33	8	2009-08-14	2009-08-15	05:55:00	05:55:00	Inactive	97	21:50:00	05:55:00	485	8.08333	21	5	2009-08-14 21:50:00	2009-08-15 05:55:00	8:05:00
F8	SN	F	?	B	No	2009	37	9	2009-09-07	2009-09-08	05:45:00	05:45:00	Inactive	97	21:40:00	05:45:00	485	8.08333	21	5	2009-09-07 21:40:00	2009-09-08 05:45:00	8:05:00
F8	SN	F	?	B	No	2009	38	9	2009-09-15	2009-09-16	05:15:00	05:15:00	Inactive	97	21:10:00	05:15:00	485	8.08333	21	5	2009-09-15 21:10:00	2009-09-16 05:15:00	8:05:00
F8	SN	F	?	PB	No	2009	41	10	2009-10-09	2009-10-10	07:45:00	07:45:00	Inactive	97	23:40:00	07:45:00	485	8.08333	23	7	2009-10-09 23:40:00	2009-10-10 07:45:00	8:05:00
F9	SN	F	A	HB	No	2007	32	8	2007-08-07	2007-08-08	05:25:00	05:25:00	Inactive	97	21:20:00	05:25:00	485	8.08333	21	5	2007-08-07 21:20:00	2007-08-08 05:25:00	8:05:00
F9	SN	F	A	HB	No	2007	33	8	2007-08-12	2007-08-13	05:30:00	05:30:00	Inactive	97	21:25:00	05:30:00	485	8.08333	21	5	2007-08-12 21:25:00	2007-08-13 05:30:00	8:05:00
F9	SN	F	A	HB	No	2007	34	8	2007-08-19	2007-08-20	05:40:00	05:40:00	Inactive	97	21:35:00	05:40:00	485	8.08333	21	5	2007-08-19 21:35:00	2007-08-20 05:40:00	8:05:00
F9	SN	F	A	PB	No	2007	44	11	2007-11-01	2007-11-02	07:00:00	07:00:00	Inactive	97	22:55:00	07:00:00	485	8.08333	22	7	2007-11-01 22:55:00	2007-11-02 07:00:00	8:05:00
F9	SN	F	A	HB	No	2008	24	6	2008-06-10	2008-06-11	06:10:00	06:10:00	Inactive	97	22:05:00	06:10:00	485	8.08333	22	6	2008-06-10 22:05:00	2008-06-11 06:10:00	8:05:00
F9	SN	F	A	B	No	2008	38	9	2008-09-14	2008-09-15	05:20:00	05:20:00	Inactive	97	21:15:00	05:20:00	485	8.08333	21	5	2008-09-14 21:15:00	2008-09-15 05:20:00	8:05:00
F1	SN	F	A	B	No	2005	34	8	2005-08-17	2005-08-18	05:20:00	05:20:00	Inactive	96	21:20:00	05:20:00	480	8	21	5	2005-08-17 21:20:00	2005-08-18 05:20:00	8:00:00
F1	SN	F	COY	B	No	2006	33	8	2006-08-17	2006-08-18	05:40:00	05:40:00	Inactive	96	21:40:00	05:40:00	480	8	21	5	2006-08-17 21:40:00	2006-08-18 05:40:00	8:00:00
F1	SN	F	COY	PB	No	2006	41	10	2006-10-10	2006-10-10	08:35:00	08:35:00	Inactive	96	00:35:00	08:35:00	480	8	0	8	2006-10-10 00:35:00	2006-10-10 08:35:00	8:00:00
F1	SN	F	YRL	HB	No	2007	27	7	2007-06-30	2007-07-01	05:35:00	05:35:00	Inactive	96	21:35:00	05:35:00	480	8	21	5	2007-06-30 21:35:00	2007-07-01 05:35:00	8:00:00
F1	SN	F	YRL	HB	No	2007	32	8	2007-08-09	2007-08-10	05:45:00	05:45:00	Inactive	96	21:45:00	05:45:00	480	8	21	5	2007-08-09 21:45:00	2007-08-10 05:45:00	8:00:00
F10	SN	F	A	PB	No	2010	41	10	2010-10-05	2010-10-06	05:15:00	05:15:00	Inactive	96	21:15:00	05:15:00	480	8	21	5	2010-10-05 21:15:00	2010-10-06 05:15:00	8:00:00
F10	SN	F	A	PB	No	2010	42	10	2010-10-12	2010-10-13	06:15:00	06:15:00	Inactive	96	22:15:00	06:15:00	480	8	22	6	2010-10-12 22:15:00	2010-10-13 06:15:00	8:00:00
F10	SN	F	A	HB	No	2011	27	6	2011-06-28	2011-06-29	05:05:00	05:05:00	Inactive	96	21:05:00	05:05:00	480	8	21	5	2011-06-28 21:05:00	2011-06-29 05:05:00	8:00:00
F10	SN	F	A	HB	No	2011	29	7	2011-07-13	2011-07-14	05:20:00	05:20:00	Inactive	96	21:20:00	05:20:00	480	8	21	5	2011-07-13 21:20:00	2011-07-14 05:20:00	8:00:00
F10	SN	F	A	HB	No	2011	31	7	2011-07-28	2011-07-29	05:50:00	05:50:00	Inactive	96	21:50:00	05:50:00	480	8	21	5	2011-07-28 21:50:00	2011-07-29 05:50:00	8:00:00
F10	SN	F	A	PB	No	2011	40	10	2011-09-30	2011-10-01	06:30:00	06:30:00	Inactive	96	22:30:00	06:30:00	480	8	22	6	2011-09-30 22:30:00	2011-10-01 06:30:00	8:00:00
F14-	SC	F	A	HB	No	2011	34	8	2011-08-15	2011-08-16	05:05:00	05:05:00	Inactive	96	21:05:00	05:05:00	480	8	21	5	2011-08-15 21:05:00	2011-08-16 05:05:00	8:00:00
F14-	SC	F	A	HB	No	2011	34	8	2011-08-19	2011-08-20	04:55:00	04:55:00	Inactive	96	20:55:00	04:55:00	480	8	20	4	2011-08-19 20:55:00	2011-08-20 04:55:00	8:00:00
F14-	SC	F	A	HB	No	2011	35	8	2011-08-22	2011-08-23	05:25:00	05:25:00	Inactive	96	21:25:00	05:25:00	480	8	21	5	2011-08-22 21:25:00	2011-08-23 05:25:00	8:00:00
F14-	SC	F	A	B	No	2011	39	9	2011-09-21	2011-09-22	05:05:00	05:05:00	Inactive	96	21:05:00	05:05:00	480	8	21	5	2011-09-21 21:05:00	2011-09-22 05:05:00	8:00:00
F14-	SC	F	A	HB	No	2012	25	6	2012-06-17	2012-06-18	04:55:00	04:55:00	Inactive	96	20:55:00	04:55:00	480	8	20	4	2012-06-17 20:55:00	2012-06-18 04:55:00	8:00:00
F14-	SC	F	A	HB	No	2012	30	7	2012-07-22	2012-07-23	05:25:00	05:25:00	Inactive	96	21:25:00	05:25:00	480	8	21	5	2012-07-22 21:25:00	2012-07-23 05:25:00	8:00:00
F2	SN	F	2YR	HB	No	2005	31	7	2005-07-25	2005-07-26	05:05:00	05:05:00	Inactive	96	21:05:00	05:05:00	480	8	21	5	2005-07-25 21:05:00	2005-07-26 05:05:00	8:00:00
F2	SN	F	2YR	HB	No	2005	31	7	2005-07-28	2005-07-29	05:20:00	05:20:00	Inactive	96	21:20:00	05:20:00	480	8	21	5	2005-07-28 21:20:00	2005-07-29 05:20:00	8:00:00
F3	SN	F	SA	HB	No	2005	24	6	2005-06-08	2005-06-09	06:00:00	06:00:00	Inactive	96	22:00:00	06:00:00	480	8	22	6	2005-06-08 22:00:00	2005-06-09 06:00:00	8:00:00
F3	SN	F	SA	HB	No	2005	27	6	2005-06-29	2005-06-30	05:20:00	05:20:00	Inactive	96	21:20:00	05:20:00	480	8	21	5	2005-06-29 21:20:00	2005-06-30 05:20:00	8:00:00
F3	SN	F	SA	HB	No	2005	28	7	2005-07-04	2005-07-05	05:35:00	05:35:00	Inactive	96	21:35:00	05:35:00	480	8	21	5	2005-07-04 21:35:00	2005-07-05 05:35:00	8:00:00
F3	SN	F	SA	HB	No	2005	30	7	2005-07-19	2005-07-20	05:35:00	05:35:00	Inactive	96	21:35:00	05:35:00	480	8	21	5	2005-07-19 21:35:00	2005-07-20 05:35:00	8:00:00
F3	SN	F	SA	HB	No	2005	31	7	2005-07-28	2005-07-29	05:05:00	05:05:00	Inactive	96	21:05:00	05:05:00	480	8	21	5	2005-07-28 21:05:00	2005-07-29 05:05:00	8:00:00
F3	SN	F	SA	HB	No	2006	24	6	2006-06-15	2006-06-16	06:25:00	06:25:00	Inactive	96	22:25:00	06:25:00	480	8	22	6	2006-06-15 22:25:00	2006-06-16 06:25:00	8:00:00
F3	SN	F	SA	B	No	2006	36	9	2006-09-08	2006-09-09	05:40:00	05:40:00	Inactive	96	21:40:00	05:40:00	480	8	21	5	2006-09-08 21:40:00	2006-09-09 05:40:00	8:00:00
F3	SN	F	SA	B	No	2006	37	9	2006-09-16	2006-09-16	08:35:00	08:35:00	Inactive	96	00:35:00	08:35:00	480	8	0	8	2006-09-16 00:35:00	2006-09-16 08:35:00	8:00:00
F4	SC	F	YRL	HB	Capture	2006	20	5	2006-05-19	2006-05-19	18:45:00	18:45:00	Inactive	96	10:45:00	18:45:00	480	8	10	18	2006-05-19 10:45:00	2006-05-19 18:45:00	8:00:00
F4	SC	F	YRL	HB	No	2006	23	6	2006-06-03	2006-06-04	06:00:00	06:00:00	Inactive	96	22:00:00	06:00:00	480	8	22	6	2006-06-03 22:00:00	2006-06-04 06:00:00	8:00:00
F4	SC	F	YRL	B	No	2006	35	8	2006-08-30	2006-08-31	05:40:00	05:40:00	Inactive	96	21:40:00	05:40:00	480	8	21	5	2006-08-30 21:40:00	2006-08-31 05:40:00	8:00:00
F4	SC	F	YRL	B	No	2006	38	9	2006-09-16	2006-09-17	05:50:00	05:50:00	Inactive	96	21:50:00	05:50:00	480	8	21	5	2006-09-16 21:50:00	2006-09-17 05:50:00	8:00:00
F6	SC	F	2YR	B	No	2006	35	9	2006-09-01	2006-09-02	05:05:00	05:05:00	Inactive	96	21:05:00	05:05:00	480	8	21	5	2006-09-01 21:05:00	2006-09-02 05:05:00	8:00:00
F7	SC	F	A	HB	No	2006	27	7	2006-07-01	2006-07-02	06:25:00	06:25:00	Inactive	96	22:25:00	06:25:00	480	8	22	6	2006-07-01 22:25:00	2006-07-02 06:25:00	8:00:00
F7	SC	F	A	HB	No	2007	19	5	2007-05-06	2007-05-07	05:55:00	05:55:00	Inactive	96	21:55:00	05:55:00	480	8	21	5	2007-05-06 21:55:00	2007-05-07 05:55:00	8:00:00
F8	SN	F	2YR	HB	No	2007	29	7	2007-07-19	2007-07-20	07:25:00	07:25:00	Inactive	96	23:25:00	07:25:00	480	8	23	7	2007-07-19 23:25:00	2007-07-20 07:25:00	8:00:00
F8	SN	F	2YR	HB	No	2007	35	8	2007-08-29	2007-08-30	05:45:00	05:45:00	Inactive	96	21:45:00	05:45:00	480	8	21	5	2007-08-29 21:45:00	2007-08-30 05:45:00	8:00:00
F8	SN	F	3YR	HB	No	2008	25	6	2008-06-18	2008-06-19	06:20:00	06:20:00	Inactive	96	22:20:00	06:20:00	480	8	22	6	2008-06-18 22:20:00	2008-06-19 06:20:00	8:00:00
F8	SN	F	?	HB	No	2009	24	6	2009-06-10	2009-06-11	06:35:00	06:35:00	Inactive	96	22:35:00	06:35:00	480	8	22	6	2009-06-10 22:35:00	2009-06-11 06:35:00	8:00:00
F8	SN	F	?	HB	No	2009	25	6	2009-06-15	2009-06-16	06:25:00	06:25:00	Inactive	96	22:25:00	06:25:00	480	8	22	6	2009-06-15 22:25:00	2009-06-16 06:25:00	8:00:00
F8	SN	F	?	HB	No	2009	25	6	2009-06-19	2009-06-20	06:40:00	06:40:00	Inactive	96	22:40:00	06:40:00	480	8	22	6	2009-06-19 22:40:00	2009-06-20 06:40:00	8:00:00
F8	SN	F	?	HB	No	2009	33	8	2009-08-12	2009-08-13	06:00:00	06:00:00	Inactive	96	22:00:00	06:00:00	480	8	22	6	2009-08-12 22:00:00	2009-08-13 06:00:00	8:00:00
F8	SN	F	?	B	No	2009	35	8	2009-08-26	2009-08-27	05:15:00	05:15:00	Inactive	96	21:15:00	05:15:00	480	8	21	5	2009-08-26 21:15:00	2009-08-27 05:15:00	8:00:00
F8	SN	F	?	PB	No	2009	39	9	2009-09-24	2009-09-25	04:25:00	04:25:00	Inactive	96	20:25:00	04:25:00	480	8	20	4	2009-09-24 20:25:00	2009-09-25 04:25:00	8:00:00
F9	SN	F	A	HB	No	2007	26	6	2007-06-25	2007-06-26	06:05:00	06:05:00	Inactive	96	22:05:00	06:05:00	480	8	22	6	2007-06-25 22:05:00	2007-06-26 06:05:00	8:00:00
F9	SN	F	A	HB	No	2007	30	7	2007-07-21	2007-07-22	04:35:00	04:35:00	Inactive	96	20:35:00	04:35:00	480	8	20	4	2007-07-21 20:35:00	2007-07-22 04:35:00	8:00:00
F9	SN	F	A	HB	No	2007	34	8	2007-08-21	2007-08-22	05:50:00	05:50:00	Inactive	96	21:50:00	05:50:00	480	8	21	5	2007-08-21 21:50:00	2007-08-22 05:50:00	8:00:00
F9	SN	F	A	PB	No	2007	38	9	2007-09-15	2007-09-16	05:15:00	05:15:00	Inactive	96	21:15:00	05:15:00	480	8	21	5	2007-09-15 21:15:00	2007-09-16 05:15:00	8:00:00
F9	SN	F	A	HB	No	2008	31	7	2008-07-30	2008-07-31	05:55:00	05:55:00	Inactive	96	21:55:00	05:55:00	480	8	21	5	2008-07-30 21:55:00	2008-07-31 05:55:00	8:00:00
F1	SN	F	A	HB	No	2005	29	7	2005-07-10	2005-07-11	06:00:00	06:00:00	Inactive	95	22:05:00	06:00:00	475	7.91667	22	6	2005-07-10 22:05:00	2005-07-11 06:00:00	7:55:00
F1	SN	F	COY	HB	No	2006	23	6	2006-06-07	2006-06-08	05:30:00	05:30:00	Inactive	95	21:35:00	05:30:00	475	7.91667	21	5	2006-06-07 21:35:00	2006-06-08 05:30:00	7:55:00
F1	SN	F	COY	HB	No	2006	25	6	2006-06-20	2006-06-20	08:15:00	08:15:00	Inactive	95	00:20:00	08:15:00	475	7.91667	0	8	2006-06-20 00:20:00	2006-06-20 08:15:00	7:55:00
F1	SN	F	COY	HB	No	2006	33	8	2006-08-14	2006-08-15	05:30:00	05:30:00	Inactive	95	21:35:00	05:30:00	475	7.91667	21	5	2006-08-14 21:35:00	2006-08-15 05:30:00	7:55:00
F1	SN	F	YRL	HB	No	2007	26	6	2007-06-27	2007-06-28	05:10:00	05:10:00	Inactive	95	21:15:00	05:10:00	475	7.91667	21	5	2007-06-27 21:15:00	2007-06-28 05:10:00	7:55:00
F1	SN	F	YRL	PB	No	2007	33	8	2007-08-16	2007-08-17	05:45:00	05:45:00	Inactive	95	21:50:00	05:45:00	475	7.91667	21	5	2007-08-16 21:50:00	2007-08-17 05:45:00	7:55:00
F10	SN	F	A	HB	No	2010	26	6	2010-06-23	2010-06-24	05:05:00	05:05:00	Inactive	95	21:10:00	05:05:00	475	7.91667	21	5	2010-06-23 21:10:00	2010-06-24 05:05:00	7:55:00
F10	SN	F	A	HB	No	2010	32	8	2010-08-02	2010-08-03	05:15:00	05:15:00	Inactive	95	21:20:00	05:15:00	475	7.91667	21	5	2010-08-02 21:20:00	2010-08-03 05:15:00	7:55:00
F10	SN	F	A	HB	No	2010	34	8	2010-08-16	2010-08-17	05:05:00	05:05:00	Inactive	95	21:10:00	05:05:00	475	7.91667	21	5	2010-08-16 21:10:00	2010-08-17 05:05:00	7:55:00
F10	SN	F	A	HB	No	2011	27	6	2011-06-26	2011-06-27	06:05:00	06:05:00	Inactive	95	22:10:00	06:05:00	475	7.91667	22	6	2011-06-26 22:10:00	2011-06-27 06:05:00	7:55:00
F10	SN	F	A	HB	No	2011	29	7	2011-07-14	2011-07-15	05:35:00	05:35:00	Inactive	95	21:40:00	05:35:00	475	7.91667	21	5	2011-07-14 21:40:00	2011-07-15 05:35:00	7:55:00
F14-	SC	F	A	HB	No	2012	19	5	2012-05-08	2012-05-09	05:20:00	05:20:00	Inactive	95	21:25:00	05:20:00	475	7.91667	21	5	2012-05-08 21:25:00	2012-05-09 05:20:00	7:55:00
F14-	SC	F	A	HB	No	2012	23	6	2012-06-02	2012-06-03	04:40:00	04:40:00	Inactive	95	20:45:00	04:40:00	475	7.91667	20	4	2012-06-02 20:45:00	2012-06-03 04:40:00	7:55:00
F14-	SC	F	A	HB	No	2012	30	7	2012-07-21	2012-07-22	05:25:00	05:25:00	Inactive	95	21:30:00	05:25:00	475	7.91667	21	5	2012-07-21 21:30:00	2012-07-22 05:25:00	7:55:00
F2	SN	F	2YR	HB	No	2005	21	5	2005-05-18	2005-05-18	14:45:00	14:45:00	Inactive	95	06:50:00	14:45:00	475	7.91667	6	14	2005-05-18 06:50:00	2005-05-18 14:45:00	7:55:00
F2	SN	F	2YR	HB	No	2005	22	5	2005-05-26	2005-05-27	05:25:00	05:25:00	Inactive	95	21:30:00	05:25:00	475	7.91667	21	5	2005-05-26 21:30:00	2005-05-27 05:25:00	7:55:00
F2	SN	F	2YR	HB	No	2005	23	6	2005-06-03	2005-06-04	05:20:00	05:20:00	Inactive	95	21:25:00	05:20:00	475	7.91667	21	5	2005-06-03 21:25:00	2005-06-04 05:20:00	7:55:00
F2	SN	F	2YR	HB	No	2005	28	7	2005-07-02	2005-07-03	05:45:00	05:45:00	Inactive	95	21:50:00	05:45:00	475	7.91667	21	5	2005-07-02 21:50:00	2005-07-03 05:45:00	7:55:00
F2	SN	F	2YR	HB	No	2005	33	8	2005-08-07	2005-08-08	05:25:00	05:25:00	Inactive	95	21:30:00	05:25:00	475	7.91667	21	5	2005-08-07 21:30:00	2005-08-08 05:25:00	7:55:00
F2	SN	F	2YR	HB	No	2005	33	8	2005-08-09	2005-08-10	05:05:00	05:05:00	Inactive	95	21:10:00	05:05:00	475	7.91667	21	5	2005-08-09 21:10:00	2005-08-10 05:05:00	7:55:00
F2	SN	F	2YR	HB	No	2005	33	8	2005-08-10	2005-08-11	05:40:00	05:40:00	Inactive	95	21:45:00	05:40:00	475	7.91667	21	5	2005-08-10 21:45:00	2005-08-11 05:40:00	7:55:00
F2	SN	F	2YR	HB	No	2005	33	8	2005-08-12	2005-08-13	04:50:00	04:50:00	Inactive	95	20:55:00	04:50:00	475	7.91667	20	4	2005-08-12 20:55:00	2005-08-13 04:50:00	7:55:00
F3	SN	F	SA	HB	No	2005	28	7	2005-07-07	2005-07-08	05:40:00	05:40:00	Inactive	95	21:45:00	05:40:00	475	7.91667	21	5	2005-07-07 21:45:00	2005-07-08 05:40:00	7:55:00
F3	SN	F	SA	HB	No	2006	27	7	2006-07-02	2006-07-03	05:30:00	05:30:00	Inactive	95	21:35:00	05:30:00	475	7.91667	21	5	2006-07-02 21:35:00	2006-07-03 05:30:00	7:55:00
F3	SN	F	SA	B	No	2006	33	8	2006-08-15	2006-08-16	06:05:00	06:05:00	Inactive	95	22:10:00	06:05:00	475	7.91667	22	6	2006-08-15 22:10:00	2006-08-16 06:05:00	7:55:00
F3	SN	F	SA	B	No	2006	34	8	2006-08-22	2006-08-23	05:15:00	05:15:00	Inactive	95	21:20:00	05:15:00	475	7.91667	21	5	2006-08-22 21:20:00	2006-08-23 05:15:00	7:55:00
F3	SN	F	SA	B	No	2006	34	8	2006-08-23	2006-08-24	05:30:00	05:30:00	Inactive	95	21:35:00	05:30:00	475	7.91667	21	5	2006-08-23 21:35:00	2006-08-24 05:30:00	7:55:00
F3	SN	F	SA	B	No	2006	35	8	2006-08-28	2006-08-29	05:30:00	05:30:00	Inactive	95	21:35:00	05:30:00	475	7.91667	21	5	2006-08-28 21:35:00	2006-08-29 05:30:00	7:55:00
F3	SN	F	SA	PB	No	2006	39	9	2006-09-26	2006-09-27	06:20:00	06:20:00	Inactive	95	22:25:00	06:20:00	475	7.91667	22	6	2006-09-26 22:25:00	2006-09-27 06:20:00	7:55:00
F4	SC	F	YRL	HB	No	2006	21	5	2006-05-24	2006-05-25	06:20:00	06:20:00	Inactive	95	22:25:00	06:20:00	475	7.91667	22	6	2006-05-24 22:25:00	2006-05-25 06:20:00	7:55:00
F4	SC	F	YRL	HB	No	2006	21	5	2006-05-25	2006-05-26	05:20:00	05:20:00	Inactive	95	21:25:00	05:20:00	475	7.91667	21	5	2006-05-25 21:25:00	2006-05-26 05:20:00	7:55:00
F4	SC	F	YRL	B	No	2006	34	8	2006-08-19	2006-08-20	05:15:00	05:15:00	Inactive	95	21:20:00	05:15:00	475	7.91667	21	5	2006-08-19 21:20:00	2006-08-20 05:15:00	7:55:00
F4	SC	F	YRL	B	No	2006	34	8	2006-08-21	2006-08-22	05:10:00	05:10:00	Inactive	95	21:15:00	05:10:00	475	7.91667	21	5	2006-08-21 21:15:00	2006-08-22 05:10:00	7:55:00
F4	SC	F	YRL	B	No	2006	34	8	2006-08-22	2006-08-23	05:20:00	05:20:00	Inactive	95	21:25:00	05:20:00	475	7.91667	21	5	2006-08-22 21:25:00	2006-08-23 05:20:00	7:55:00
F4	SC	F	YRL	B	No	2006	36	9	2006-09-05	2006-09-06	05:15:00	05:15:00	Inactive	95	21:20:00	05:15:00	475	7.91667	21	5	2006-09-05 21:20:00	2006-09-06 05:15:00	7:55:00
F4	SC	F	2YR	HB	No	2007	21	5	2007-05-23	2007-05-24		05:20:00	Inactive	95	21:25:00	05:20:00	475	7.91667	21	5	2007-05-23 16:05:00	2007-05-24	7:55:00
F4	SC	F	2YR	HB	No	2007	21	5	2007-05-24	2007-05-25		16:25:00	Inactive	95	08:30:00	16:25:00	475	7.91667	8	16	2007-05-24 16:05:00	2007-05-25	7:55:00
F4	SC	F	2YR	HB	No	2007	22	5	2007-05-27	2007-05-28		05:50:00	Inactive	95	21:55:00	05:50:00	475	7.91667	21	5	2007-05-27 16:05:00	2007-05-28	7:55:00
F6	SC	F	2YR	EF	No	2006	28	7	2006-07-14	2006-07-15	05:55:00	05:55:00	Inactive	95	22:00:00	05:55:00	475	7.91667	22	5	2006-07-14 22:00:00	2006-07-15 05:55:00	7:55:00
F6	SC	F	2YR	B	No	2006	36	9	2006-09-02	2006-09-03	04:45:00	04:45:00	Inactive	95	20:50:00	04:45:00	475	7.91667	20	4	2006-09-02 20:50:00	2006-09-03 04:45:00	7:55:00
F6	SC	F	2YR	B	No	2006	36	9	2006-09-03	2006-09-04	04:35:00	04:35:00	Inactive	95	20:40:00	04:35:00	475	7.91667	20	4	2006-09-03 20:40:00	2006-09-04 04:35:00	7:55:00
F7	SC	F	A	B	No	2006	33	8	2006-08-18	2006-08-19	04:55:00	04:55:00	Inactive	95	21:00:00	04:55:00	475	7.91667	21	4	2006-08-18 21:00:00	2006-08-19 04:55:00	7:55:00
F8	SN	F	2YR	HB	No	2007	31	8	2007-08-03	2007-08-04	06:35:00	06:35:00	Inactive	95	22:40:00	06:35:00	475	7.91667	22	6	2007-08-03 22:40:00	2007-08-04 06:35:00	7:55:00
F8	SN	F	2YR	HB	No	2007	32	8	2007-08-06	2007-08-07	05:40:00	05:40:00	Inactive	95	21:45:00	05:40:00	475	7.91667	21	5	2007-08-06 21:45:00	2007-08-07 05:40:00	7:55:00
F8	SN	F	?	HB	No	2009	32	8	2009-08-05	2009-08-06	05:50:00	05:50:00	Inactive	95	21:55:00	05:50:00	475	7.91667	21	5	2009-08-05 21:55:00	2009-08-06 05:50:00	7:55:00
F8	SN	F	?	B	No	2009	34	8	2009-08-18	2009-08-19	05:30:00	05:30:00	Inactive	95	21:35:00	05:30:00	475	7.91667	21	5	2009-08-18 21:35:00	2009-08-19 05:30:00	7:55:00
F8	SN	F	?	B	No	2009	38	9	2009-09-18	2009-09-19	05:50:00	05:50:00	Inactive	95	21:55:00	05:50:00	475	7.91667	21	5	2009-09-18 21:55:00	2009-09-19 05:50:00	7:55:00
F8	SN	F	?	PB	No	2009	41	10	2009-10-06	2009-10-07	06:55:00	06:55:00	Inactive	95	23:00:00	06:55:00	475	7.91667	23	6	2009-10-06 23:00:00	2009-10-07 06:55:00	7:55:00
F8	SN	F	?	PB	No	2009	43	10	2009-10-18	2009-10-18	11:05:00	11:05:00	Inactive	95	03:10:00	11:05:00	475	7.91667	3	11	2009-10-18 03:10:00	2009-10-18 11:05:00	7:55:00
F9	SN	F	A	HB	No	2007	24	6	2007-06-12	2007-06-13	06:05:00	06:05:00	Inactive	95	22:10:00	06:05:00	475	7.91667	22	6	2007-06-12 22:10:00	2007-06-13 06:05:00	7:55:00
F9	SN	F	A	HB	No	2007	35	8	2007-08-29	2007-08-30	05:00:00	05:00:00	Inactive	95	21:05:00	05:00:00	475	7.91667	21	5	2007-08-29 21:05:00	2007-08-30 05:00:00	7:55:00
F9	SN	F	A	PB	No	2007	45	11	2007-11-04	2007-11-05	07:15:00	07:15:00	Inactive	95	23:20:00	07:15:00	475	7.91667	23	7	2007-11-04 23:20:00	2007-11-05 07:15:00	7:55:00
F9	SN	F	A	HB	No	2008	32	8	2008-08-02	2008-08-03	05:35:00	05:35:00	Inactive	95	21:40:00	05:35:00	475	7.91667	21	5	2008-08-02 21:40:00	2008-08-03 05:35:00	7:55:00
F1	SN	F	A	HB	No	2005	21	5	2005-05-14	2005-05-15	05:45:00	05:45:00	Inactive	94	21:55:00	05:45:00	470	7.83333	21	5	2005-05-14 21:55:00	2005-05-15 05:45:00	7:50:00
F1	SN	F	COY	B	No	2006	39	9	2006-09-26	2006-09-27	05:40:00	05:40:00	Inactive	94	21:50:00	05:40:00	470	7.83333	21	5	2006-09-26 21:50:00	2006-09-27 05:40:00	7:50:00
F1	SN	F	YRL	HB	No	2007	24	6	2007-06-15	2007-06-16	06:35:00	06:35:00	Inactive	94	22:45:00	06:35:00	470	7.83333	22	6	2007-06-15 22:45:00	2007-06-16 06:35:00	7:50:00
F1	SN	F	YRL	HB	No	2007	25	6	2007-06-17	2007-06-18	06:40:00	06:40:00	Inactive	94	22:50:00	06:40:00	470	7.83333	22	6	2007-06-17 22:50:00	2007-06-18 06:40:00	7:50:00
F1	SN	F	YRL	HB	No	2007	25	6	2007-06-20	2007-06-21	05:30:00	05:30:00	Inactive	94	21:40:00	05:30:00	470	7.83333	21	5	2007-06-20 21:40:00	2007-06-21 05:30:00	7:50:00
F1	SN	F	YRL	HB	No	2007	25	6	2007-06-22	2007-06-23	05:40:00	05:40:00	Inactive	94	21:50:00	05:40:00	470	7.83333	21	5	2007-06-22 21:50:00	2007-06-23 05:40:00	7:50:00
F1	SN	F	YRL	HB	No	2007	28	7	2007-07-09	2007-07-10	05:15:00	05:15:00	Inactive	94	21:25:00	05:15:00	470	7.83333	21	5	2007-07-09 21:25:00	2007-07-10 05:15:00	7:50:00
F1	SN	F	YRL	HB	No	2007	30	7	2007-07-22	2007-07-23	05:20:00	05:20:00	Inactive	94	21:30:00	05:20:00	470	7.83333	21	5	2007-07-22 21:30:00	2007-07-23 05:20:00	7:50:00
F1	SN	F	YRL	HB	No	2007	33	8	2007-08-14	2007-08-15	05:25:00	05:25:00	Inactive	94	21:35:00	05:25:00	470	7.83333	21	5	2007-08-14 21:35:00	2007-08-15 05:25:00	7:50:00
F1	SN	F	YRL	PB	No	2007	35	8	2007-08-29	2007-08-30	05:35:00	05:35:00	Inactive	94	21:45:00	05:35:00	470	7.83333	21	5	2007-08-29 21:45:00	2007-08-30 05:35:00	7:50:00
F10	SN	F	A	HB	Post Cap	2010	24	6	2010-06-11	2010-06-12	05:05:00	05:05:00	Inactive	94	21:15:00	05:05:00	470	7.83333	21	5	2010-06-11 21:15:00	2010-06-12 05:05:00	7:50:00
F10	SN	F	A	HB	No	2010	26	6	2010-06-20	2010-06-21	06:15:00	06:15:00	Inactive	94	22:25:00	06:15:00	470	7.83333	22	6	2010-06-20 22:25:00	2010-06-21 06:15:00	7:50:00
F10	SN	F	A	HB	No	2010	27	7	2010-07-01	2010-07-02	04:40:00	04:40:00	Inactive	94	20:50:00	04:40:00	470	7.83333	20	4	2010-07-01 20:50:00	2010-07-02 04:40:00	7:50:00
F10	SN	F	A	HB	No	2010	32	8	2010-08-06	2010-08-07	05:20:00	05:20:00	Inactive	94	21:30:00	05:20:00	470	7.83333	21	5	2010-08-06 21:30:00	2010-08-07 05:20:00	7:50:00
F10	SN	F	A	PB	No	2010	42	10	2010-10-09	2010-10-10	06:25:00	06:25:00	Inactive	94	22:35:00	06:25:00	470	7.83333	22	6	2010-10-09 22:35:00	2010-10-10 06:25:00	7:50:00
F10	SN	F	A	HB	No	2011	26	6	2011-06-23	2011-06-24	05:10:00	05:10:00	Inactive	94	21:20:00	05:10:00	470	7.83333	21	5	2011-06-23 21:20:00	2011-06-24 05:10:00	7:50:00
F10	SN	F	A	HB	No	2011	30	7	2011-07-18	2011-07-19	05:15:00	05:15:00	Inactive	94	21:25:00	05:15:00	470	7.83333	21	5	2011-07-18 21:25:00	2011-07-19 05:15:00	7:50:00
F10	SN	F	A	HB	No	2011	30	7	2011-07-19	2011-07-20	05:30:00	05:30:00	Inactive	94	21:40:00	05:30:00	470	7.83333	21	5	2011-07-19 21:40:00	2011-07-20 05:30:00	7:50:00
F10	SN	F	A	HB	No	2011	33	8	2011-08-10	2011-08-11	05:35:00	05:35:00	Inactive	94	21:45:00	05:35:00	470	7.83333	21	5	2011-08-10 21:45:00	2011-08-11 05:35:00	7:50:00
F10	SN	F	A	PB	No	2011	38	9	2011-09-17	2011-09-17	07:55:00	07:55:00	Inactive	94	00:05:00	07:55:00	470	7.83333	0	7	2011-09-17 00:05:00	2011-09-17 07:55:00	7:50:00
F14-	SC	F	A	B	No	2011	39	9	2011-09-18	2011-09-19	04:10:00	04:10:00	Inactive	94	20:20:00	04:10:00	470	7.83333	20	4	2011-09-18 20:20:00	2011-09-19 04:10:00	7:50:00
F14-	SC	F	A	HB	No	2012	22	5	2012-05-30	2012-05-31	06:00:00	06:00:00	Inactive	94	22:10:00	06:00:00	470	7.83333	22	6	2012-05-30 22:10:00	2012-05-31 06:00:00	7:50:00
F2	SN	F	2YR	HB	No	2005	22	5	2005-05-27	2005-05-28	05:00:00	05:00:00	Inactive	94	21:10:00	05:00:00	470	7.83333	21	5	2005-05-27 21:10:00	2005-05-28 05:00:00	7:50:00
F2	SN	F	2YR	HB	No	2005	27	6	2005-06-27	2005-06-28	05:30:00	05:30:00	Inactive	94	21:40:00	05:30:00	470	7.83333	21	5	2005-06-27 21:40:00	2005-06-28 05:30:00	7:50:00
F2	SN	F	2YR	HB	No	2005	32	8	2005-08-01	2005-08-02	05:35:00	05:35:00	Inactive	94	21:45:00	05:35:00	470	7.83333	21	5	2005-08-01 21:45:00	2005-08-02 05:35:00	7:50:00
F2	SN	F	2YR	HB	No	2005	32	8	2005-08-02	2005-08-03	05:40:00	05:40:00	Inactive	94	21:50:00	05:40:00	470	7.83333	21	5	2005-08-02 21:50:00	2005-08-03 05:40:00	7:50:00
F3	SN	F	SA	HB	No	2005	28	7	2005-07-06	2005-07-07	05:35:00	05:35:00	Inactive	94	21:45:00	05:35:00	470	7.83333	21	5	2005-07-06 21:45:00	2005-07-07 05:35:00	7:50:00
F3	SN	F	SA	HB	No	2005	29	7	2005-07-13	2005-07-14	05:30:00	05:30:00	Inactive	94	21:40:00	05:30:00	470	7.83333	21	5	2005-07-13 21:40:00	2005-07-14 05:30:00	7:50:00
F3	SN	F	SA	HB	No	2005	32	8	2005-08-01	2005-08-02	05:45:00	05:45:00	Inactive	94	21:55:00	05:45:00	470	7.83333	21	5	2005-08-01 21:55:00	2005-08-02 05:45:00	7:50:00
F3	SN	F	SA	B	No	2005	38	9	2005-09-14	2005-09-15	06:30:00	06:30:00	Inactive	94	22:40:00	06:30:00	470	7.83333	22	6	2005-09-14 22:40:00	2005-09-15 06:30:00	7:50:00
F3	SN	F	SA	HB	No	2006	25	6	2006-06-22	2006-06-23	07:05:00	07:05:00	Inactive	94	23:15:00	07:05:00	470	7.83333	23	7	2006-06-22 23:15:00	2006-06-23 07:05:00	7:50:00
F3	SN	F	SA	B	No	2006	33	8	2006-08-13	2006-08-14	05:40:00	05:40:00	Inactive	94	21:50:00	05:40:00	470	7.83333	21	5	2006-08-13 21:50:00	2006-08-14 05:40:00	7:50:00
F3	SN	F	SA	B	No	2006	35	8	2006-08-27	2006-08-28	05:35:00	05:35:00	Inactive	94	21:45:00	05:35:00	470	7.83333	21	5	2006-08-27 21:45:00	2006-08-28 05:35:00	7:50:00
F4	SC	F	YRL	HB	Post Cap	2006	21	5	2006-05-21	2006-05-22	05:40:00	05:40:00	Inactive	94	21:50:00	05:40:00	470	7.83333	21	5	2006-05-21 21:50:00	2006-05-22 05:40:00	7:50:00
F4	SC	F	YRL	B	No	2006	37	9	2006-09-09	2006-09-10	04:45:00	04:45:00	Inactive	94	20:55:00	04:45:00	470	7.83333	20	4	2006-09-09 20:55:00	2006-09-10 04:45:00	7:50:00
F6	SC	F	2YR	B	No	2006	34	8	2006-08-22	2006-08-23	05:00:00	05:00:00	Inactive	94	21:10:00	05:00:00	470	7.83333	21	5	2006-08-22 21:10:00	2006-08-23 05:00:00	7:50:00
F6	SC	F	2YR	B	No	2006	35	8	2006-08-29	2006-08-30	05:05:00	05:05:00	Inactive	94	21:15:00	05:05:00	470	7.83333	21	5	2006-08-29 21:15:00	2006-08-30 05:05:00	7:50:00
F6	SC	F	2YR	B	No	2006	37	9	2006-09-10	2006-09-11	04:35:00	04:35:00	Inactive	94	20:45:00	04:35:00	470	7.83333	20	4	2006-09-10 20:45:00	2006-09-11 04:35:00	7:50:00
F7	SC	F	A	HB	No	2006	23	6	2006-06-08	2006-06-09	06:00:00	06:00:00	Inactive	94	22:10:00	06:00:00	470	7.83333	22	6	2006-06-08 22:10:00	2006-06-09 06:00:00	7:50:00
F7	SC	F	A	B	No	2006	35	9	2006-09-01	2006-09-02	05:00:00	05:00:00	Inactive	94	21:10:00	05:00:00	470	7.83333	21	5	2006-09-01 21:10:00	2006-09-02 05:00:00	7:50:00
F7	SC	F	A	HB	No	2007	22	6	2007-05-31	2007-06-01	05:00:00	05:00:00	Inactive	94	21:10:00	05:00:00	470	7.83333	21	5	2007-05-31 21:10:00	2007-06-01 05:00:00	7:50:00
F8	SN	F	2YR	HB	No	2007	30	7	2007-07-25	2007-07-26	06:05:00	06:05:00	Inactive	94	22:15:00	06:05:00	470	7.83333	22	6	2007-07-25 22:15:00	2007-07-26 06:05:00	7:50:00
F8	SN	F	2YR	HB	No	2007	32	8	2007-08-05	2007-08-06	05:40:00	05:40:00	Inactive	94	21:50:00	05:40:00	470	7.83333	21	5	2007-08-05 21:50:00	2007-08-06 05:40:00	7:50:00
F8	SN	F	3YR	HB	No	2008	23	6	2008-06-04	2008-06-05	05:55:00	05:55:00	Inactive	94	22:05:00	05:55:00	470	7.83333	22	5	2008-06-04 22:05:00	2008-06-05 05:55:00	7:50:00
F8	SN	F	3YR	HB	No	2008	27	6	2008-06-28	2008-06-29	05:55:00	05:55:00	Inactive	94	22:05:00	05:55:00	470	7.83333	22	5	2008-06-28 22:05:00	2008-06-29 05:55:00	7:50:00
F8	SN	F	?	HB	No	2009	24	6	2009-06-09	2009-06-10	07:05:00	07:05:00	Inactive	94	23:15:00	07:05:00	470	7.83333	23	7	2009-06-09 23:15:00	2009-06-10 07:05:00	7:50:00
F8	SN	F	?	HB	No	2009	28	7	2009-07-09	2009-07-10	06:25:00	06:25:00	Inactive	94	22:35:00	06:25:00	470	7.83333	22	6	2009-07-09 22:35:00	2009-07-10 06:25:00	7:50:00
F9	SN	F	A	PB	No	2007	40	10	2007-10-01	2007-10-02	05:50:00	05:50:00	Inactive	94	22:00:00	05:50:00	470	7.83333	22	5	2007-10-01 22:00:00	2007-10-02 05:50:00	7:50:00
F9	SN	F	A	HB	No	2008	31	7	2008-07-27	2008-07-28	05:05:00	05:05:00	Inactive	94	21:15:00	05:05:00	470	7.83333	21	5	2008-07-27 21:15:00	2008-07-28 05:05:00	7:50:00
F9	SN	F	A	B	No	2008	34	8	2008-08-21	2008-08-22	05:15:00	05:15:00	Inactive	94	21:25:00	05:15:00	470	7.83333	21	5	2008-08-21 21:25:00	2008-08-22 05:15:00	7:50:00
F1	SN	F	A	HB	No	2005	27	6	2005-06-25	2005-06-26	05:55:00	05:55:00	Inactive	93	22:10:00	05:55:00	465	7.75	22	5	2005-06-25 22:10:00	2005-06-26 05:55:00	7:45:00
F1	SN	F	A	HB	No	2005	29	7	2005-07-11	2005-07-12	05:25:00	05:25:00	Inactive	93	21:40:00	05:25:00	465	7.75	21	5	2005-07-11 21:40:00	2005-07-12 05:25:00	7:45:00
F1	SN	F	COY	HB	No	2006	25	6	2006-06-22	2006-06-23	06:20:00	06:20:00	Inactive	93	22:35:00	06:20:00	465	7.75	22	6	2006-06-22 22:35:00	2006-06-23 06:20:00	7:45:00
F1	SN	F	COY	B	No	2006	34	8	2006-08-19	2006-08-20	05:15:00	05:15:00	Inactive	93	21:30:00	05:15:00	465	7.75	21	5	2006-08-19 21:30:00	2006-08-20 05:15:00	7:45:00
F1	SN	F	YRL	HB	No	2007	22	5	2007-05-30	2007-05-31	06:45:00	06:45:00	Inactive	93	23:00:00	06:45:00	465	7.75	23	6	2007-05-30 23:00:00	2007-05-31 06:45:00	7:45:00
F1	SN	F	YRL	HB	No	2007	26	6	2007-06-23	2007-06-24	06:00:00	06:00:00	Inactive	93	22:15:00	06:00:00	465	7.75	22	6	2007-06-23 22:15:00	2007-06-24 06:00:00	7:45:00
F1	SN	F	YRL	HB	No	2007	31	8	2007-08-01	2007-08-02	05:35:00	05:35:00	Inactive	93	21:50:00	05:35:00	465	7.75	21	5	2007-08-01 21:50:00	2007-08-02 05:35:00	7:45:00
F1	SN	F	YRL	HB	No	2007	32	8	2007-08-07	2007-08-08	05:40:00	05:40:00	Inactive	93	21:55:00	05:40:00	465	7.75	21	5	2007-08-07 21:55:00	2007-08-08 05:40:00	7:45:00
F1	SN	F	YRL	PB	No	2007	34	8	2007-08-18	2007-08-19	05:40:00	05:40:00	Inactive	93	21:55:00	05:40:00	465	7.75	21	5	2007-08-18 21:55:00	2007-08-19 05:40:00	7:45:00
F10	SN	F	A	HB	No	2010	26	6	2010-06-19	2010-06-20	06:00:00	06:00:00	Inactive	93	22:15:00	06:00:00	465	7.75	22	6	2010-06-19 22:15:00	2010-06-20 06:00:00	7:45:00
F10	SN	F	A	HB	No	2010	32	8	2010-08-03	2010-08-04	05:25:00	05:25:00	Inactive	93	21:40:00	05:25:00	465	7.75	21	5	2010-08-03 21:40:00	2010-08-04 05:25:00	7:45:00
F10	SN	F	A	HB	No	2010	34	8	2010-08-19	2010-08-20	05:30:00	05:30:00	Inactive	93	21:45:00	05:30:00	465	7.75	21	5	2010-08-19 21:45:00	2010-08-20 05:30:00	7:45:00
F10	SN	F	A	HB	No	2011	24	6	2011-06-08	2011-06-09	04:40:00	04:40:00	Inactive	93	20:55:00	04:40:00	465	7.75	20	4	2011-06-08 20:55:00	2011-06-09 04:40:00	7:45:00
F10	SN	F	A	HB	No	2011	27	7	2011-06-30	2011-07-01	05:20:00	05:20:00	Inactive	93	21:35:00	05:20:00	465	7.75	21	5	2011-06-30 21:35:00	2011-07-01 05:20:00	7:45:00
F10	SN	F	A	HB	No	2011	29	7	2011-07-09	2011-07-10	05:45:00	05:45:00	Inactive	93	22:00:00	05:45:00	465	7.75	22	5	2011-07-09 22:00:00	2011-07-10 05:45:00	7:45:00
F10	SN	F	A	HB	No	2011	30	7	2011-07-22	2011-07-23	06:05:00	06:05:00	Inactive	93	22:20:00	06:05:00	465	7.75	22	6	2011-07-22 22:20:00	2011-07-23 06:05:00	7:45:00
F10	SN	F	A	HB	No	2011	36	8	2011-08-29	2011-08-30	05:00:00	05:00:00	Inactive	93	21:15:00	05:00:00	465	7.75	21	5	2011-08-29 21:15:00	2011-08-30 05:00:00	7:45:00
F10	SN	F	A	HB	No	2011	36	8	2011-08-30	2011-08-31	05:30:00	05:30:00	Inactive	93	21:45:00	05:30:00	465	7.75	21	5	2011-08-30 21:45:00	2011-08-31 05:30:00	7:45:00
F14-	SC	F	A	B	No	2011	36	8	2011-08-29	2011-08-30	05:15:00	05:15:00	Inactive	93	21:30:00	05:15:00	465	7.75	21	5	2011-08-29 21:30:00	2011-08-30 05:15:00	7:45:00
F14-	SC	F	A	B	No	2011	37	9	2011-09-05	2011-09-06	05:00:00	05:00:00	Inactive	93	21:15:00	05:00:00	465	7.75	21	5	2011-09-05 21:15:00	2011-09-06 05:00:00	7:45:00
F14-	SC	F	A	B	No	2011	41	10	2011-10-07	2011-10-08	05:55:00	05:55:00	Inactive	93	22:10:00	05:55:00	465	7.75	22	5	2011-10-07 22:10:00	2011-10-08 05:55:00	7:45:00
F14-	SC	F	A	PB	No	2011	43	10	2011-10-19	2011-10-20	05:45:00	05:45:00	Inactive	93	22:00:00	05:45:00	465	7.75	22	5	2011-10-19 22:00:00	2011-10-20 05:45:00	7:45:00
F2	SN	F	2YR	HB	No	2005	26	6	2005-06-24	2005-06-25	05:45:00	05:45:00	Inactive	93	22:00:00	05:45:00	465	7.75	22	5	2005-06-24 22:00:00	2005-06-25 05:45:00	7:45:00
F2	SN	F	2YR	HB	No	2005	30	7	2005-07-22	2005-07-23	05:15:00	05:15:00	Inactive	93	21:30:00	05:15:00	465	7.75	21	5	2005-07-22 21:30:00	2005-07-23 05:15:00	7:45:00
F2	SN	F	2YR	HB	No	2005	32	8	2005-07-31	2005-08-01	05:35:00	05:35:00	Inactive	93	21:50:00	05:35:00	465	7.75	21	5	2005-07-31 21:50:00	2005-08-01 05:35:00	7:45:00
F3	SN	F	SA	HB	No	2005	24	6	2005-06-06	2005-06-07	05:25:00	05:25:00	Inactive	93	21:40:00	05:25:00	465	7.75	21	5	2005-06-06 21:40:00	2005-06-07 05:25:00	7:45:00
F3	SN	F	SA	HB	No	2005	32	8	2005-08-02	2005-08-03	05:40:00	05:40:00	Inactive	93	21:55:00	05:40:00	465	7.75	21	5	2005-08-02 21:55:00	2005-08-03 05:40:00	7:45:00
F3	SN	F	SA	HB	No	2006	24	6	2006-06-10	2006-06-11	06:50:00	06:50:00	Inactive	93	23:05:00	06:50:00	465	7.75	23	6	2006-06-10 23:05:00	2006-06-11 06:50:00	7:45:00
F4	SC	F	YRL	HB	No	2006	22	6	2006-05-31	2006-06-01	06:05:00	06:05:00	Inactive	93	22:20:00	06:05:00	465	7.75	22	6	2006-05-31 22:20:00	2006-06-01 06:05:00	7:45:00
F4	SC	F	YRL	HB	No	2006	24	6	2006-06-14	2006-06-15	06:30:00	06:30:00	Inactive	93	22:45:00	06:30:00	465	7.75	22	6	2006-06-14 22:45:00	2006-06-15 06:30:00	7:45:00
F4	SC	F	YRL	HB	No	2006	25	6	2006-06-20	2006-06-21	06:15:00	06:15:00	Inactive	93	22:30:00	06:15:00	465	7.75	22	6	2006-06-20 22:30:00	2006-06-21 06:15:00	7:45:00
F4	SC	F	YRL	B	No	2006	34	8	2006-08-20	2006-08-21	05:15:00	05:15:00	Inactive	93	21:30:00	05:15:00	465	7.75	21	5	2006-08-20 21:30:00	2006-08-21 05:15:00	7:45:00
F6	SC	F	2YR	HB	No	2006	23	6	2006-06-05	2006-06-06	06:05:00	06:05:00	Inactive	93	22:20:00	06:05:00	465	7.75	22	6	2006-06-05 22:20:00	2006-06-06 06:05:00	7:45:00
F6	SC	F	2YR	HB	No	2006	23	6	2006-06-07	2006-06-08	05:45:00	05:45:00	Inactive	93	22:00:00	05:45:00	465	7.75	22	5	2006-06-07 22:00:00	2006-06-08 05:45:00	7:45:00
F6	SC	F	2YR	B	No	2006	36	9	2006-09-08	2006-09-09	03:55:00	03:55:00	Inactive	93	20:10:00	03:55:00	465	7.75	20	3	2006-09-08 20:10:00	2006-09-09 03:55:00	7:45:00
F7	SC	F	A	HB	No	2006	22	5	2006-05-29	2006-05-30	07:00:00	07:00:00	Inactive	93	23:15:00	07:00:00	465	7.75	23	7	2006-05-29 23:15:00	2006-05-30 07:00:00	7:45:00
F7	SC	F	A	HB	No	2006	23	6	2006-06-09	2006-06-10	04:25:00	04:25:00	Inactive	93	20:40:00	04:25:00	465	7.75	20	4	2006-06-09 20:40:00	2006-06-10 04:25:00	7:45:00
F7	SC	F	A	HB	No	2006	25	6	2006-06-18	2006-06-19	05:35:00	05:35:00	Inactive	93	21:50:00	05:35:00	465	7.75	21	5	2006-06-18 21:50:00	2006-06-19 05:35:00	7:45:00
F7	SC	F	A	B	No	2006	34	8	2006-08-23	2006-08-24	05:00:00	05:00:00	Inactive	93	21:15:00	05:00:00	465	7.75	21	5	2006-08-23 21:15:00	2006-08-24 05:00:00	7:45:00
F8	SN	F	2YR	HB	No	2007	27	7	2007-07-06	2007-07-07	05:05:00	05:05:00	Inactive	93	21:20:00	05:05:00	465	7.75	21	5	2007-07-06 21:20:00	2007-07-07 05:05:00	7:45:00
F8	SN	F	2YR	HB	No	2007	33	8	2007-08-17	2007-08-18	06:55:00	06:55:00	Inactive	93	23:10:00	06:55:00	465	7.75	23	6	2007-08-17 23:10:00	2007-08-18 06:55:00	7:45:00
F8	SN	F	3YR	HB	No	2008	27	6	2008-06-29	2008-06-30	06:10:00	06:10:00	Inactive	93	22:25:00	06:10:00	465	7.75	22	6	2008-06-29 22:25:00	2008-06-30 06:10:00	7:45:00
F8	SN	F	3YR	B	No	2008	36	9	2008-08-31	2008-09-01	05:30:00	05:30:00	Inactive	93	21:45:00	05:30:00	465	7.75	21	5	2008-08-31 21:45:00	2008-09-01 05:30:00	7:45:00
F8	SN	F	3YR	PB	No	2008	39	9	2008-09-27	2008-09-27	08:05:00	08:05:00	Inactive	93	00:20:00	08:05:00	465	7.75	0	8	2008-09-27 00:20:00	2008-09-27 08:05:00	7:45:00
F8	SN	F	?	HB	No	2009	30	7	2009-07-19	2009-07-19	17:10:00	17:10:00	Inactive	93	09:25:00	17:10:00	465	7.75	9	17	2009-07-19 09:25:00	2009-07-19 17:10:00	7:45:00
F8	SN	F	?	B	No	2009	34	8	2009-08-16	2009-08-17	05:50:00	05:50:00	Inactive	93	22:05:00	05:50:00	465	7.75	22	5	2009-08-16 22:05:00	2009-08-17 05:50:00	7:45:00
F8	SN	F	?	B	No	2009	34	8	2009-08-20	2009-08-21	06:05:00	06:05:00	Inactive	93	22:20:00	06:05:00	465	7.75	22	6	2009-08-20 22:20:00	2009-08-21 06:05:00	7:45:00
F9	SN	F	A	HB	No	2007	25	6	2007-06-17	2007-06-18	06:25:00	06:25:00	Inactive	93	22:40:00	06:25:00	465	7.75	22	6	2007-06-17 22:40:00	2007-06-18 06:25:00	7:45:00
F9	SN	F	A	HB	No	2007	33	8	2007-08-13	2007-08-14	05:40:00	05:40:00	Inactive	93	21:55:00	05:40:00	465	7.75	21	5	2007-08-13 21:55:00	2007-08-14 05:40:00	7:45:00
F9	SN	F	A	PB	No	2007	43	10	2007-10-23	2007-10-24	06:20:00	06:20:00	Inactive	93	22:35:00	06:20:00	465	7.75	22	6	2007-10-23 22:35:00	2007-10-24 06:20:00	7:45:00
F1	SN	F	A	HB	No	2005	22	5	2005-05-27	2005-05-28	04:50:00	04:50:00	Inactive	92	21:10:00	04:50:00	460	7.66667	21	4	2005-05-27 21:10:00	2005-05-28 04:50:00	7:40:00
F1	SN	F	COY	HB	No	2006	31	8	2006-07-31	2006-08-01	05:50:00	05:50:00	Inactive	92	22:10:00	05:50:00	460	7.66667	22	5	2006-07-31 22:10:00	2006-08-01 05:50:00	7:40:00
F1	SN	F	YRL	PB	No	2007	37	9	2007-09-13	2007-09-14	05:20:00	05:20:00	Inactive	92	21:40:00	05:20:00	460	7.66667	21	5	2007-09-13 21:40:00	2007-09-14 05:20:00	7:40:00
F10	SN	F	A	HB	No	2011	25	6	2011-06-14	2011-06-15	04:55:00	04:55:00	Inactive	92	21:15:00	04:55:00	460	7.66667	21	4	2011-06-14 21:15:00	2011-06-15 04:55:00	7:40:00
F10	SN	F	A	HB	No	2011	28	7	2011-07-03	2011-07-04	05:05:00	05:05:00	Inactive	92	21:25:00	05:05:00	460	7.66667	21	5	2011-07-03 21:25:00	2011-07-04 05:05:00	7:40:00
F10	SN	F	A	PB	No	2011	37	9	2011-09-05	2011-09-06	05:05:00	05:05:00	Inactive	92	21:25:00	05:05:00	460	7.66667	21	5	2011-09-05 21:25:00	2011-09-06 05:05:00	7:40:00
F14-	SC	F	A	HB	No	2011	34	8	2011-08-13	2011-08-14	05:05:00	05:05:00	Inactive	92	21:25:00	05:05:00	460	7.66667	21	5	2011-08-13 21:25:00	2011-08-14 05:05:00	7:40:00
F14-	SC	F	A	HB	No	2011	35	8	2011-08-21	2011-08-22	05:00:00	05:00:00	Inactive	92	21:20:00	05:00:00	460	7.66667	21	5	2011-08-21 21:20:00	2011-08-22 05:00:00	7:40:00
F14-	SC	F	A	B	No	2011	37	9	2011-09-06	2011-09-07	05:25:00	05:25:00	Inactive	92	21:45:00	05:25:00	460	7.66667	21	5	2011-09-06 21:45:00	2011-09-07 05:25:00	7:40:00
F14-	SC	F	A	HB	No	2012	30	7	2012-07-24	2012-07-25	05:25:00	05:25:00	Inactive	92	21:45:00	05:25:00	460	7.66667	21	5	2012-07-24 21:45:00	2012-07-25 05:25:00	7:40:00
F14-	SC	F	A	HB	No	2012	30	7	2012-07-25	2012-07-26	05:05:00	05:05:00	Inactive	92	21:25:00	05:05:00	460	7.66667	21	5	2012-07-25 21:25:00	2012-07-26 05:05:00	7:40:00
F14-	SC	F	A	HB	No	2012	30	7	2012-07-26	2012-07-27	05:30:00	05:30:00	Inactive	92	21:50:00	05:30:00	460	7.66667	21	5	2012-07-26 21:50:00	2012-07-27 05:30:00	7:40:00
F2	SN	F	2YR	HB	No	2005	28	7	2005-07-08	2005-07-09	05:15:00	05:15:00	Inactive	92	21:35:00	05:15:00	460	7.66667	21	5	2005-07-08 21:35:00	2005-07-09 05:15:00	7:40:00
F2	SN	F	2YR	HB	No	2005	33	8	2005-08-06	2005-08-07	05:30:00	05:30:00	Inactive	92	21:50:00	05:30:00	460	7.66667	21	5	2005-08-06 21:50:00	2005-08-07 05:30:00	7:40:00
F2	SN	F	2YR	PB	No	2005	38	9	2005-09-11	2005-09-12	05:55:00	05:55:00	Inactive	92	22:15:00	05:55:00	460	7.66667	22	5	2005-09-11 22:15:00	2005-09-12 05:55:00	7:40:00
F3	SN	F	SA	HB	No	2005	23	5	2005-05-29	2005-05-30	04:55:00	04:55:00	Inactive	92	21:15:00	04:55:00	460	7.66667	21	4	2005-05-29 21:15:00	2005-05-30 04:55:00	7:40:00
F3	SN	F	SA	B	No	2005	34	8	2005-08-13	2005-08-14	05:25:00	05:25:00	Inactive	92	21:45:00	05:25:00	460	7.66667	21	5	2005-08-13 21:45:00	2005-08-14 05:25:00	7:40:00
F3	SN	F	SA	B	No	2005	34	8	2005-08-17	2005-08-18	06:00:00	06:00:00	Inactive	92	22:20:00	06:00:00	460	7.66667	22	6	2005-08-17 22:20:00	2005-08-18 06:00:00	7:40:00
F3	SN	F	SA	B	No	2006	34	8	2006-08-25	2006-08-26	05:10:00	05:10:00	Inactive	92	21:30:00	05:10:00	460	7.66667	21	5	2006-08-25 21:30:00	2006-08-26 05:10:00	7:40:00
F3	SN	F	SA	B	No	2006	35	9	2006-08-31	2006-09-01	05:30:00	05:30:00	Inactive	92	21:50:00	05:30:00	460	7.66667	21	5	2006-08-31 21:50:00	2006-09-01 05:30:00	7:40:00
F4	SC	F	YRL	HB	No	2006	23	6	2006-06-09	2006-06-10	04:45:00	04:45:00	Inactive	92	21:05:00	04:45:00	460	7.66667	21	4	2006-06-09 21:05:00	2006-06-10 04:45:00	7:40:00
F4	SC	F	YRL	EF	No	2006	33	8	2006-08-12	2006-08-13	05:15:00	05:15:00	Inactive	92	21:35:00	05:15:00	460	7.66667	21	5	2006-08-12 21:35:00	2006-08-13 05:15:00	7:40:00
F4	SC	F	YRL	EF	No	2006	33	8	2006-08-14	2006-08-15	05:20:00	05:20:00	Inactive	92	21:40:00	05:20:00	460	7.66667	21	5	2006-08-14 21:40:00	2006-08-15 05:20:00	7:40:00
F4	SC	F	2YR	HB	No	2007	20	5	2007-05-16	2007-05-17		05:10:00	Inactive	92	21:30:00	05:10:00	460	7.66667	21	5	2007-05-16 16:20:00	2007-05-17	7:40:00
F4	SC	F	2YR	HB	No	2007	26	6	2007-06-29	2007-06-30		04:55:00	Inactive	92	21:15:00	04:55:00	460	7.66667	21	4	2007-06-29 16:20:00	2007-06-30	7:40:00
F6	SC	F	2YR	B	No	2006	34	8	2006-08-19	2006-08-20	05:05:00	05:05:00	Inactive	92	21:25:00	05:05:00	460	7.66667	21	5	2006-08-19 21:25:00	2006-08-20 05:05:00	7:40:00
F7	SC	F	A	PB	No	2006	39	9	2006-09-27	2006-09-28	05:05:00	05:05:00	Inactive	92	21:25:00	05:05:00	460	7.66667	21	5	2006-09-27 21:25:00	2006-09-28 05:05:00	7:40:00
F8	SN	F	2YR	HB	No	2007	33	8	2007-08-16	2007-08-17	05:35:00	05:35:00	Inactive	92	21:55:00	05:35:00	460	7.66667	21	5	2007-08-16 21:55:00	2007-08-17 05:35:00	7:40:00
F8	SN	F	3YR	HB	No	2008	31	7	2008-07-27	2008-07-28	05:35:00	05:35:00	Inactive	92	21:55:00	05:35:00	460	7.66667	21	5	2008-07-27 21:55:00	2008-07-28 05:35:00	7:40:00
F8	SN	F	3YR	B	No	2008	38	9	2008-09-14	2008-09-15	07:25:00	07:25:00	Inactive	92	23:45:00	07:25:00	460	7.66667	23	7	2008-09-14 23:45:00	2008-09-15 07:25:00	7:40:00
F8	SN	F	?	HB	No	2009	23	6	2009-06-01	2009-06-02	05:35:00	05:35:00	Inactive	92	21:55:00	05:35:00	460	7.66667	21	5	2009-06-01 21:55:00	2009-06-02 05:35:00	7:40:00
F8	SN	F	?	HB	No	2009	28	7	2009-07-06	2009-07-07	05:00:00	05:00:00	Inactive	92	21:20:00	05:00:00	460	7.66667	21	5	2009-07-06 21:20:00	2009-07-07 05:00:00	7:40:00
F8	SN	F	?	B	No	2009	35	8	2009-08-27	2009-08-28	05:05:00	05:05:00	Inactive	92	21:25:00	05:05:00	460	7.66667	21	5	2009-08-27 21:25:00	2009-08-28 05:05:00	7:40:00
F8	SN	F	?	B	No	2009	36	8	2009-08-29	2009-08-30	05:20:00	05:20:00	Inactive	92	21:40:00	05:20:00	460	7.66667	21	5	2009-08-29 21:40:00	2009-08-30 05:20:00	7:40:00
F9	SN	F	A	HB	No	2007	30	7	2007-07-24	2007-07-25	05:05:00	05:05:00	Inactive	92	21:25:00	05:05:00	460	7.66667	21	5	2007-07-24 21:25:00	2007-07-25 05:05:00	7:40:00
F9	SN	F	A	HB	No	2007	33	8	2007-08-14	2007-08-15	05:20:00	05:20:00	Inactive	92	21:40:00	05:20:00	460	7.66667	21	5	2007-08-14 21:40:00	2007-08-15 05:20:00	7:40:00
F9	SN	F	A	PB	No	2007	37	9	2007-09-13	2007-09-14	04:30:00	04:30:00	Inactive	92	20:50:00	04:30:00	460	7.66667	20	4	2007-09-13 20:50:00	2007-09-14 04:30:00	7:40:00
F9	SN	F	A	PB	No	2007	44	11	2007-11-02	2007-11-03	06:00:00	06:00:00	Inactive	92	22:20:00	06:00:00	460	7.66667	22	6	2007-11-02 22:20:00	2007-11-03 06:00:00	7:40:00
F9	SN	F	A	HB	No	2008	24	6	2008-06-08	2008-06-09	05:55:00	05:55:00	Inactive	92	22:15:00	05:55:00	460	7.66667	22	5	2008-06-08 22:15:00	2008-06-09 05:55:00	7:40:00
F1	SN	F	A	HB	No	2005	22	5	2005-05-26	2005-05-27	05:15:00	05:15:00	Inactive	91	21:40:00	05:15:00	455	7.58333	21	5	2005-05-26 21:40:00	2005-05-27 05:15:00	7:35:00
F1	SN	F	A	HB	No	2005	24	6	2005-06-10	2005-06-11	05:25:00	05:25:00	Inactive	91	21:50:00	05:25:00	455	7.58333	21	5	2005-06-10 21:50:00	2005-06-11 05:25:00	7:35:00
F1	SN	F	A	B	No	2005	38	9	2005-09-10	2005-09-11	04:45:00	04:45:00	Inactive	91	21:10:00	04:45:00	455	7.58333	21	4	2005-09-10 21:10:00	2005-09-11 04:45:00	7:35:00
F1	SN	F	COY	HB	No	2006	26	6	2006-06-27	2006-06-28	06:10:00	06:10:00	Inactive	91	22:35:00	06:10:00	455	7.58333	22	6	2006-06-27 22:35:00	2006-06-28 06:10:00	7:35:00
F1	SN	F	YRL	HB	No	2007	31	8	2007-08-03	2007-08-04	05:10:00	05:10:00	Inactive	91	21:35:00	05:10:00	455	7.58333	21	5	2007-08-03 21:35:00	2007-08-04 05:10:00	7:35:00
F1	SN	F	YRL	HB	No	2007	33	8	2007-08-11	2007-08-12	05:25:00	05:25:00	Inactive	91	21:50:00	05:25:00	455	7.58333	21	5	2007-08-11 21:50:00	2007-08-12 05:25:00	7:35:00
F1	SN	F	YRL	PB	No	2007	34	8	2007-08-19	2007-08-20	05:35:00	05:35:00	Inactive	91	22:00:00	05:35:00	455	7.58333	22	5	2007-08-19 22:00:00	2007-08-20 05:35:00	7:35:00
F1	SN	F	YRL	PB	No	2007	34	8	2007-08-24	2007-08-25	05:15:00	05:15:00	Inactive	91	21:40:00	05:15:00	455	7.58333	21	5	2007-08-24 21:40:00	2007-08-25 05:15:00	7:35:00
F1	SN	F	YRL	PB	No	2007	38	9	2007-09-15	2007-09-16	05:00:00	05:00:00	Inactive	91	21:25:00	05:00:00	455	7.58333	21	5	2007-09-15 21:25:00	2007-09-16 05:00:00	7:35:00
F10	SN	F	A	HB	No	2010	27	6	2010-06-26	2010-06-27	05:45:00	05:45:00	Inactive	91	22:10:00	05:45:00	455	7.58333	22	5	2010-06-26 22:10:00	2010-06-27 05:45:00	7:35:00
F10	SN	F	A	HB	No	2010	27	6	2010-06-28	2010-06-29	05:50:00	05:50:00	Inactive	91	22:15:00	05:50:00	455	7.58333	22	5	2010-06-28 22:15:00	2010-06-29 05:50:00	7:35:00
F10	SN	F	A	B	No	2010	35	8	2010-08-24	2010-08-25	04:45:00	04:45:00	Inactive	91	21:10:00	04:45:00	455	7.58333	21	4	2010-08-24 21:10:00	2010-08-25 04:45:00	7:35:00
F10	SN	F	A	HB	No	2011	30	7	2011-07-20	2011-07-21	05:10:00	05:10:00	Inactive	91	21:35:00	05:10:00	455	7.58333	21	5	2011-07-20 21:35:00	2011-07-21 05:10:00	7:35:00
F10	SN	F	A	HB	No	2011	33	8	2011-08-11	2011-08-12	05:40:00	05:40:00	Inactive	91	22:05:00	05:40:00	455	7.58333	22	5	2011-08-11 22:05:00	2011-08-12 05:40:00	7:35:00
F10	SN	F	A	HB	No	2011	35	8	2011-08-25	2011-08-26	04:50:00	04:50:00	Inactive	91	21:15:00	04:50:00	455	7.58333	21	4	2011-08-25 21:15:00	2011-08-26 04:50:00	7:35:00
F10	SN	F	A	HB	No	2011	36	8	2011-08-27	2011-08-28	05:20:00	05:20:00	Inactive	91	21:45:00	05:20:00	455	7.58333	21	5	2011-08-27 21:45:00	2011-08-28 05:20:00	7:35:00
F14-	SC	F	A	B	No	2011	37	9	2011-09-09	2011-09-10	05:35:00	05:35:00	Inactive	91	22:00:00	05:35:00	455	7.58333	22	5	2011-09-09 22:00:00	2011-09-10 05:35:00	7:35:00
F14-	SC	F	A	B	No	2011	39	9	2011-09-20	2011-09-21	05:35:00	05:35:00	Inactive	91	22:00:00	05:35:00	455	7.58333	22	5	2011-09-20 22:00:00	2011-09-21 05:35:00	7:35:00
F14-	SC	F	A	HB	No	2012	18	5	2012-05-02	2012-05-02	15:00:00	15:00:00	Inactive	91	07:25:00	15:00:00	455	7.58333	7	15	2012-05-02 07:25:00	2012-05-02 15:00:00	7:35:00
F14-	SC	F	A	HB	No	2012	23	6	2012-06-03	2012-06-04	05:55:00	05:55:00	Inactive	91	22:20:00	05:55:00	455	7.58333	22	5	2012-06-03 22:20:00	2012-06-04 05:55:00	7:35:00
F2	SN	F	2YR	HB	No	2005	28	7	2005-07-03	2005-07-04	05:10:00	05:10:00	Inactive	91	21:35:00	05:10:00	455	7.58333	21	5	2005-07-03 21:35:00	2005-07-04 05:10:00	7:35:00
F2	SN	F	2YR	HB	No	2005	30	7	2005-07-21	2005-07-22	04:50:00	04:50:00	Inactive	91	21:15:00	04:50:00	455	7.58333	21	4	2005-07-21 21:15:00	2005-07-22 04:50:00	7:35:00
F2	SN	F	2YR	HB	No	2005	31	7	2005-07-23	2005-07-24	05:45:00	05:45:00	Inactive	91	22:10:00	05:45:00	455	7.58333	22	5	2005-07-23 22:10:00	2005-07-24 05:45:00	7:35:00
F2	SN	F	2YR	HB	No	2005	31	7	2005-07-24	2005-07-25	05:05:00	05:05:00	Inactive	91	21:30:00	05:05:00	455	7.58333	21	5	2005-07-24 21:30:00	2005-07-25 05:05:00	7:35:00
F2	SN	F	2YR	HB	No	2005	32	7	2005-07-30	2005-07-31	05:15:00	05:15:00	Inactive	91	21:40:00	05:15:00	455	7.58333	21	5	2005-07-30 21:40:00	2005-07-31 05:15:00	7:35:00
F2	SN	F	2YR	PB	No	2005	34	8	2005-08-19	2005-08-20	05:40:00	05:40:00	Inactive	91	22:05:00	05:40:00	455	7.58333	22	5	2005-08-19 22:05:00	2005-08-20 05:40:00	7:35:00
F3	SN	F	SA	HB	No	2005	33	8	2005-08-06	2005-08-07	05:25:00	05:25:00	Inactive	91	21:50:00	05:25:00	455	7.58333	21	5	2005-08-06 21:50:00	2005-08-07 05:25:00	7:35:00
F3	SN	F	SA	PB	No	2005	40	9	2005-09-27	2005-09-28	06:10:00	06:10:00	Inactive	91	22:35:00	06:10:00	455	7.58333	22	6	2005-09-27 22:35:00	2005-09-28 06:10:00	7:35:00
F3	SN	F	SA	HB	No	2006	25	6	2006-06-19	2006-06-20	07:30:00	07:30:00	Inactive	91	23:55:00	07:30:00	455	7.58333	23	7	2006-06-19 23:55:00	2006-06-20 07:30:00	7:35:00
F3	SN	F	SA	HB	No	2006	31	7	2006-07-29	2006-07-30	05:45:00	05:45:00	Inactive	91	22:10:00	05:45:00	455	7.58333	22	5	2006-07-29 22:10:00	2006-07-30 05:45:00	7:35:00
F3	SN	F	SA	HB	No	2006	32	8	2006-08-05	2006-08-06	05:50:00	05:50:00	Inactive	91	22:15:00	05:50:00	455	7.58333	22	5	2006-08-05 22:15:00	2006-08-06 05:50:00	7:35:00
F4	SC	F	YRL	HB	No	2006	26	6	2006-06-28	2006-06-29	05:45:00	05:45:00	Inactive	91	22:10:00	05:45:00	455	7.58333	22	5	2006-06-28 22:10:00	2006-06-29 05:45:00	7:35:00
F4	SC	F	YRL	B	No	2006	34	8	2006-08-25	2006-08-26	05:20:00	05:20:00	Inactive	91	21:45:00	05:20:00	455	7.58333	21	5	2006-08-25 21:45:00	2006-08-26 05:20:00	7:35:00
F4	SC	F	2YR	HB	No	2007	24	6	2007-06-11	2007-06-12		06:50:00	Inactive	91	23:15:00	06:50:00	455	7.58333	23	6	2007-06-11 16:25:00	2007-06-12	7:35:00
F7	SC	F	A	HB	No	2006	23	6	2006-06-05	2006-06-06	05:15:00	05:15:00	Inactive	91	21:40:00	05:15:00	455	7.58333	21	5	2006-06-05 21:40:00	2006-06-06 05:15:00	7:35:00
F7	SC	F	A	HB	No	2006	24	6	2006-06-16	2006-06-17	05:10:00	05:10:00	Inactive	91	21:35:00	05:10:00	455	7.58333	21	5	2006-06-16 21:35:00	2006-06-17 05:10:00	7:35:00
F7	SC	F	A	B	No	2006	33	8	2006-08-14	2006-08-15	05:25:00	05:25:00	Inactive	91	21:50:00	05:25:00	455	7.58333	21	5	2006-08-14 21:50:00	2006-08-15 05:25:00	7:35:00
F7	SC	F	A	B	No	2006	35	8	2006-08-26	2006-08-27	05:00:00	05:00:00	Inactive	91	21:25:00	05:00:00	455	7.58333	21	5	2006-08-26 21:25:00	2006-08-27 05:00:00	7:35:00
F8	SN	F	2YR	HB	No	2007	30	7	2007-07-24	2007-07-25	06:50:00	06:50:00	Inactive	91	23:15:00	06:50:00	455	7.58333	23	6	2007-07-24 23:15:00	2007-07-25 06:50:00	7:35:00
F8	SN	F	3YR	HB	No	2008	26	6	2008-06-25	2008-06-25	16:45:00	16:45:00	Inactive	91	09:10:00	16:45:00	455	7.58333	9	16	2008-06-25 09:10:00	2008-06-25 16:45:00	7:35:00
F8	SN	F	?	PB	No	2009	42	10	2009-10-14	2009-10-15	02:45:00	02:45:00	Inactive	91	19:10:00	02:45:00	455	7.58333	19	2	2009-10-14 19:10:00	2009-10-15 02:45:00	7:35:00
F9	SN	F	A	PB	No	2007	37	9	2007-09-12	2007-09-13	04:20:00	04:20:00	Inactive	91	20:45:00	04:20:00	455	7.58333	20	4	2007-09-12 20:45:00	2007-09-13 04:20:00	7:35:00
F9	SN	F	A	HB	No	2008	33	8	2008-08-11	2008-08-12	05:20:00	05:20:00	Inactive	91	21:45:00	05:20:00	455	7.58333	21	5	2008-08-11 21:45:00	2008-08-12 05:20:00	7:35:00
F1	SN	F	A	B	No	2005	35	8	2005-08-22	2005-08-23	04:35:00	04:35:00	Inactive	90	21:05:00	04:35:00	450	7.5	21	4	2005-08-22 21:05:00	2005-08-23 04:35:00	7:30:00
F1	SN	F	A	B	No	2005	37	9	2005-09-06	2005-09-07	05:05:00	05:05:00	Inactive	90	21:35:00	05:05:00	450	7.5	21	5	2005-09-06 21:35:00	2005-09-07 05:05:00	7:30:00
F1	SN	F	COY	HB	No	2006	27	7	2006-07-06	2006-07-07	05:00:00	05:00:00	Inactive	90	21:30:00	05:00:00	450	7.5	21	5	2006-07-06 21:30:00	2006-07-07 05:00:00	7:30:00
F1	SN	F	COY	HB	No	2006	29	7	2006-07-19	2006-07-20	06:15:00	06:15:00	Inactive	90	22:45:00	06:15:00	450	7.5	22	6	2006-07-19 22:45:00	2006-07-20 06:15:00	7:30:00
F1	SN	F	COY	B	No	2006	34	8	2006-08-20	2006-08-21	05:10:00	05:10:00	Inactive	90	21:40:00	05:10:00	450	7.5	21	5	2006-08-20 21:40:00	2006-08-21 05:10:00	7:30:00
F1	SN	F	COY	PB	No	2006	41	10	2006-10-08	2006-10-09	06:55:00	06:55:00	Inactive	90	23:25:00	06:55:00	450	7.5	23	6	2006-10-08 23:25:00	2006-10-09 06:55:00	7:30:00
F1	SN	F	YRL	HB	No	2007	30	7	2007-07-26	2007-07-27	05:20:00	05:20:00	Inactive	90	21:50:00	05:20:00	450	7.5	21	5	2007-07-26 21:50:00	2007-07-27 05:20:00	7:30:00
F1	SN	F	YRL	HB	No	2007	32	8	2007-08-06	2007-08-07	05:40:00	05:40:00	Inactive	90	22:10:00	05:40:00	450	7.5	22	5	2007-08-06 22:10:00	2007-08-07 05:40:00	7:30:00
F1	SN	F	YRL	HB	No	2007	32	8	2007-08-10	2007-08-11	05:55:00	05:55:00	Inactive	90	22:25:00	05:55:00	450	7.5	22	5	2007-08-10 22:25:00	2007-08-11 05:55:00	7:30:00
F1	SN	F	YRL	PB	No	2007	34	8	2007-08-22	2007-08-23	05:25:00	05:25:00	Inactive	90	21:55:00	05:25:00	450	7.5	21	5	2007-08-22 21:55:00	2007-08-23 05:25:00	7:30:00
F10	SN	F	A	HB	No	2010	25	6	2010-06-15	2010-06-16	05:00:00	05:00:00	Inactive	90	21:30:00	05:00:00	450	7.5	21	5	2010-06-15 21:30:00	2010-06-16 05:00:00	7:30:00
F10	SN	F	A	HB	No	2010	28	7	2010-07-03	2010-07-04	05:05:00	05:05:00	Inactive	90	21:35:00	05:05:00	450	7.5	21	5	2010-07-03 21:35:00	2010-07-04 05:05:00	7:30:00
F10	SN	F	A	HB	No	2010	33	8	2010-08-13	2010-08-14	05:20:00	05:20:00	Inactive	90	21:50:00	05:20:00	450	7.5	21	5	2010-08-13 21:50:00	2010-08-14 05:20:00	7:30:00
F10	SN	F	A	HB	No	2011	27	6	2011-06-27	2011-06-28	05:40:00	05:40:00	Inactive	90	22:10:00	05:40:00	450	7.5	22	5	2011-06-27 22:10:00	2011-06-28 05:40:00	7:30:00
F10	SN	F	A	HB	No	2011	31	7	2011-07-26	2011-07-27	05:20:00	05:20:00	Inactive	90	21:50:00	05:20:00	450	7.5	21	5	2011-07-26 21:50:00	2011-07-27 05:20:00	7:30:00
F10	SN	F	A	HB	No	2011	32	7	2011-07-30	2011-07-31	05:05:00	05:05:00	Inactive	90	21:35:00	05:05:00	450	7.5	21	5	2011-07-30 21:35:00	2011-07-31 05:05:00	7:30:00
F10	SN	F	A	HB	No	2011	32	8	2011-08-03	2011-08-04	04:45:00	04:45:00	Inactive	90	21:15:00	04:45:00	450	7.5	21	4	2011-08-03 21:15:00	2011-08-04 04:45:00	7:30:00
F10	SN	F	A	HB	No	2011	35	8	2011-08-20	2011-08-21	05:05:00	05:05:00	Inactive	90	21:35:00	05:05:00	450	7.5	21	5	2011-08-20 21:35:00	2011-08-21 05:05:00	7:30:00
F14-	SC	F	A	HB	No	2011	35	8	2011-08-20	2011-08-21	04:35:00	04:35:00	Inactive	90	21:05:00	04:35:00	450	7.5	21	4	2011-08-20 21:05:00	2011-08-21 04:35:00	7:30:00
F14-	SC	F	A	B	No	2011	36	8	2011-08-30	2011-08-31	05:10:00	05:10:00	Inactive	90	21:40:00	05:10:00	450	7.5	21	5	2011-08-30 21:40:00	2011-08-31 05:10:00	7:30:00
F14-	SC	F	A	HB	No	2012	22	5	2012-05-28	2012-05-29	04:45:00	04:45:00	Inactive	90	21:15:00	04:45:00	450	7.5	21	4	2012-05-28 21:15:00	2012-05-29 04:45:00	7:30:00
F14-	SC	F	A	HB	No	2012	27	7	2012-07-01	2012-07-02	05:20:00	05:20:00	Inactive	90	21:50:00	05:20:00	450	7.5	21	5	2012-07-01 21:50:00	2012-07-02 05:20:00	7:30:00
F14-	SC	F	A	HB	No	2012	27	7	2012-07-05	2012-07-06	05:00:00	05:00:00	Inactive	90	21:30:00	05:00:00	450	7.5	21	5	2012-07-05 21:30:00	2012-07-06 05:00:00	7:30:00
F14-	SC	F	A	HB	No	2012	31	8	2012-07-31	2012-08-01	05:15:00	05:15:00	Inactive	90	21:45:00	05:15:00	450	7.5	21	5	2012-07-31 21:45:00	2012-08-01 05:15:00	7:30:00
F2	SN	F	2YR	HB	No	2005	22	5	2005-05-24	2005-05-25	05:40:00	05:40:00	Inactive	90	22:10:00	05:40:00	450	7.5	22	5	2005-05-24 22:10:00	2005-05-25 05:40:00	7:30:00
F2	SN	F	2YR	HB	No	2005	23	5	2005-05-30	2005-05-31	05:40:00	05:40:00	Inactive	90	22:10:00	05:40:00	450	7.5	22	5	2005-05-30 22:10:00	2005-05-31 05:40:00	7:30:00
F3	SN	F	SA	HB	No	2005	29	7	2005-07-10	2005-07-11	06:10:00	06:10:00	Inactive	90	22:40:00	06:10:00	450	7.5	22	6	2005-07-10 22:40:00	2005-07-11 06:10:00	7:30:00
F3	SN	F	SA	HB	No	2006	27	7	2006-07-04	2006-07-05	06:45:00	06:45:00	Inactive	90	23:15:00	06:45:00	450	7.5	23	6	2006-07-04 23:15:00	2006-07-05 06:45:00	7:30:00
F3	SN	F	SA	HB	No	2006	28	7	2006-07-11	2006-07-12	05:20:00	05:20:00	Inactive	90	21:50:00	05:20:00	450	7.5	21	5	2006-07-11 21:50:00	2006-07-12 05:20:00	7:30:00
F3	SN	F	SA	HB	No	2006	31	7	2006-07-30	2006-07-31	06:30:00	06:30:00	Inactive	90	23:00:00	06:30:00	450	7.5	23	6	2006-07-30 23:00:00	2006-07-31 06:30:00	7:30:00
F3	SN	F	SA	B	No	2006	33	8	2006-08-16	2006-08-17	05:15:00	05:15:00	Inactive	90	21:45:00	05:15:00	450	7.5	21	5	2006-08-16 21:45:00	2006-08-17 05:15:00	7:30:00
F3	SN	F	SA	B	No	2006	38	9	2006-09-19	2006-09-20	07:00:00	07:00:00	Inactive	90	23:30:00	07:00:00	450	7.5	23	7	2006-09-19 23:30:00	2006-09-20 07:00:00	7:30:00
F4	SC	F	YRL	EF	No	2006	32	8	2006-08-09	2006-08-10	05:00:00	05:00:00	Inactive	90	21:30:00	05:00:00	450	7.5	21	5	2006-08-09 21:30:00	2006-08-10 05:00:00	7:30:00
F4	SC	F	YRL	B	No	2006	33	8	2006-08-18	2006-08-19	05:05:00	05:05:00	Inactive	90	21:35:00	05:05:00	450	7.5	21	5	2006-08-18 21:35:00	2006-08-19 05:05:00	7:30:00
F4	SC	F	YRL	B	No	2006	35	8	2006-08-26	2006-08-27	05:20:00	05:20:00	Inactive	90	21:50:00	05:20:00	450	7.5	21	5	2006-08-26 21:50:00	2006-08-27 05:20:00	7:30:00
F4	SC	F	YRL	B	No	2006	35	8	2006-08-27	2006-08-28	05:15:00	05:15:00	Inactive	90	21:45:00	05:15:00	450	7.5	21	5	2006-08-27 21:45:00	2006-08-28 05:15:00	7:30:00
F4	SC	F	YRL	B	No	2006	35	8	2006-08-28	2006-08-29	05:15:00	05:15:00	Inactive	90	21:45:00	05:15:00	450	7.5	21	5	2006-08-28 21:45:00	2006-08-29 05:15:00	7:30:00
F4	SC	F	2YR	HB	No	2007	24	6	2007-06-10	2007-06-11		05:55:00	Inactive	90	22:25:00	05:55:00	450	7.5	22	5	2007-06-10 16:30:00	2007-06-11	7:30:00
F6	SC	F	2YR	HB	No	2006	23	6	2006-06-03	2006-06-04	05:45:00	05:45:00	Inactive	90	22:15:00	05:45:00	450	7.5	22	5	2006-06-03 22:15:00	2006-06-04 05:45:00	7:30:00
F6	SC	F	2YR	B	No	2006	37	9	2006-09-15	2006-09-16	05:15:00	05:15:00	Inactive	90	21:45:00	05:15:00	450	7.5	21	5	2006-09-15 21:45:00	2006-09-16 05:15:00	7:30:00
F6	SC	F	2YR	B	No	2006	39	9	2006-09-25	2006-09-26	05:05:00	05:05:00	Inactive	90	21:35:00	05:05:00	450	7.5	21	5	2006-09-25 21:35:00	2006-09-26 05:05:00	7:30:00
F7	SC	F	A	B	No	2006	39	9	2006-09-23	2006-09-24	05:55:00	05:55:00	Inactive	90	22:25:00	05:55:00	450	7.5	22	5	2006-09-23 22:25:00	2006-09-24 05:55:00	7:30:00
F8	SN	F	2YR	HB	Post Cap	2007	23	6	2007-06-08	2007-06-09	07:15:00	07:15:00	Inactive	90	23:45:00	07:15:00	450	7.5	23	7	2007-06-08 23:45:00	2007-06-09 07:15:00	7:30:00
F8	SN	F	3YR	HB	No	2008	25	6	2008-06-17	2008-06-18	06:35:00	06:35:00	Inactive	90	23:05:00	06:35:00	450	7.5	23	6	2008-06-17 23:05:00	2008-06-18 06:35:00	7:30:00
F8	SN	F	3YR	HB	No	2008	26	6	2008-06-27	2008-06-28	06:05:00	06:05:00	Inactive	90	22:35:00	06:05:00	450	7.5	22	6	2008-06-27 22:35:00	2008-06-28 06:05:00	7:30:00
F8	SN	F	3YR	HB	No	2008	33	8	2008-08-12	2008-08-13	05:55:00	05:55:00	Inactive	90	22:25:00	05:55:00	450	7.5	22	5	2008-08-12 22:25:00	2008-08-13 05:55:00	7:30:00
F8	SN	F	3YR	PB	No	2008	41	10	2008-10-05	2008-10-06	06:35:00	06:35:00	Inactive	90	23:05:00	06:35:00	450	7.5	23	6	2008-10-05 23:05:00	2008-10-06 06:35:00	7:30:00
F9	SN	F	A	HB	No	2007	24	6	2007-06-13	2007-06-14	05:50:00	05:50:00	Inactive	90	22:20:00	05:50:00	450	7.5	22	5	2007-06-13 22:20:00	2007-06-14 05:50:00	7:30:00
F9	SN	F	A	HB	No	2007	35	8	2007-08-30	2007-08-31	05:15:00	05:15:00	Inactive	90	21:45:00	05:15:00	450	7.5	21	5	2007-08-30 21:45:00	2007-08-31 05:15:00	7:30:00
F9	SN	F	A	PB	No	2007	37	9	2007-09-11	2007-09-12	04:55:00	04:55:00	Inactive	90	21:25:00	04:55:00	450	7.5	21	4	2007-09-11 21:25:00	2007-09-12 04:55:00	7:30:00
F1	SN	F	A	HB	No	2005	28	7	2005-07-06	2005-07-07	05:30:00	05:30:00	Inactive	89	22:05:00	05:30:00	445	7.41667	22	5	2005-07-06 22:05:00	2005-07-07 05:30:00	7:25:00
F1	SN	F	A	B	No	2005	34	8	2005-08-18	2005-08-19	05:30:00	05:30:00	Inactive	89	22:05:00	05:30:00	445	7.41667	22	5	2005-08-18 22:05:00	2005-08-19 05:30:00	7:25:00
F1	SN	F	COY	HB	No	2006	31	8	2006-08-02	2006-08-03	05:25:00	05:25:00	Inactive	89	22:00:00	05:25:00	445	7.41667	22	5	2006-08-02 22:00:00	2006-08-03 05:25:00	7:25:00
F1	SN	F	COY	B	No	2006	34	8	2006-08-22	2006-08-23	05:30:00	05:30:00	Inactive	89	22:05:00	05:30:00	445	7.41667	22	5	2006-08-22 22:05:00	2006-08-23 05:30:00	7:25:00
F1	SN	F	YRL	HB	No	2007	27	7	2007-07-02	2007-07-03	05:45:00	05:45:00	Inactive	89	22:20:00	05:45:00	445	7.41667	22	5	2007-07-02 22:20:00	2007-07-03 05:45:00	7:25:00
F1	SN	F	YRL	HB	No	2007	27	7	2007-07-04	2007-07-05	05:00:00	05:00:00	Inactive	89	21:35:00	05:00:00	445	7.41667	21	5	2007-07-04 21:35:00	2007-07-05 05:00:00	7:25:00
F1	SN	F	YRL	HB	No	2007	33	8	2007-08-13	2007-08-14	05:25:00	05:25:00	Inactive	89	22:00:00	05:25:00	445	7.41667	22	5	2007-08-13 22:00:00	2007-08-14 05:25:00	7:25:00
F10	SN	F	A	HB	No	2010	26	6	2010-06-22	2010-06-23	04:15:00	04:15:00	Inactive	89	20:50:00	04:15:00	445	7.41667	20	4	2010-06-22 20:50:00	2010-06-23 04:15:00	7:25:00
F10	SN	F	A	HB	No	2010	27	7	2010-07-02	2010-07-03	04:55:00	04:55:00	Inactive	89	21:30:00	04:55:00	445	7.41667	21	4	2010-07-02 21:30:00	2010-07-03 04:55:00	7:25:00
F10	SN	F	A	HB	No	2010	29	7	2010-07-14	2010-07-15	05:25:00	05:25:00	Inactive	89	22:00:00	05:25:00	445	7.41667	22	5	2010-07-14 22:00:00	2010-07-15 05:25:00	7:25:00
F10	SN	F	A	HB	No	2010	34	8	2010-08-20	2010-08-21	05:10:00	05:10:00	Inactive	89	21:45:00	05:10:00	445	7.41667	21	5	2010-08-20 21:45:00	2010-08-21 05:10:00	7:25:00
F10	SN	F	A	B	No	2010	38	9	2010-09-17	2010-09-18	05:10:00	05:10:00	Inactive	89	21:45:00	05:10:00	445	7.41667	21	5	2010-09-17 21:45:00	2010-09-18 05:10:00	7:25:00
F10	SN	F	A	HB	No	2011	22	5	2011-05-21	2011-05-22	03:50:00	03:50:00	Inactive	89	20:25:00	03:50:00	445	7.41667	20	3	2011-05-21 20:25:00	2011-05-22 03:50:00	7:25:00
F10	SN	F	A	HB	No	2011	29	7	2011-07-12	2011-07-13	05:10:00	05:10:00	Inactive	89	21:45:00	05:10:00	445	7.41667	21	5	2011-07-12 21:45:00	2011-07-13 05:10:00	7:25:00
F10	SN	F	A	HB	No	2011	34	8	2011-08-13	2011-08-14	05:00:00	05:00:00	Inactive	89	21:35:00	05:00:00	445	7.41667	21	5	2011-08-13 21:35:00	2011-08-14 05:00:00	7:25:00
F10	SN	F	A	HB	No	2011	36	8	2011-08-28	2011-08-29	04:35:00	04:35:00	Inactive	89	21:10:00	04:35:00	445	7.41667	21	4	2011-08-28 21:10:00	2011-08-29 04:35:00	7:25:00
F10	SN	F	A	PB	No	2011	36	9	2011-09-02	2011-09-03	05:30:00	05:30:00	Inactive	89	22:05:00	05:30:00	445	7.41667	22	5	2011-09-02 22:05:00	2011-09-03 05:30:00	7:25:00
F10	SN	F	A	PB	No	2011	37	9	2011-09-04	2011-09-05	05:25:00	05:25:00	Inactive	89	22:00:00	05:25:00	445	7.41667	22	5	2011-09-04 22:00:00	2011-09-05 05:25:00	7:25:00
F10	SN	F	A	PB	No	2011	38	9	2011-09-11	2011-09-12	05:50:00	05:50:00	Inactive	89	22:25:00	05:50:00	445	7.41667	22	5	2011-09-11 22:25:00	2011-09-12 05:50:00	7:25:00
F14-	SC	F	A	HB	Post Cap	2011	32	8	2011-08-03	2011-08-04	04:55:00	04:55:00	Inactive	89	21:30:00	04:55:00	445	7.41667	21	4	2011-08-03 21:30:00	2011-08-04 04:55:00	7:25:00
F14-	SC	F	A	B	No	2011	37	9	2011-09-07	2011-09-08	05:25:00	05:25:00	Inactive	89	22:00:00	05:25:00	445	7.41667	22	5	2011-09-07 22:00:00	2011-09-08 05:25:00	7:25:00
F14-	SC	F	A	B	No	2011	41	10	2011-10-04	2011-10-05	05:55:00	05:55:00	Inactive	89	22:30:00	05:55:00	445	7.41667	22	5	2011-10-04 22:30:00	2011-10-05 05:55:00	7:25:00
F14-	SC	F	A	HB	No	2012	19	5	2012-05-10	2012-05-11	04:55:00	04:55:00	Inactive	89	21:30:00	04:55:00	445	7.41667	21	4	2012-05-10 21:30:00	2012-05-11 04:55:00	7:25:00
F14-	SC	F	A	HB	No	2012	20	5	2012-05-19	2012-05-19	16:40:00	16:40:00	Inactive	89	09:15:00	16:40:00	445	7.41667	9	16	2012-05-19 09:15:00	2012-05-19 16:40:00	7:25:00
F14-	SC	F	A	HB	No	2012	30	7	2012-07-23	2012-07-24	05:25:00	05:25:00	Inactive	89	22:00:00	05:25:00	445	7.41667	22	5	2012-07-23 22:00:00	2012-07-24 05:25:00	7:25:00
F2	SN	F	2YR	HB	No	2005	27	6	2005-06-26	2005-06-27	05:15:00	05:15:00	Inactive	89	21:50:00	05:15:00	445	7.41667	21	5	2005-06-26 21:50:00	2005-06-27 05:15:00	7:25:00
F3	SN	F	SA	HB	No	2005	26	6	2005-06-18	2005-06-19	05:15:00	05:15:00	Inactive	89	21:50:00	05:15:00	445	7.41667	21	5	2005-06-18 21:50:00	2005-06-19 05:15:00	7:25:00
F3	SN	F	SA	HB	No	2005	28	7	2005-07-05	2005-07-06	06:05:00	06:05:00	Inactive	89	22:40:00	06:05:00	445	7.41667	22	6	2005-07-05 22:40:00	2005-07-06 06:05:00	7:25:00
F3	SN	F	SA	HB	No	2005	30	7	2005-07-17	2005-07-18	05:25:00	05:25:00	Inactive	89	22:00:00	05:25:00	445	7.41667	22	5	2005-07-17 22:00:00	2005-07-18 05:25:00	7:25:00
F3	SN	F	SA	HB	No	2005	31	7	2005-07-29	2005-07-30	05:20:00	05:20:00	Inactive	89	21:55:00	05:20:00	445	7.41667	21	5	2005-07-29 21:55:00	2005-07-30 05:20:00	7:25:00
F3	SN	F	SA	B	No	2005	37	9	2005-09-06	2005-09-07	06:05:00	06:05:00	Inactive	89	22:40:00	06:05:00	445	7.41667	22	6	2005-09-06 22:40:00	2005-09-07 06:05:00	7:25:00
F3	SN	F	SA	PB	No	2005	39	9	2005-09-23	2005-09-24	06:55:00	06:55:00	Inactive	89	23:30:00	06:55:00	445	7.41667	23	6	2005-09-23 23:30:00	2005-09-24 06:55:00	7:25:00
F3	SN	F	SA	PB	No	2005	41	10	2005-10-07	2005-10-08	02:05:00	02:05:00	Inactive	89	18:40:00	02:05:00	445	7.41667	18	2	2005-10-07 18:40:00	2005-10-08 02:05:00	7:25:00
F3	SN	F	SA	B	No	2006	35	8	2006-08-26	2006-08-27	05:10:00	05:10:00	Inactive	89	21:45:00	05:10:00	445	7.41667	21	5	2006-08-26 21:45:00	2006-08-27 05:10:00	7:25:00
F4	SC	F	YRL	HB	No	2006	22	6	2006-06-01	2006-06-02	05:40:00	05:40:00	Inactive	89	22:15:00	05:40:00	445	7.41667	22	5	2006-06-01 22:15:00	2006-06-02 05:40:00	7:25:00
F4	SC	F	YRL	HB	No	2006	23	6	2006-06-06	2006-06-07	05:05:00	05:05:00	Inactive	89	21:40:00	05:05:00	445	7.41667	21	5	2006-06-06 21:40:00	2006-06-07 05:05:00	7:25:00
F4	SC	F	YRL	EF	No	2006	32	8	2006-08-08	2006-08-09	04:50:00	04:50:00	Inactive	89	21:25:00	04:50:00	445	7.41667	21	4	2006-08-08 21:25:00	2006-08-09 04:50:00	7:25:00
F4	SC	F	YRL	EF	No	2006	33	8	2006-08-15	2006-08-16	05:05:00	05:05:00	Inactive	89	21:40:00	05:05:00	445	7.41667	21	5	2006-08-15 21:40:00	2006-08-16 05:05:00	7:25:00
F4	SC	F	YRL	PB	No	2006	40	10	2006-10-03	2006-10-04	05:40:00	05:40:00	Inactive	89	22:15:00	05:40:00	445	7.41667	22	5	2006-10-03 22:15:00	2006-10-04 05:40:00	7:25:00
F4	SC	F	2YR	HB	No	2007	21	5	2007-05-19	2007-05-20		05:05:00	Inactive	89	21:40:00	05:05:00	445	7.41667	21	5	2007-05-19 16:35:00	2007-05-20	7:25:00
F6	SC	F	2YR	HB	No	2006	23	6	2006-06-04	2006-06-05	05:25:00	05:25:00	Inactive	89	22:00:00	05:25:00	445	7.41667	22	5	2006-06-04 22:00:00	2006-06-05 05:25:00	7:25:00
F6	SC	F	2YR	B	No	2006	38	9	2006-09-20	2006-09-21	05:25:00	05:25:00	Inactive	89	22:00:00	05:25:00	445	7.41667	22	5	2006-09-20 22:00:00	2006-09-21 05:25:00	7:25:00
F7	SC	F	A	HB	No	2006	23	6	2006-06-07	2006-06-08	05:30:00	05:30:00	Inactive	89	22:05:00	05:30:00	445	7.41667	22	5	2006-06-07 22:05:00	2006-06-08 05:30:00	7:25:00
F7	SC	F	A	HB	No	2006	24	6	2006-06-14	2006-06-15	05:05:00	05:05:00	Inactive	89	21:40:00	05:05:00	445	7.41667	21	5	2006-06-14 21:40:00	2006-06-15 05:05:00	7:25:00
F7	SC	F	A	EF	No	2006	31	8	2006-08-01	2006-08-02	04:30:00	04:30:00	Inactive	89	21:05:00	04:30:00	445	7.41667	21	4	2006-08-01 21:05:00	2006-08-02 04:30:00	7:25:00
F7	SC	F	A	B	No	2006	33	8	2006-08-15	2006-08-16	05:00:00	05:00:00	Inactive	89	21:35:00	05:00:00	445	7.41667	21	5	2006-08-15 21:35:00	2006-08-16 05:00:00	7:25:00
F7	SC	F	A	B	No	2006	37	9	2006-09-13	2006-09-14	04:30:00	04:30:00	Inactive	89	21:05:00	04:30:00	445	7.41667	21	4	2006-09-13 21:05:00	2006-09-14 04:30:00	7:25:00
F8	SN	F	2YR	HB	Capture	2007	23	6	2007-06-04	2007-06-05	04:05:00	04:05:00	Inactive	89	20:40:00	04:05:00	445	7.41667	20	4	2007-06-04 20:40:00	2007-06-05 04:05:00	7:25:00
F8	SN	F	2YR	HB	No	2007	29	7	2007-07-17	2007-07-18	05:20:00	05:20:00	Inactive	89	21:55:00	05:20:00	445	7.41667	21	5	2007-07-17 21:55:00	2007-07-18 05:20:00	7:25:00
F8	SN	F	2YR	HB	No	2007	29	7	2007-07-18	2007-07-19	07:20:00	07:20:00	Inactive	89	23:55:00	07:20:00	445	7.41667	23	7	2007-07-18 23:55:00	2007-07-19 07:20:00	7:25:00
F8	SN	F	2YR	HB	No	2007	30	7	2007-07-23	2007-07-24	05:25:00	05:25:00	Inactive	89	22:00:00	05:25:00	445	7.41667	22	5	2007-07-23 22:00:00	2007-07-24 05:25:00	7:25:00
F8	SN	F	3YR	HB	No	2008	24	6	2008-06-10	2008-06-11	05:30:00	05:30:00	Inactive	89	22:05:00	05:30:00	445	7.41667	22	5	2008-06-10 22:05:00	2008-06-11 05:30:00	7:25:00
F8	SN	F	3YR	HB	No	2008	31	8	2008-08-01	2008-08-02	05:20:00	05:20:00	Inactive	89	21:55:00	05:20:00	445	7.41667	21	5	2008-08-01 21:55:00	2008-08-02 05:20:00	7:25:00
F8	SN	F	3YR	HB	No	2008	34	8	2008-08-16	2008-08-17	05:35:00	05:35:00	Inactive	89	22:10:00	05:35:00	445	7.41667	22	5	2008-08-16 22:10:00	2008-08-17 05:35:00	7:25:00
F8	SN	F	3YR	PB	No	2008	38	9	2008-09-16	2008-09-16	18:20:00	18:20:00	Inactive	89	10:55:00	18:20:00	445	7.41667	10	18	2008-09-16 10:55:00	2008-09-16 18:20:00	7:25:00
F8	SN	F	?	HB	No	2009	23	6	2009-05-31	2009-06-01	05:10:00	05:10:00	Inactive	89	21:45:00	05:10:00	445	7.41667	21	5	2009-05-31 21:45:00	2009-06-01 05:10:00	7:25:00
F8	SN	F	?	HB	No	2009	32	8	2009-08-04	2009-08-05	05:15:00	05:15:00	Inactive	89	21:50:00	05:15:00	445	7.41667	21	5	2009-08-04 21:50:00	2009-08-05 05:15:00	7:25:00
F8	SN	F	?	PB	No	2009	40	9	2009-09-30	2009-09-30	08:35:00	08:35:00	Inactive	89	01:10:00	08:35:00	445	7.41667	1	8	2009-09-30 01:10:00	2009-09-30 08:35:00	7:25:00
F9	SN	F	A	HB	No	2007	23	6	2007-06-07	2007-06-08	05:55:00	05:55:00	Inactive	89	22:30:00	05:55:00	445	7.41667	22	5	2007-06-07 22:30:00	2007-06-08 05:55:00	7:25:00
F9	SN	F	A	HB	No	2007	26	6	2007-06-26	2007-06-27	06:00:00	06:00:00	Inactive	89	22:35:00	06:00:00	445	7.41667	22	6	2007-06-26 22:35:00	2007-06-27 06:00:00	7:25:00
F9	SN	F	A	HB	No	2007	31	8	2007-08-03	2007-08-04	05:15:00	05:15:00	Inactive	89	21:50:00	05:15:00	445	7.41667	21	5	2007-08-03 21:50:00	2007-08-04 05:15:00	7:25:00
F9	SN	F	A	PB	No	2007	38	9	2007-09-20	2007-09-21	05:20:00	05:20:00	Inactive	89	21:55:00	05:20:00	445	7.41667	21	5	2007-09-20 21:55:00	2007-09-21 05:20:00	7:25:00
F9	SN	F	A	PB	No	2007	39	9	2007-09-22	2007-09-23	06:00:00	06:00:00	Inactive	89	22:35:00	06:00:00	445	7.41667	22	6	2007-09-22 22:35:00	2007-09-23 06:00:00	7:25:00
F9	SN	F	A	PB	No	2007	39	9	2007-09-27	2007-09-28	02:45:00	02:45:00	Inactive	89	19:20:00	02:45:00	445	7.41667	19	2	2007-09-27 19:20:00	2007-09-28 02:45:00	7:25:00
F9	SN	F	A	PB	No	2007	43	10	2007-10-22	2007-10-23	06:35:00	06:35:00	Inactive	89	23:10:00	06:35:00	445	7.41667	23	6	2007-10-22 23:10:00	2007-10-23 06:35:00	7:25:00
F9	SN	F	A	HB	No	2008	27	7	2008-07-04	2008-07-05	06:20:00	06:20:00	Inactive	89	22:55:00	06:20:00	445	7.41667	22	6	2008-07-04 22:55:00	2008-07-05 06:20:00	7:25:00
F9	SN	F	A	HB	No	2008	31	7	2008-07-26	2008-07-27	04:40:00	04:40:00	Inactive	89	21:15:00	04:40:00	445	7.41667	21	4	2008-07-26 21:15:00	2008-07-27 04:40:00	7:25:00
F9	SN	F	A	HB	No	2008	31	8	2008-08-01	2008-08-02	05:05:00	05:05:00	Inactive	89	21:40:00	05:05:00	445	7.41667	21	5	2008-08-01 21:40:00	2008-08-02 05:05:00	7:25:00
F1	SN	F	A	HB	No	2005	23	5	2005-05-30	2005-05-31	05:20:00	05:20:00	Inactive	88	22:00:00	05:20:00	440	7.33333	22	5	2005-05-30 22:00:00	2005-05-31 05:20:00	7:20:00
F1	SN	F	YRL	HB	No	2007	30	7	2007-07-24	2007-07-25	05:40:00	05:40:00	Inactive	88	22:20:00	05:40:00	440	7.33333	22	5	2007-07-24 22:20:00	2007-07-25 05:40:00	7:20:00
F1	SN	F	YRL	HB	No	2007	30	7	2007-07-27	2007-07-28	05:40:00	05:40:00	Inactive	88	22:20:00	05:40:00	440	7.33333	22	5	2007-07-27 22:20:00	2007-07-28 05:40:00	7:20:00
F10	SN	F	A	HB	No	2010	28	7	2010-07-06	2010-07-07	04:45:00	04:45:00	Inactive	88	21:25:00	04:45:00	440	7.33333	21	4	2010-07-06 21:25:00	2010-07-07 04:45:00	7:20:00
F10	SN	F	A	HB	No	2010	33	8	2010-08-10	2010-08-11	05:25:00	05:25:00	Inactive	88	22:05:00	05:25:00	440	7.33333	22	5	2010-08-10 22:05:00	2010-08-11 05:25:00	7:20:00
F10	SN	F	A	HB	No	2010	34	8	2010-08-14	2010-08-15	05:05:00	05:05:00	Inactive	88	21:45:00	05:05:00	440	7.33333	21	5	2010-08-14 21:45:00	2010-08-15 05:05:00	7:20:00
F10	SN	F	A	HB	No	2011	24	6	2011-06-06	2011-06-07	06:45:00	06:45:00	Inactive	88	23:25:00	06:45:00	440	7.33333	23	6	2011-06-06 23:25:00	2011-06-07 06:45:00	7:20:00
F10	SN	F	A	HB	No	2011	25	6	2011-06-17	2011-06-18	05:00:00	05:00:00	Inactive	88	21:40:00	05:00:00	440	7.33333	21	5	2011-06-17 21:40:00	2011-06-18 05:00:00	7:20:00
F10	SN	F	A	HB	No	2011	29	7	2011-07-15	2011-07-16	05:15:00	05:15:00	Inactive	88	21:55:00	05:15:00	440	7.33333	21	5	2011-07-15 21:55:00	2011-07-16 05:15:00	7:20:00
F10	SN	F	A	HB	No	2011	31	7	2011-07-29	2011-07-30	05:05:00	05:05:00	Inactive	88	21:45:00	05:05:00	440	7.33333	21	5	2011-07-29 21:45:00	2011-07-30 05:05:00	7:20:00
F10	SN	F	A	HB	No	2011	33	8	2011-08-09	2011-08-10	05:15:00	05:15:00	Inactive	88	21:55:00	05:15:00	440	7.33333	21	5	2011-08-09 21:55:00	2011-08-10 05:15:00	7:20:00
F10	SN	F	A	HB	No	2011	34	8	2011-08-18	2011-08-19	05:10:00	05:10:00	Inactive	88	21:50:00	05:10:00	440	7.33333	21	5	2011-08-18 21:50:00	2011-08-19 05:10:00	7:20:00
F10	SN	F	A	HB	No	2011	35	8	2011-08-24	2011-08-25	05:00:00	05:00:00	Inactive	88	21:40:00	05:00:00	440	7.33333	21	5	2011-08-24 21:40:00	2011-08-25 05:00:00	7:20:00
F14-	SC	F	A	HB	Post Cap	2011	32	8	2011-08-04	2011-08-05	04:50:00	04:50:00	Inactive	88	21:30:00	04:50:00	440	7.33333	21	4	2011-08-04 21:30:00	2011-08-05 04:50:00	7:20:00
F14-	SC	F	A	HB	No	2011	34	8	2011-08-18	2011-08-19	05:25:00	05:25:00	Inactive	88	22:05:00	05:25:00	440	7.33333	22	5	2011-08-18 22:05:00	2011-08-19 05:25:00	7:20:00
F14-	SC	F	A	HB	No	2012	27	7	2012-06-30	2012-07-01	04:35:00	04:35:00	Inactive	88	21:15:00	04:35:00	440	7.33333	21	4	2012-06-30 21:15:00	2012-07-01 04:35:00	7:20:00
F14-	SC	F	A	HB	No	2012	29	7	2012-07-15	2012-07-16	05:00:00	05:00:00	Inactive	88	21:40:00	05:00:00	440	7.33333	21	5	2012-07-15 21:40:00	2012-07-16 05:00:00	7:20:00
F14-	SC	F	A	HB	No	2012	29	7	2012-07-20	2012-07-21	05:05:00	05:05:00	Inactive	88	21:45:00	05:05:00	440	7.33333	21	5	2012-07-20 21:45:00	2012-07-21 05:05:00	7:20:00
F2	SN	F	2YR	HB	No	2005	30	7	2005-07-18	2005-07-19	04:30:00	04:30:00	Inactive	88	21:10:00	04:30:00	440	7.33333	21	4	2005-07-18 21:10:00	2005-07-19 04:30:00	7:20:00
F2	SN	F	2YR	HB	No	2005	32	8	2005-08-03	2005-08-04	05:25:00	05:25:00	Inactive	88	22:05:00	05:25:00	440	7.33333	22	5	2005-08-03 22:05:00	2005-08-04 05:25:00	7:20:00
F2	SN	F	2YR	HB	No	2005	33	8	2005-08-08	2005-08-09	05:15:00	05:15:00	Inactive	88	21:55:00	05:15:00	440	7.33333	21	5	2005-08-08 21:55:00	2005-08-09 05:15:00	7:20:00
F3	SN	F	SA	HB	No	2005	29	7	2005-07-12	2005-07-13	05:45:00	05:45:00	Inactive	88	22:25:00	05:45:00	440	7.33333	22	5	2005-07-12 22:25:00	2005-07-13 05:45:00	7:20:00
F3	SN	F	SA	HB	No	2005	30	7	2005-07-18	2005-07-19	05:45:00	05:45:00	Inactive	88	22:25:00	05:45:00	440	7.33333	22	5	2005-07-18 22:25:00	2005-07-19 05:45:00	7:20:00
F3	SN	F	SA	HB	No	2005	30	7	2005-07-20	2005-07-21	05:20:00	05:20:00	Inactive	88	22:00:00	05:20:00	440	7.33333	22	5	2005-07-20 22:00:00	2005-07-21 05:20:00	7:20:00
F3	SN	F	SA	HB	No	2005	31	7	2005-07-27	2005-07-28	05:15:00	05:15:00	Inactive	88	21:55:00	05:15:00	440	7.33333	21	5	2005-07-27 21:55:00	2005-07-28 05:15:00	7:20:00
F3	SN	F	SA	HB	No	2006	28	7	2006-07-09	2006-07-10	05:25:00	05:25:00	Inactive	88	22:05:00	05:25:00	440	7.33333	22	5	2006-07-09 22:05:00	2006-07-10 05:25:00	7:20:00
F3	SN	F	SA	B	No	2006	38	9	2006-09-21	2006-09-22	06:25:00	06:25:00	Inactive	88	23:05:00	06:25:00	440	7.33333	23	6	2006-09-21 23:05:00	2006-09-22 06:25:00	7:20:00
F4	SC	F	YRL	EF	No	2006	30	7	2006-07-26	2006-07-27	04:35:00	04:35:00	Inactive	88	21:15:00	04:35:00	440	7.33333	21	4	2006-07-26 21:15:00	2006-07-27 04:35:00	7:20:00
F4	SC	F	YRL	EF	No	2006	31	8	2006-08-02	2006-08-03	05:05:00	05:05:00	Inactive	88	21:45:00	05:05:00	440	7.33333	21	5	2006-08-02 21:45:00	2006-08-03 05:05:00	7:20:00
F4	SC	F	YRL	B	No	2006	35	9	2006-09-01	2006-09-02	05:10:00	05:10:00	Inactive	88	21:50:00	05:10:00	440	7.33333	21	5	2006-09-01 21:50:00	2006-09-02 05:10:00	7:20:00
F4	SC	F	2YR	HB	No	2007	20	5	2007-05-18	2007-05-19		05:05:00	Inactive	88	21:45:00	05:05:00	440	7.33333	21	5	2007-05-18 16:40:00	2007-05-19	7:20:00
F4	SC	F	2YR	HB	No	2007	23	6	2007-06-03	2007-06-04		05:45:00	Inactive	88	22:25:00	05:45:00	440	7.33333	22	5	2007-06-03 16:40:00	2007-06-04	7:20:00
F6	SC	F	2YR	HB	No	2006	22	5	2006-05-29	2006-05-30	04:55:00	04:55:00	Inactive	88	21:35:00	04:55:00	440	7.33333	21	4	2006-05-29 21:35:00	2006-05-30 04:55:00	7:20:00
F6	SC	F	2YR	HB	No	2006	22	5	2006-05-30	2006-05-31	05:00:00	05:00:00	Inactive	88	21:40:00	05:00:00	440	7.33333	21	5	2006-05-30 21:40:00	2006-05-31 05:00:00	7:20:00
F6	SC	F	2YR	HB	No	2006	22	6	2006-05-31	2006-06-01	05:05:00	05:05:00	Inactive	88	21:45:00	05:05:00	440	7.33333	21	5	2006-05-31 21:45:00	2006-06-01 05:05:00	7:20:00
F6	SC	F	2YR	HB	No	2006	22	6	2006-06-01	2006-06-02	05:30:00	05:30:00	Inactive	88	22:10:00	05:30:00	440	7.33333	22	5	2006-06-01 22:10:00	2006-06-02 05:30:00	7:20:00
F6	SC	F	2YR	B	No	2006	33	8	2006-08-14	2006-08-15	04:50:00	04:50:00	Inactive	88	21:30:00	04:50:00	440	7.33333	21	4	2006-08-14 21:30:00	2006-08-15 04:50:00	7:20:00
F6	SC	F	2YR	B	No	2006	33	8	2006-08-16	2006-08-17	04:40:00	04:40:00	Inactive	88	21:20:00	04:40:00	440	7.33333	21	4	2006-08-16 21:20:00	2006-08-17 04:40:00	7:20:00
F6	SC	F	2YR	B	No	2006	34	8	2006-08-21	2006-08-22	04:40:00	04:40:00	Inactive	88	21:20:00	04:40:00	440	7.33333	21	4	2006-08-21 21:20:00	2006-08-22 04:40:00	7:20:00
F7	SC	F	A	HB	Post Cap	2006	21	5	2006-05-24	2006-05-24	19:15:00	19:15:00	Inactive	88	11:55:00	19:15:00	440	7.33333	11	19	2006-05-24 11:55:00	2006-05-24 19:15:00	7:20:00
F7	SC	F	A	HB	No	2007	21	5	2007-05-21	2007-05-22	04:10:00	04:10:00	Inactive	88	20:50:00	04:10:00	440	7.33333	20	4	2007-05-21 20:50:00	2007-05-22 04:10:00	7:20:00
F7	SC	F	A	HB	No	2007	22	5	2007-05-29	2007-05-30	05:30:00	05:30:00	Inactive	88	22:10:00	05:30:00	440	7.33333	22	5	2007-05-29 22:10:00	2007-05-30 05:30:00	7:20:00
F8	SN	F	2YR	HB	No	2007	30	7	2007-07-21	2007-07-22	06:25:00	06:25:00	Inactive	88	23:05:00	06:25:00	440	7.33333	23	6	2007-07-21 23:05:00	2007-07-22 06:25:00	7:20:00
F8	SN	F	2YR	HB	No	2007	31	8	2007-07-31	2007-08-01	05:55:00	05:55:00	Inactive	88	22:35:00	05:55:00	440	7.33333	22	5	2007-07-31 22:35:00	2007-08-01 05:55:00	7:20:00
F8	SN	F	2YR	PB	No	2007	38	9	2007-09-20	2007-09-21	06:20:00	06:20:00	Inactive	88	23:00:00	06:20:00	440	7.33333	23	6	2007-09-20 23:00:00	2007-09-21 06:20:00	7:20:00
F8	SN	F	3YR	PB	No	2008	44	10	2008-10-27	2008-10-28	01:25:00	01:25:00	Inactive	88	18:05:00	01:25:00	440	7.33333	18	1	2008-10-27 18:05:00	2008-10-28 01:25:00	7:20:00
F8	SN	F	?	HB	No	2009	24	6	2009-06-07	2009-06-08	06:20:00	06:20:00	Inactive	88	23:00:00	06:20:00	440	7.33333	23	6	2009-06-07 23:00:00	2009-06-08 06:20:00	7:20:00
F8	SN	F	?	HB	No	2009	26	6	2009-06-21	2009-06-22	06:20:00	06:20:00	Inactive	88	23:00:00	06:20:00	440	7.33333	23	6	2009-06-21 23:00:00	2009-06-22 06:20:00	7:20:00
F8	SN	F	?	B	No	2009	36	9	2009-09-02	2009-09-03	05:55:00	05:55:00	Inactive	88	22:35:00	05:55:00	440	7.33333	22	5	2009-09-02 22:35:00	2009-09-03 05:55:00	7:20:00
F9	SN	F	A	HB	No	2007	34	8	2007-08-20	2007-08-21	05:45:00	05:45:00	Inactive	88	22:25:00	05:45:00	440	7.33333	22	5	2007-08-20 22:25:00	2007-08-21 05:45:00	7:20:00
F9	SN	F	A	PB	No	2007	41	10	2007-10-11	2007-10-12	05:45:00	05:45:00	Inactive	88	22:25:00	05:45:00	440	7.33333	22	5	2007-10-11 22:25:00	2007-10-12 05:45:00	7:20:00
F9	SN	F	A	HB	No	2008	23	6	2008-06-06	2008-06-07	05:45:00	05:45:00	Inactive	88	22:25:00	05:45:00	440	7.33333	22	5	2008-06-06 22:25:00	2008-06-07 05:45:00	7:20:00
F9	SN	F	A	HB	No	2008	30	7	2008-07-22	2008-07-23	05:25:00	05:25:00	Inactive	88	22:05:00	05:25:00	440	7.33333	22	5	2008-07-22 22:05:00	2008-07-23 05:25:00	7:20:00
F9	SN	F	A	HB	No	2008	31	7	2008-07-29	2008-07-30	04:55:00	04:55:00	Inactive	88	21:35:00	04:55:00	440	7.33333	21	4	2008-07-29 21:35:00	2008-07-30 04:55:00	7:20:00
F1	SN	F	A	HB	No	2005	22	5	2005-05-23	2005-05-23	08:10:00	08:10:00	Inactive	87	00:55:00	08:10:00	435	7.25	0	8	2005-05-23 00:55:00	2005-05-23 08:10:00	7:15:00
F1	SN	F	A	HB	No	2005	23	6	2005-06-01	2005-06-02	05:05:00	05:05:00	Inactive	87	21:50:00	05:05:00	435	7.25	21	5	2005-06-01 21:50:00	2005-06-02 05:05:00	7:15:00
F1	SN	F	COY	B	No	2006	33	8	2006-08-18	2006-08-19	05:25:00	05:25:00	Inactive	87	22:10:00	05:25:00	435	7.25	22	5	2006-08-18 22:10:00	2006-08-19 05:25:00	7:15:00
F1	SN	F	YRL	HB	No	2007	26	6	2007-06-24	2007-06-25	05:25:00	05:25:00	Inactive	87	22:10:00	05:25:00	435	7.25	22	5	2007-06-24 22:10:00	2007-06-25 05:25:00	7:15:00
F1	SN	F	YRL	HB	No	2007	26	6	2007-06-25	2007-06-26	05:45:00	05:45:00	Inactive	87	22:30:00	05:45:00	435	7.25	22	5	2007-06-25 22:30:00	2007-06-26 05:45:00	7:15:00
F1	SN	F	YRL	HB	No	2007	29	7	2007-07-16	2007-07-17	04:55:00	04:55:00	Inactive	87	21:40:00	04:55:00	435	7.25	21	4	2007-07-16 21:40:00	2007-07-17 04:55:00	7:15:00
F10	SN	F	A	HB	No	2010	25	6	2010-06-16	2010-06-17	05:30:00	05:30:00	Inactive	87	22:15:00	05:30:00	435	7.25	22	5	2010-06-16 22:15:00	2010-06-17 05:30:00	7:15:00
F10	SN	F	A	HB	No	2010	27	6	2010-06-29	2010-06-30	04:55:00	04:55:00	Inactive	87	21:40:00	04:55:00	435	7.25	21	4	2010-06-29 21:40:00	2010-06-30 04:55:00	7:15:00
F10	SN	F	A	HB	No	2010	29	7	2010-07-16	2010-07-17	04:45:00	04:45:00	Inactive	87	21:30:00	04:45:00	435	7.25	21	4	2010-07-16 21:30:00	2010-07-17 04:45:00	7:15:00
F10	SN	F	A	HB	No	2010	30	7	2010-07-17	2010-07-18	04:35:00	04:35:00	Inactive	87	21:20:00	04:35:00	435	7.25	21	4	2010-07-17 21:20:00	2010-07-18 04:35:00	7:15:00
F10	SN	F	A	B	No	2010	35	8	2010-08-25	2010-08-26	04:50:00	04:50:00	Inactive	87	21:35:00	04:50:00	435	7.25	21	4	2010-08-25 21:35:00	2010-08-26 04:50:00	7:15:00
F10	SN	F	A	HB	No	2011	26	6	2011-06-22	2011-06-23	05:50:00	05:50:00	Inactive	87	22:35:00	05:50:00	435	7.25	22	5	2011-06-22 22:35:00	2011-06-23 05:50:00	7:15:00
F10	SN	F	A	HB	No	2011	32	8	2011-07-31	2011-08-01	04:50:00	04:50:00	Inactive	87	21:35:00	04:50:00	435	7.25	21	4	2011-07-31 21:35:00	2011-08-01 04:50:00	7:15:00
F10	SN	F	A	HB	No	2011	32	8	2011-08-01	2011-08-02	05:15:00	05:15:00	Inactive	87	22:00:00	05:15:00	435	7.25	22	5	2011-08-01 22:00:00	2011-08-02 05:15:00	7:15:00
F10	SN	F	A	HB	No	2011	32	8	2011-08-05	2011-08-06	05:35:00	05:35:00	Inactive	87	22:20:00	05:35:00	435	7.25	22	5	2011-08-05 22:20:00	2011-08-06 05:35:00	7:15:00
F10	SN	F	A	PB	No	2011	40	9	2011-09-24	2011-09-25	06:00:00	06:00:00	Inactive	87	22:45:00	06:00:00	435	7.25	22	6	2011-09-24 22:45:00	2011-09-25 06:00:00	7:15:00
F2	SN	F	2YR	HB	No	2005	24	6	2005-06-09	2005-06-10	04:45:00	04:45:00	Inactive	87	21:30:00	04:45:00	435	7.25	21	4	2005-06-09 21:30:00	2005-06-10 04:45:00	7:15:00
F2	SN	F	2YR	HB	No	2005	29	7	2005-07-13	2005-07-14	05:40:00	05:40:00	Inactive	87	22:25:00	05:40:00	435	7.25	22	5	2005-07-13 22:25:00	2005-07-14 05:40:00	7:15:00
F3	SN	F	SA	HB	No	2005	27	6	2005-06-28	2005-06-29	05:10:00	05:10:00	Inactive	87	21:55:00	05:10:00	435	7.25	21	5	2005-06-28 21:55:00	2005-06-29 05:10:00	7:15:00
F3	SN	F	SA	HB	No	2005	32	7	2005-07-30	2005-07-31	05:05:00	05:05:00	Inactive	87	21:50:00	05:05:00	435	7.25	21	5	2005-07-30 21:50:00	2005-07-31 05:05:00	7:15:00
F3	SN	F	SA	HB	No	2005	32	8	2005-07-31	2005-08-01	05:15:00	05:15:00	Inactive	87	22:00:00	05:15:00	435	7.25	22	5	2005-07-31 22:00:00	2005-08-01 05:15:00	7:15:00
F3	SN	F	SA	B	No	2006	33	8	2006-08-17	2006-08-18	05:10:00	05:10:00	Inactive	87	21:55:00	05:10:00	435	7.25	21	5	2006-08-17 21:55:00	2006-08-18 05:10:00	7:15:00
F4	SC	F	YRL	HB	No	2006	24	6	2006-06-10	2006-06-11	05:35:00	05:35:00	Inactive	87	22:20:00	05:35:00	435	7.25	22	5	2006-06-10 22:20:00	2006-06-11 05:35:00	7:15:00
F6	SC	F	2YR	EF	No	2006	29	7	2006-07-15	2006-07-16	05:10:00	05:10:00	Inactive	87	21:55:00	05:10:00	435	7.25	21	5	2006-07-15 21:55:00	2006-07-16 05:10:00	7:15:00
F6	SC	F	2YR	EF	No	2006	29	7	2006-07-19	2006-07-20	05:05:00	05:05:00	Inactive	87	21:50:00	05:05:00	435	7.25	21	5	2006-07-19 21:50:00	2006-07-20 05:05:00	7:15:00
F6	SC	F	2YR	B	No	2006	33	8	2006-08-18	2006-08-19	04:30:00	04:30:00	Inactive	87	21:15:00	04:30:00	435	7.25	21	4	2006-08-18 21:15:00	2006-08-19 04:30:00	7:15:00
F7	SC	F	A	HB	No	2006	21	5	2006-05-25	2006-05-26	05:45:00	05:45:00	Inactive	87	22:30:00	05:45:00	435	7.25	22	5	2006-05-25 22:30:00	2006-05-26 05:45:00	7:15:00
F7	SC	F	A	HB	No	2006	25	6	2006-06-19	2006-06-20	04:25:00	04:25:00	Inactive	87	21:10:00	04:25:00	435	7.25	21	4	2006-06-19 21:10:00	2006-06-20 04:25:00	7:15:00
F7	SC	F	A	HB	No	2006	26	6	2006-06-28	2006-06-29	05:20:00	05:20:00	Inactive	87	22:05:00	05:20:00	435	7.25	22	5	2006-06-28 22:05:00	2006-06-29 05:20:00	7:15:00
F7	SC	F	A	HB	No	2006	28	7	2006-07-08	2006-07-09	05:15:00	05:15:00	Inactive	87	22:00:00	05:15:00	435	7.25	22	5	2006-07-08 22:00:00	2006-07-09 05:15:00	7:15:00
F7	SC	F	A	B	No	2006	34	8	2006-08-19	2006-08-20	04:50:00	04:50:00	Inactive	87	21:35:00	04:50:00	435	7.25	21	4	2006-08-19 21:35:00	2006-08-20 04:50:00	7:15:00
F7	SC	F	A	B	No	2006	34	8	2006-08-21	2006-08-22	05:05:00	05:05:00	Inactive	87	21:50:00	05:05:00	435	7.25	21	5	2006-08-21 21:50:00	2006-08-22 05:05:00	7:15:00
F7	SC	F	A	B	No	2006	35	8	2006-08-28	2006-08-29	05:20:00	05:20:00	Inactive	87	22:05:00	05:20:00	435	7.25	22	5	2006-08-28 22:05:00	2006-08-29 05:20:00	7:15:00
F7	SC	F	A	HB	No	2007	23	6	2007-06-02	2007-06-03	04:45:00	04:45:00	Inactive	87	21:30:00	04:45:00	435	7.25	21	4	2007-06-02 21:30:00	2007-06-03 04:45:00	7:15:00
F8	SN	F	2YR	HB	No	2007	27	7	2007-07-02	2007-07-03	05:20:00	05:20:00	Inactive	87	22:05:00	05:20:00	435	7.25	22	5	2007-07-02 22:05:00	2007-07-03 05:20:00	7:15:00
F8	SN	F	2YR	HB	No	2007	28	7	2007-07-09	2007-07-10	04:55:00	04:55:00	Inactive	87	21:40:00	04:55:00	435	7.25	21	4	2007-07-09 21:40:00	2007-07-10 04:55:00	7:15:00
F8	SN	F	2YR	HB	No	2007	34	8	2007-08-24	2007-08-25	05:50:00	05:50:00	Inactive	87	22:35:00	05:50:00	435	7.25	22	5	2007-08-24 22:35:00	2007-08-25 05:50:00	7:15:00
F8	SN	F	3YR	HB	No	2008	25	6	2008-06-21	2008-06-21	18:40:00	18:40:00	Inactive	87	11:25:00	18:40:00	435	7.25	11	18	2008-06-21 11:25:00	2008-06-21 18:40:00	7:15:00
F8	SN	F	3YR	PB	No	2008	40	10	2008-10-03	2008-10-04	05:15:00	05:15:00	Inactive	87	22:00:00	05:15:00	435	7.25	22	5	2008-10-03 22:00:00	2008-10-04 05:15:00	7:15:00
F8	SN	F	?	HB	No	2009	30	7	2009-07-22	2009-07-22	16:10:00	16:10:00	Inactive	87	08:55:00	16:10:00	435	7.25	8	16	2009-07-22 08:55:00	2009-07-22 16:10:00	7:15:00
F8	SN	F	?	PB	No	2009	43	10	2009-10-21	2009-10-21	07:35:00	07:35:00	Inactive	87	00:20:00	07:35:00	435	7.25	0	7	2009-10-21 00:20:00	2009-10-21 07:35:00	7:15:00
F9	SN	F	A	HB	No	2007	29	7	2007-07-18	2007-07-19	05:05:00	05:05:00	Inactive	87	21:50:00	05:05:00	435	7.25	21	5	2007-07-18 21:50:00	2007-07-19 05:05:00	7:15:00
F9	SN	F	A	HB	No	2007	30	7	2007-07-23	2007-07-24	05:25:00	05:25:00	Inactive	87	22:10:00	05:25:00	435	7.25	22	5	2007-07-23 22:10:00	2007-07-24 05:25:00	7:15:00
F9	SN	F	A	HB	No	2008	23	6	2008-05-31	2008-06-01	05:55:00	05:55:00	Inactive	87	22:40:00	05:55:00	435	7.25	22	5	2008-05-31 22:40:00	2008-06-01 05:55:00	7:15:00
F9	SN	F	A	HB	No	2008	26	6	2008-06-21	2008-06-22	05:35:00	05:35:00	Inactive	87	22:20:00	05:35:00	435	7.25	22	5	2008-06-21 22:20:00	2008-06-22 05:35:00	7:15:00
F9	SN	F	A	HB	No	2008	33	8	2008-08-09	2008-08-10	06:05:00	06:05:00	Inactive	87	22:50:00	06:05:00	435	7.25	22	6	2008-08-09 22:50:00	2008-08-10 06:05:00	7:15:00
F1	SN	F	COY	HB	No	2006	27	7	2006-07-02	2006-07-03	06:05:00	06:05:00	Inactive	86	22:55:00	06:05:00	430	7.16667	22	6	2006-07-02 22:55:00	2006-07-03 06:05:00	7:10:00
F1	SN	F	COY	HB	No	2006	30	7	2006-07-26	2006-07-26	16:55:00	16:55:00	Inactive	86	09:45:00	16:55:00	430	7.16667	9	16	2006-07-26 09:45:00	2006-07-26 16:55:00	7:10:00
F1	SN	F	COY	B	No	2006	34	8	2006-08-25	2006-08-26	05:15:00	05:15:00	Inactive	86	22:05:00	05:15:00	430	7.16667	22	5	2006-08-25 22:05:00	2006-08-26 05:15:00	7:10:00
F1	SN	F	YRL	HB	No	2007	26	6	2007-06-28	2007-06-29	05:25:00	05:25:00	Inactive	86	22:15:00	05:25:00	430	7.16667	22	5	2007-06-28 22:15:00	2007-06-29 05:25:00	7:10:00
F10	SN	F	A	HB	No	2010	28	7	2010-07-09	2010-07-10	04:35:00	04:35:00	Inactive	86	21:25:00	04:35:00	430	7.16667	21	4	2010-07-09 21:25:00	2010-07-10 04:35:00	7:10:00
F10	SN	F	A	HB	No	2010	31	7	2010-07-25	2010-07-26	04:45:00	04:45:00	Inactive	86	21:35:00	04:45:00	430	7.16667	21	4	2010-07-25 21:35:00	2010-07-26 04:45:00	7:10:00
F10	SN	F	A	HB	No	2010	32	8	2010-08-05	2010-08-06	05:10:00	05:10:00	Inactive	86	22:00:00	05:10:00	430	7.16667	22	5	2010-08-05 22:00:00	2010-08-06 05:10:00	7:10:00
F10	SN	F	A	HB	No	2010	34	8	2010-08-18	2010-08-19	04:50:00	04:50:00	Inactive	86	21:40:00	04:50:00	430	7.16667	21	4	2010-08-18 21:40:00	2010-08-19 04:50:00	7:10:00
F10	SN	F	A	B	No	2010	39	9	2010-09-22	2010-09-23	05:55:00	05:55:00	Inactive	86	22:45:00	05:55:00	430	7.16667	22	5	2010-09-22 22:45:00	2010-09-23 05:55:00	7:10:00
F10	SN	F	A	HB	No	2011	25	6	2011-06-13	2011-06-14	05:00:00	05:00:00	Inactive	86	21:50:00	05:00:00	430	7.16667	21	5	2011-06-13 21:50:00	2011-06-14 05:00:00	7:10:00
F10	SN	F	A	HB	No	2011	28	7	2011-07-05	2011-07-06	05:00:00	05:00:00	Inactive	86	21:50:00	05:00:00	430	7.16667	21	5	2011-07-05 21:50:00	2011-07-06 05:00:00	7:10:00
F10	SN	F	A	HB	No	2011	28	7	2011-07-07	2011-07-08	05:20:00	05:20:00	Inactive	86	22:10:00	05:20:00	430	7.16667	22	5	2011-07-07 22:10:00	2011-07-08 05:20:00	7:10:00
F10	SN	F	A	HB	No	2011	28	7	2011-07-08	2011-07-09	04:50:00	04:50:00	Inactive	86	21:40:00	04:50:00	430	7.16667	21	4	2011-07-08 21:40:00	2011-07-09 04:50:00	7:10:00
F10	SN	F	A	HB	No	2011	30	7	2011-07-17	2011-07-18	05:05:00	05:05:00	Inactive	86	21:55:00	05:05:00	430	7.16667	21	5	2011-07-17 21:55:00	2011-07-18 05:05:00	7:10:00
F10	SN	F	A	PB	No	2011	37	9	2011-09-09	2011-09-10	05:25:00	05:25:00	Inactive	86	22:15:00	05:25:00	430	7.16667	22	5	2011-09-09 22:15:00	2011-09-10 05:25:00	7:10:00
F2	SN	F	2YR	HB	No	2005	26	6	2005-06-20	2005-06-21	05:15:00	05:15:00	Inactive	86	22:05:00	05:15:00	430	7.16667	22	5	2005-06-20 22:05:00	2005-06-21 05:15:00	7:10:00
F2	SN	F	2YR	HB	No	2005	27	6	2005-06-29	2005-06-30	05:05:00	05:05:00	Inactive	86	21:55:00	05:05:00	430	7.16667	21	5	2005-06-29 21:55:00	2005-06-30 05:05:00	7:10:00
F2	SN	F	2YR	HB	No	2005	32	8	2005-08-04	2005-08-05	05:20:00	05:20:00	Inactive	86	22:10:00	05:20:00	430	7.16667	22	5	2005-08-04 22:10:00	2005-08-05 05:20:00	7:10:00
F3	SN	F	SA	PB	No	2005	40	9	2005-09-25	2005-09-26	06:25:00	06:25:00	Inactive	86	23:15:00	06:25:00	430	7.16667	23	6	2005-09-25 23:15:00	2005-09-26 06:25:00	7:10:00
F3	SN	F	SA	HB	Post Cap	2006	21	5	2006-05-21	2006-05-22	03:55:00	03:55:00	Inactive	86	20:45:00	03:55:00	430	7.16667	20	3	2006-05-21 20:45:00	2006-05-22 03:55:00	7:10:00
F3	SN	F	SA	HB	No	2006	31	8	2006-08-03	2006-08-04	05:25:00	05:25:00	Inactive	86	22:15:00	05:25:00	430	7.16667	22	5	2006-08-03 22:15:00	2006-08-04 05:25:00	7:10:00
F3	SN	F	SA	HB	No	2006	32	8	2006-08-09	2006-08-10	06:10:00	06:10:00	Inactive	86	23:00:00	06:10:00	430	7.16667	23	6	2006-08-09 23:00:00	2006-08-10 06:10:00	7:10:00
F3	SN	F	SA	B	No	2006	34	8	2006-08-19	2006-08-20	04:40:00	04:40:00	Inactive	86	21:30:00	04:40:00	430	7.16667	21	4	2006-08-19 21:30:00	2006-08-20 04:40:00	7:10:00
F4	SC	F	YRL	EF	No	2006	33	8	2006-08-13	2006-08-14	04:45:00	04:45:00	Inactive	86	21:35:00	04:45:00	430	7.16667	21	4	2006-08-13 21:35:00	2006-08-14 04:45:00	7:10:00
F4	SC	F	YRL	B	No	2006	33	8	2006-08-16	2006-08-17	04:50:00	04:50:00	Inactive	86	21:40:00	04:50:00	430	7.16667	21	4	2006-08-16 21:40:00	2006-08-17 04:50:00	7:10:00
F6	SC	F	2YR	EF	No	2006	28	7	2006-07-13	2006-07-14	05:00:00	05:00:00	Inactive	86	21:50:00	05:00:00	430	7.16667	21	5	2006-07-13 21:50:00	2006-07-14 05:00:00	7:10:00
F6	SC	F	2YR	B	No	2006	32	8	2006-08-07	2006-08-08	04:45:00	04:45:00	Inactive	86	21:35:00	04:45:00	430	7.16667	21	4	2006-08-07 21:35:00	2006-08-08 04:45:00	7:10:00
F6	SC	F	2YR	B	No	2006	34	8	2006-08-24	2006-08-25	04:30:00	04:30:00	Inactive	86	21:20:00	04:30:00	430	7.16667	21	4	2006-08-24 21:20:00	2006-08-25 04:30:00	7:10:00
F6	SC	F	2YR	B	No	2006	34	8	2006-08-25	2006-08-26	04:45:00	04:45:00	Inactive	86	21:35:00	04:45:00	430	7.16667	21	4	2006-08-25 21:35:00	2006-08-26 04:45:00	7:10:00
F6	SC	F	2YR	B	No	2006	35	8	2006-08-28	2006-08-29	04:35:00	04:35:00	Inactive	86	21:25:00	04:35:00	430	7.16667	21	4	2006-08-28 21:25:00	2006-08-29 04:35:00	7:10:00
F7	SC	F	A	HB	Post Cap	2006	21	5	2006-05-22	2006-05-22	16:25:00	16:25:00	Inactive	86	09:15:00	16:25:00	430	7.16667	9	16	2006-05-22 09:15:00	2006-05-22 16:25:00	7:10:00
F7	SC	F	A	HB	No	2006	22	6	2006-05-31	2006-06-01	04:40:00	04:40:00	Inactive	86	21:30:00	04:40:00	430	7.16667	21	4	2006-05-31 21:30:00	2006-06-01 04:40:00	7:10:00
F7	SC	F	A	EF	No	2006	28	7	2006-07-10	2006-07-11	04:50:00	04:50:00	Inactive	86	21:40:00	04:50:00	430	7.16667	21	4	2006-07-10 21:40:00	2006-07-11 04:50:00	7:10:00
F7	SC	F	A	EF	No	2006	32	8	2006-08-11	2006-08-12	04:25:00	04:25:00	Inactive	86	21:15:00	04:25:00	430	7.16667	21	4	2006-08-11 21:15:00	2006-08-12 04:25:00	7:10:00
F7	SC	F	A	B	No	2006	34	8	2006-08-22	2006-08-23	04:10:00	04:10:00	Inactive	86	21:00:00	04:10:00	430	7.16667	21	4	2006-08-22 21:00:00	2006-08-23 04:10:00	7:10:00
F7	SC	F	A	B	No	2006	36	9	2006-09-03	2006-09-04	05:15:00	05:15:00	Inactive	86	22:05:00	05:15:00	430	7.16667	22	5	2006-09-03 22:05:00	2006-09-04 05:15:00	7:10:00
F8	SN	F	2YR	HB	No	2007	24	6	2007-06-13	2007-06-14	06:25:00	06:25:00	Inactive	86	23:15:00	06:25:00	430	7.16667	23	6	2007-06-13 23:15:00	2007-06-14 06:25:00	7:10:00
F8	SN	F	2YR	HB	No	2007	27	7	2007-07-01	2007-07-02	05:55:00	05:55:00	Inactive	86	22:45:00	05:55:00	430	7.16667	22	5	2007-07-01 22:45:00	2007-07-02 05:55:00	7:10:00
F8	SN	F	3YR	HB	Post Cap	2008	23	6	2008-05-31	2008-06-01	04:45:00	04:45:00	Inactive	86	21:35:00	04:45:00	430	7.16667	21	4	2008-05-31 21:35:00	2008-06-01 04:45:00	7:10:00
F8	SN	F	3YR	PB	No	2008	41	10	2008-10-10	2008-10-11	06:55:00	06:55:00	Inactive	86	23:45:00	06:55:00	430	7.16667	23	6	2008-10-10 23:45:00	2008-10-11 06:55:00	7:10:00
F8	SN	F	?	HB	No	2009	23	6	2009-06-02	2009-06-03	06:20:00	06:20:00	Inactive	86	23:10:00	06:20:00	430	7.16667	23	6	2009-06-02 23:10:00	2009-06-03 06:20:00	7:10:00
F8	SN	F	?	B	No	2009	35	8	2009-08-24	2009-08-25	05:35:00	05:35:00	Inactive	86	22:25:00	05:35:00	430	7.16667	22	5	2009-08-24 22:25:00	2009-08-25 05:35:00	7:10:00
F9	SN	F	A	HB	No	2007	25	6	2007-06-21	2007-06-22	06:05:00	06:05:00	Inactive	86	22:55:00	06:05:00	430	7.16667	22	6	2007-06-21 22:55:00	2007-06-22 06:05:00	7:10:00
F9	SN	F	A	HB	No	2007	32	8	2007-08-05	2007-08-06	05:05:00	05:05:00	Inactive	86	21:55:00	05:05:00	430	7.16667	21	5	2007-08-05 21:55:00	2007-08-06 05:05:00	7:10:00
F9	SN	F	A	HB	No	2008	25	6	2008-06-21	2008-06-21	07:40:00	07:40:00	Inactive	86	00:30:00	07:40:00	430	7.16667	0	7	2008-06-21 00:30:00	2008-06-21 07:40:00	7:10:00
F9	SN	F	A	HB	No	2008	32	8	2008-08-04	2008-08-05	05:20:00	05:20:00	Inactive	86	22:10:00	05:20:00	430	7.16667	22	5	2008-08-04 22:10:00	2008-08-05 05:20:00	7:10:00
F9	SN	F	A	HB	No	2008	33	8	2008-08-12	2008-08-13	04:50:00	04:50:00	Inactive	86	21:40:00	04:50:00	430	7.16667	21	4	2008-08-12 21:40:00	2008-08-13 04:50:00	7:10:00
F1	SN	F	A	HB	No	2005	25	6	2005-06-12	2005-06-13	04:55:00	04:55:00	Inactive	85	21:50:00	04:55:00	425	7.08333	21	4	2005-06-12 21:50:00	2005-06-13 04:55:00	7:05:00
F1	SN	F	A	HB	No	2005	27	6	2005-06-27	2005-06-28	04:50:00	04:50:00	Inactive	85	21:45:00	04:50:00	425	7.08333	21	4	2005-06-27 21:45:00	2005-06-28 04:50:00	7:05:00
F1	SN	F	A	HB	No	2005	27	7	2005-07-01	2005-07-02	05:30:00	05:30:00	Inactive	85	22:25:00	05:30:00	425	7.08333	22	5	2005-07-01 22:25:00	2005-07-02 05:30:00	7:05:00
F1	SN	F	A	HB	No	2005	30	7	2005-07-17	2005-07-17	16:10:00	16:10:00	Inactive	85	09:05:00	16:10:00	425	7.08333	9	16	2005-07-17 09:05:00	2005-07-17 16:10:00	7:05:00
F1	SN	F	A	HB	No	2005	33	8	2005-08-11	2005-08-12	04:35:00	04:35:00	Inactive	85	21:30:00	04:35:00	425	7.08333	21	4	2005-08-11 21:30:00	2005-08-12 04:35:00	7:05:00
F1	SN	F	COY	HB	No	2006	26	6	2006-06-28	2006-06-29	05:20:00	05:20:00	Inactive	85	22:15:00	05:20:00	425	7.08333	22	5	2006-06-28 22:15:00	2006-06-29 05:20:00	7:05:00
F1	SN	F	COY	HB	No	2006	28	7	2006-07-08	2006-07-09	04:35:00	04:35:00	Inactive	85	21:30:00	04:35:00	425	7.08333	21	4	2006-07-08 21:30:00	2006-07-09 04:35:00	7:05:00
F1	SN	F	COY	HB	No	2006	31	8	2006-08-01	2006-08-02	05:25:00	05:25:00	Inactive	85	22:20:00	05:25:00	425	7.08333	22	5	2006-08-01 22:20:00	2006-08-02 05:25:00	7:05:00
F1	SN	F	COY	HB	No	2006	32	8	2006-08-09	2006-08-10	05:10:00	05:10:00	Inactive	85	22:05:00	05:10:00	425	7.08333	22	5	2006-08-09 22:05:00	2006-08-10 05:10:00	7:05:00
F1	SN	F	COY	B	No	2006	33	8	2006-08-16	2006-08-17	05:50:00	05:50:00	Inactive	85	22:45:00	05:50:00	425	7.08333	22	5	2006-08-16 22:45:00	2006-08-17 05:50:00	7:05:00
F1	SN	F	YRL	HB	No	2007	25	6	2007-06-18	2007-06-19	05:55:00	05:55:00	Inactive	85	22:50:00	05:55:00	425	7.08333	22	5	2007-06-18 22:50:00	2007-06-19 05:55:00	7:05:00
F1	SN	F	YRL	HB	No	2007	32	8	2007-08-05	2007-08-06	05:40:00	05:40:00	Inactive	85	22:35:00	05:40:00	425	7.08333	22	5	2007-08-05 22:35:00	2007-08-06 05:40:00	7:05:00
F10	SN	F	A	HB	No	2010	27	7	2010-06-30	2010-07-01	05:50:00	05:50:00	Inactive	85	22:45:00	05:50:00	425	7.08333	22	5	2010-06-30 22:45:00	2010-07-01 05:50:00	7:05:00
F10	SN	F	A	HB	No	2010	31	7	2010-07-24	2010-07-25	04:40:00	04:40:00	Inactive	85	21:35:00	04:40:00	425	7.08333	21	4	2010-07-24 21:35:00	2010-07-25 04:40:00	7:05:00
F10	SN	F	A	HB	No	2010	34	8	2010-08-17	2010-08-18	05:10:00	05:10:00	Inactive	85	22:05:00	05:10:00	425	7.08333	22	5	2010-08-17 22:05:00	2010-08-18 05:10:00	7:05:00
F10	SN	F	A	PB	No	2010	41	10	2010-10-07	2010-10-08	06:05:00	06:05:00	Inactive	85	23:00:00	06:05:00	425	7.08333	23	6	2010-10-07 23:00:00	2010-10-08 06:05:00	7:05:00
F10	SN	F	A	HB	No	2011	24	6	2011-06-04	2011-06-05	04:05:00	04:05:00	Inactive	85	21:00:00	04:05:00	425	7.08333	21	4	2011-06-04 21:00:00	2011-06-05 04:05:00	7:05:00
F10	SN	F	A	HB	No	2011	31	7	2011-07-23	2011-07-24	05:20:00	05:20:00	Inactive	85	22:15:00	05:20:00	425	7.08333	22	5	2011-07-23 22:15:00	2011-07-24 05:20:00	7:05:00
F10	SN	F	A	HB	No	2011	33	8	2011-08-12	2011-08-13	04:50:00	04:50:00	Inactive	85	21:45:00	04:50:00	425	7.08333	21	4	2011-08-12 21:45:00	2011-08-13 04:50:00	7:05:00
F14-	SC	F	A	B	No	2011	35	8	2011-08-26	2011-08-27	06:00:00	06:00:00	Inactive	85	22:55:00	06:00:00	425	7.08333	22	6	2011-08-26 22:55:00	2011-08-27 06:00:00	7:05:00
F14-	SC	F	A	PB	No	2011	42	10	2011-10-13	2011-10-14	05:30:00	05:30:00	Inactive	85	22:25:00	05:30:00	425	7.08333	22	5	2011-10-13 22:25:00	2011-10-14 05:30:00	7:05:00
F14-	SC	F	A	HB	No	2012	26	6	2012-06-25	2012-06-26	04:25:00	04:25:00	Inactive	85	21:20:00	04:25:00	425	7.08333	21	4	2012-06-25 21:20:00	2012-06-26 04:25:00	7:05:00
F14-	SC	F	A	HB	No	2012	26	6	2012-06-26	2012-06-27	04:45:00	04:45:00	Inactive	85	21:40:00	04:45:00	425	7.08333	21	4	2012-06-26 21:40:00	2012-06-27 04:45:00	7:05:00
F14-	SC	F	A	HB	No	2012	26	6	2012-06-28	2012-06-29	04:45:00	04:45:00	Inactive	85	21:40:00	04:45:00	425	7.08333	21	4	2012-06-28 21:40:00	2012-06-29 04:45:00	7:05:00
F3	SN	F	SA	HB	No	2005	22	5	2005-05-26	2005-05-26	13:05:00	13:05:00	Inactive	85	06:00:00	13:05:00	425	7.08333	6	13	2005-05-26 06:00:00	2005-05-26 13:05:00	7:05:00
F3	SN	F	SA	HB	No	2005	30	7	2005-07-21	2005-07-22	05:00:00	05:00:00	Inactive	85	21:55:00	05:00:00	425	7.08333	21	5	2005-07-21 21:55:00	2005-07-22 05:00:00	7:05:00
F3	SN	F	SA	B	No	2005	34	8	2005-08-14	2005-08-15	05:25:00	05:25:00	Inactive	85	22:20:00	05:25:00	425	7.08333	22	5	2005-08-14 22:20:00	2005-08-15 05:25:00	7:05:00
F3	SN	F	SA	HB	Post Cap	2006	20	5	2006-05-20	2006-05-20	19:25:00	19:25:00	Inactive	85	12:20:00	19:25:00	425	7.08333	12	19	2006-05-20 12:20:00	2006-05-20 19:25:00	7:05:00
F3	SN	F	SA	HB	No	2006	25	6	2006-06-21	2006-06-22	05:00:00	05:00:00	Inactive	85	21:55:00	05:00:00	425	7.08333	21	5	2006-06-21 21:55:00	2006-06-22 05:00:00	7:05:00
F3	SN	F	SA	HB	No	2006	31	8	2006-08-02	2006-08-03	05:15:00	05:15:00	Inactive	85	22:10:00	05:15:00	425	7.08333	22	5	2006-08-02 22:10:00	2006-08-03 05:15:00	7:05:00
F4	SC	F	YRL	HB	No	2006	26	6	2006-06-29	2006-06-30	05:45:00	05:45:00	Inactive	85	22:40:00	05:45:00	425	7.08333	22	5	2006-06-29 22:40:00	2006-06-30 05:45:00	7:05:00
F4	SC	F	YRL	EF	No	2006	31	7	2006-07-29	2006-07-30	04:55:00	04:55:00	Inactive	85	21:50:00	04:55:00	425	7.08333	21	4	2006-07-29 21:50:00	2006-07-30 04:55:00	7:05:00
F4	SC	F	YRL	EF	No	2006	32	8	2006-08-07	2006-08-08	04:45:00	04:45:00	Inactive	85	21:40:00	04:45:00	425	7.08333	21	4	2006-08-07 21:40:00	2006-08-08 04:45:00	7:05:00
F4	SC	F	YRL	B	No	2006	33	8	2006-08-17	2006-08-18	05:10:00	05:10:00	Inactive	85	22:05:00	05:10:00	425	7.08333	22	5	2006-08-17 22:05:00	2006-08-18 05:10:00	7:05:00
F4	SC	F	YRL	B	No	2006	36	9	2006-09-03	2006-09-04	05:10:00	05:10:00	Inactive	85	22:05:00	05:10:00	425	7.08333	22	5	2006-09-03 22:05:00	2006-09-04 05:10:00	7:05:00
F4	SC	F	2YR	HB	No	2007	20	5	2007-05-12	2007-05-13		04:45:00	Inactive	85	21:40:00	04:45:00	425	7.08333	21	4	2007-05-12 16:55:00	2007-05-13	7:05:00
F6	SC	F	2YR	HB	No	2006	23	6	2006-06-06	2006-06-07	05:25:00	05:25:00	Inactive	85	22:20:00	05:25:00	425	7.08333	22	5	2006-06-06 22:20:00	2006-06-07 05:25:00	7:05:00
F6	SC	F	2YR	EF	No	2006	30	7	2006-07-26	2006-07-27	05:05:00	05:05:00	Inactive	85	22:00:00	05:05:00	425	7.08333	22	5	2006-07-26 22:00:00	2006-07-27 05:05:00	7:05:00
F7	SC	F	A	HB	No	2006	24	6	2006-06-10	2006-06-11	05:45:00	05:45:00	Inactive	85	22:40:00	05:45:00	425	7.08333	22	5	2006-06-10 22:40:00	2006-06-11 05:45:00	7:05:00
F7	SC	F	A	HB	No	2006	24	6	2006-06-12	2006-06-13	05:15:00	05:15:00	Inactive	85	22:10:00	05:15:00	425	7.08333	22	5	2006-06-12 22:10:00	2006-06-13 05:15:00	7:05:00
F7	SC	F	A	B	No	2006	35	8	2006-08-27	2006-08-28	04:55:00	04:55:00	Inactive	85	21:50:00	04:55:00	425	7.08333	21	4	2006-08-27 21:50:00	2006-08-28 04:55:00	7:05:00
F7	SC	F	A	HB	No	2007	23	6	2007-06-04	2007-06-05	04:50:00	04:50:00	Inactive	85	21:45:00	04:50:00	425	7.08333	21	4	2007-06-04 21:45:00	2007-06-05 04:50:00	7:05:00
F8	SN	F	3YR	HB	No	2008	28	7	2008-07-08	2008-07-09	05:50:00	05:50:00	Inactive	85	22:45:00	05:50:00	425	7.08333	22	5	2008-07-08 22:45:00	2008-07-09 05:50:00	7:05:00
F8	SN	F	3YR	HB	No	2008	30	7	2008-07-25	2008-07-26	05:45:00	05:45:00	Inactive	85	22:40:00	05:45:00	425	7.08333	22	5	2008-07-25 22:40:00	2008-07-26 05:45:00	7:05:00
F8	SN	F	3YR	HB	No	2008	31	7	2008-07-30	2008-07-31	05:25:00	05:25:00	Inactive	85	22:20:00	05:25:00	425	7.08333	22	5	2008-07-30 22:20:00	2008-07-31 05:25:00	7:05:00
F8	SN	F	3YR	HB	No	2008	33	8	2008-08-11	2008-08-12	06:15:00	06:15:00	Inactive	85	23:10:00	06:15:00	425	7.08333	23	6	2008-08-11 23:10:00	2008-08-12 06:15:00	7:05:00
F8	SN	F	3YR	PB	No	2008	42	10	2008-10-14	2008-10-14	13:45:00	13:45:00	Inactive	85	06:40:00	13:45:00	425	7.08333	6	13	2008-10-14 06:40:00	2008-10-14 13:45:00	7:05:00
F8	SN	F	?	HB	No	2009	25	6	2009-06-16	2009-06-17	06:25:00	06:25:00	Inactive	85	23:20:00	06:25:00	425	7.08333	23	6	2009-06-16 23:20:00	2009-06-17 06:25:00	7:05:00
F8	SN	F	?	HB	No	2009	31	7	2009-07-28	2009-07-29	04:50:00	04:50:00	Inactive	85	21:45:00	04:50:00	425	7.08333	21	4	2009-07-28 21:45:00	2009-07-29 04:50:00	7:05:00
F8	SN	F	?	B	No	2009	34	8	2009-08-15	2009-08-16	06:00:00	06:00:00	Inactive	85	22:55:00	06:00:00	425	7.08333	22	6	2009-08-15 22:55:00	2009-08-16 06:00:00	7:05:00
F8	SN	F	?	PB	No	2009	39	9	2009-09-21	2009-09-22	05:15:00	05:15:00	Inactive	85	22:10:00	05:15:00	425	7.08333	22	5	2009-09-21 22:10:00	2009-09-22 05:15:00	7:05:00
F9	SN	F	A	HB	No	2007	33	8	2007-08-16	2007-08-17	04:55:00	04:55:00	Inactive	85	21:50:00	04:55:00	425	7.08333	21	4	2007-08-16 21:50:00	2007-08-17 04:55:00	7:05:00
F9	SN	F	A	HB	No	2008	29	7	2008-07-16	2008-07-17	04:55:00	04:55:00	Inactive	85	21:50:00	04:55:00	425	7.08333	21	4	2008-07-16 21:50:00	2008-07-17 04:55:00	7:05:00
F9	SN	F	A	HB	No	2008	29	7	2008-07-18	2008-07-19	05:15:00	05:15:00	Inactive	85	22:10:00	05:15:00	425	7.08333	22	5	2008-07-18 22:10:00	2008-07-19 05:15:00	7:05:00
F9	SN	F	A	HB	No	2008	30	7	2008-07-23	2008-07-24	05:10:00	05:10:00	Inactive	85	22:05:00	05:10:00	425	7.08333	22	5	2008-07-23 22:05:00	2008-07-24 05:10:00	7:05:00
F9	SN	F	A	PB	No	2008	38	9	2008-09-18	2008-09-19	06:05:00	06:05:00	Inactive	85	23:00:00	06:05:00	425	7.08333	23	6	2008-09-18 23:00:00	2008-09-19 06:05:00	7:05:00
F1	SN	F	A	HB	No	2005	29	7	2005-07-12	2005-07-13	05:15:00	05:15:00	Inactive	84	22:15:00	05:15:00	420	7	22	5	2005-07-12 22:15:00	2005-07-13 05:15:00	7:00:00
F1	SN	F	A	B	No	2005	34	8	2005-08-16	2005-08-17	05:10:00	05:10:00	Inactive	84	22:10:00	05:10:00	420	7	22	5	2005-08-16 22:10:00	2005-08-17 05:10:00	7:00:00
[truncated: 14,636 more rows]

## Sheet: Activity 1
ID	BEAR	SEASON	LMT_DATE	LMT_DATE_N	LMT_TIME	LMT_TIME_N	ACTIVITY_X	ACTIVITY_Y	SUMACTIVITY
1023	GB1	HB	2005-05-14	38486	00:00:00	0	1	0	1
1024	GB1	HB	2005-05-14	38486	00:05:00	0.00347222	0	0	0
1025	GB1	HB	2005-05-14	38486	00:10:00	0.00694444	0	1	1
1026	GB1	HB	2005-05-14	38486	00:15:00	0.0104167	2	5	7
1027	GB1	HB	2005-05-14	38486	00:20:00	0.0138889	0	0	0
1028	GB1	HB	2005-05-14	38486	00:25:00	0.0173611	0	0	0
1029	GB1	HB	2005-05-14	38486	00:30:00	0.0208333	0	0	0
1030	GB1	HB	2005-05-14	38486	00:35:00	0.0243056	0	0	0
1031	GB1	HB	2005-05-14	38486	00:40:00	0.0277778	0	0	0
1032	GB1	HB	2005-05-14	38486	00:45:00	0.03125	0	0	0
1033	GB1	HB	2005-05-14	38486	00:50:00	0.0347222	0	0	0
1034	GB1	HB	2005-05-14	38486	00:55:00	0.0381944	0	0	0
1035	GB1	HB	2005-05-14	38486	01:00:00	0.0416667	0	0	0
1036	GB1	HB	2005-05-14	38486	01:05:00	0.0451389	0	0	0
1037	GB1	HB	2005-05-14	38486	01:10:00	0.0486111	0	0	0
1038	GB1	HB	2005-05-14	38486	01:15:00	0.0520833	0	0	0
1039	GB1	HB	2005-05-14	38486	01:25:00	0.0590278	2	3	5
1040	GB1	HB	2005-05-14	38486	01:30:00	0.0625	0	0	0
1041	GB1	HB	2005-05-14	38486	01:35:00	0.0659722	0	0	0
1042	GB1	HB	2005-05-14	38486	01:40:00	0.0694444	0	0	0
1043	GB1	HB	2005-05-14	38486	01:45:00	0.0729167	0	1	1
1044	GB1	HB	2005-05-14	38486	01:50:00	0.0763889	0	6	6
1045	GB1	HB	2005-05-14	38486	01:55:00	0.0798611	0	0	0
1046	GB1	HB	2005-05-14	38486	02:00:00	0.0833333	0	0	0
1047	GB1	HB	2005-05-14	38486	02:05:00	0.0868056	0	0	0
1048	GB1	HB	2005-05-14	38486	02:10:00	0.0902778	0	0	0
1049	GB1	HB	2005-05-14	38486	02:15:00	0.09375	1	2	3
1050	GB1	HB	2005-05-14	38486	02:20:00	0.0972222	0	0	0
1051	GB1	HB	2005-05-14	38486	02:25:00	0.100694	4	2	6
1052	GB1	HB	2005-05-14	38486	02:30:00	0.104167	0	0	0
1053	GB1	HB	2005-05-14	38486	02:35:00	0.107639	1	0	1
1054	GB1	HB	2005-05-14	38486	02:40:00	0.111111	0	0	0
1055	GB1	HB	2005-05-14	38486	02:45:00	0.114583	0	0	0
1056	GB1	HB	2005-05-14	38486	02:50:00	0.118056	0	0	0
1057	GB1	HB	2005-05-14	38486	02:55:00	0.121528	2	0	2
1058	GB1	HB	2005-05-14	38486	03:00:00	0.125	3	1	4
1059	GB1	HB	2005-05-14	38486	03:05:00	0.128472	0	0	0
1060	GB1	HB	2005-05-14	38486	03:10:00	0.131944	0	0	0
1061	GB1	HB	2005-05-14	38486	03:15:00	0.135417	0	0	0
1062	GB1	HB	2005-05-14	38486	03:20:00	0.138889	0	0	0
1063	GB1	HB	2005-05-14	38486	03:25:00	0.142361	0	0	0
1064	GB1	HB	2005-05-14	38486	03:30:00	0.145833	1	0	1
1065	GB1	HB	2005-05-14	38486	03:35:00	0.149306	5	2	7
1066	GB1	HB	2005-05-14	38486	03:40:00	0.152778	4	2	6
1067	GB1	HB	2005-05-14	38486	03:45:00	0.15625	0	0	0
1068	GB1	HB	2005-05-14	38486	03:50:00	0.159722	0	0	0
1069	GB1	HB	2005-05-14	38486	03:55:00	0.163194	0	0	0
1070	GB1	HB	2005-05-14	38486	04:00:00	0.166667	0	1	1
1071	GB1	HB	2005-05-14	38486	04:05:00	0.170139	0	7	7
1072	GB1	HB	2005-05-14	38486	04:10:00	0.173611	0	5	5
1073	GB1	HB	2005-05-14	38486	04:15:00	0.177083	0	2	2
1074	GB1	HB	2005-05-14	38486	04:20:00	0.180556	0	6	6
1075	GB1	HB	2005-05-14	38486	04:25:00	0.184028	0	0	0
1076	GB1	HB	2005-05-14	38486	04:30:00	0.1875	0	0	0
1077	GB1	HB	2005-05-14	38486	04:35:00	0.190972	0	0	0
1078	GB1	HB	2005-05-14	38486	04:40:00	0.194444	0	0	0
1079	GB1	HB	2005-05-14	38486	04:45:00	0.197917	0	0	0
1080	GB1	HB	2005-05-14	38486	04:50:00	0.201389	10	19	29
1081	GB1	HB	2005-05-14	38486	04:55:00	0.204861	3	2	5
1082	GB1	HB	2005-05-14	38486	05:00:00	0.208333	0	0	0
1083	GB1	HB	2005-05-14	38486	05:05:00	0.211806	0	0	0
1084	GB1	HB	2005-05-14	38486	05:10:00	0.215278	0	0	0
1085	GB1	HB	2005-05-14	38486	05:15:00	0.21875	0	0	0
1086	GB1	HB	2005-05-14	38486	05:20:00	0.222222	1	0	1
1087	GB1	HB	2005-05-14	38486	05:25:00	0.225694	0	0	0
1088	GB1	HB	2005-05-14	38486	05:30:00	0.229167	1	1	2
1089	GB1	HB	2005-05-14	38486	05:35:00	0.232639	1	1	2
1090	GB1	HB	2005-05-14	38486	05:40:00	0.236111	1	0	1
1091	GB1	HB	2005-05-14	38486	05:45:00	0.239583	0	0	0
1092	GB1	HB	2005-05-14	38486	05:50:00	0.243056	4	5	9
1093	GB1	HB	2005-05-14	38486	05:55:00	0.246528	45	41	86
1094	GB1	HB	2005-05-14	38486	06:00:00	0.25	53	35	88
1095	GB1	HB	2005-05-14	38486	06:05:00	0.253472	36	36	72
1096	GB1	HB	2005-05-14	38486	06:10:00	0.256944	52	50	102
1097	GB1	HB	2005-05-14	38486	06:15:00	0.260417	32	27	59
1098	GB1	HB	2005-05-14	38486	06:20:00	0.263889	46	38	84
1099	GB1	HB	2005-05-14	38486	06:25:00	0.267361	40	44	84
1100	GB1	HB	2005-05-14	38486	06:30:00	0.270833	50	26	76
1101	GB1	HB	2005-05-14	38486	06:35:00	0.274306	46	24	70
1102	GB1	HB	2005-05-14	38486	06:40:00	0.277778	33	17	50
1103	GB1	HB	2005-05-14	38486	06:45:00	0.28125	37	15	52
1104	GB1	HB	2005-05-14	38486	06:50:00	0.284722	37	35	72
1105	GB1	HB	2005-05-14	38486	06:55:00	0.288194	51	35	86
1106	GB1	HB	2005-05-14	38486	07:00:00	0.291667	58	30	88
1107	GB1	HB	2005-05-14	38486	07:05:00	0.295139	77	37	114
1108	GB1	HB	2005-05-14	38486	07:10:00	0.298611	57	26	83
1109	GB1	HB	2005-05-14	38486	07:15:00	0.302083	49	18	67
1110	GB1	HB	2005-05-14	38486	07:20:00	0.305556	42	32	74
1111	GB1	HB	2005-05-14	38486	07:25:00	0.309028	34	12	46
1112	GB1	HB	2005-05-14	38486	07:30:00	0.3125	36	14	50
1113	GB1	HB	2005-05-14	38486	07:35:00	0.315972	63	22	85
1114	GB1	HB	2005-05-14	38486	07:45:00	0.322917	46	16	62
1115	GB1	HB	2005-05-14	38486	07:50:00	0.326389	52	28	80
1116	GB1	HB	2005-05-14	38486	07:55:00	0.329861	43	23	66
1117	GB1	HB	2005-05-14	38486	08:00:00	0.333333	52	25	77
1118	GB1	HB	2005-05-14	38486	08:05:00	0.336806	40	33	73
1119	GB1	HB	2005-05-14	38486	08:10:00	0.340278	43	37	80
1120	GB1	HB	2005-05-14	38486	08:15:00	0.34375	34	33	67
1121	GB1	HB	2005-05-14	38486	08:20:00	0.347222	29	31	60
1122	GB1	HB	2005-05-14	38486	08:25:00	0.350694	36	35	71
1123	GB1	HB	2005-05-14	38486	08:30:00	0.354167	28	36	64
1124	GB1	HB	2005-05-14	38486	08:35:00	0.357639	9	9	18
1125	GB1	HB	2005-05-14	38486	08:40:00	0.361111	1	2	3
1126	GB1	HB	2005-05-14	38486	08:45:00	0.364583	12	13	25
1127	GB1	HB	2005-05-14	38486	08:50:00	0.368056	26	36	62
1128	GB1	HB	2005-05-14	38486	08:55:00	0.371528	32	22	54
1129	GB1	HB	2005-05-14	38486	09:00:00	0.375	45	28	73
1130	GB1	HB	2005-05-14	38486	09:05:00	0.378472	27	18	45
1131	GB1	HB	2005-05-14	38486	09:10:00	0.381944	24	16	40
1132	GB1	HB	2005-05-14	38486	09:15:00	0.385417	35	27	62
1133	GB1	HB	2005-05-14	38486	09:20:00	0.388889	28	20	48
1134	GB1	HB	2005-05-14	38486	09:25:00	0.392361	28	23	51
1135	GB1	HB	2005-05-14	38486	09:30:00	0.395833	10	20	30
1136	GB1	HB	2005-05-14	38486	09:35:00	0.399306	15	11	26
1137	GB1	HB	2005-05-14	38486	09:40:00	0.402778	18	17	35
1138	GB1	HB	2005-05-14	38486	09:45:00	0.40625	13	11	24
1139	GB1	HB	2005-05-14	38486	09:50:00	0.409722	1	2	3
1140	GB1	HB	2005-05-14	38486	09:55:00	0.413194	0	0	0
1141	GB1	HB	2005-05-14	38486	10:00:00	0.416667	7	18	25
1142	GB1	HB	2005-05-14	38486	10:05:00	0.420139	6	8	14
1143	GB1	HB	2005-05-14	38486	10:10:00	0.423611	2	2	4
1144	GB1	HB	2005-05-14	38486	10:15:00	0.427083	2	5	7
1145	GB1	HB	2005-05-14	38486	10:20:00	0.430556	0	0	0
1146	GB1	HB	2005-05-14	38486	10:25:00	0.434028	0	0	0
1147	GB1	HB	2005-05-14	38486	10:30:00	0.4375	0	0	0
1148	GB1	HB	2005-05-14	38486	10:35:00	0.440972	0	2	2
1149	GB1	HB	2005-05-14	38486	10:40:00	0.444444	0	0	0
1150	GB1	HB	2005-05-14	38486	10:45:00	0.447917	0	0	0
1151	GB1	HB	2005-05-14	38486	10:50:00	0.451389	0	0	0
1152	GB1	HB	2005-05-14	38486	10:55:00	0.454861	3	7	10
1153	GB1	HB	2005-05-14	38486	11:00:00	0.458333	2	3	5
1154	GB1	HB	2005-05-14	38486	11:05:00	0.461806	0	1	1
1155	GB1	HB	2005-05-14	38486	11:10:00	0.465278	0	0	0
1156	GB1	HB	2005-05-14	38486	11:15:00	0.46875	0	0	0
1157	GB1	HB	2005-05-14	38486	11:20:00	0.472222	0	0	0
1158	GB1	HB	2005-05-14	38486	11:25:00	0.475694	0	0	0
1159	GB1	HB	2005-05-14	38486	11:30:00	0.479167	1	3	4
1160	GB1	HB	2005-05-14	38486	11:35:00	0.482639	20	22	42
1161	GB1	HB	2005-05-14	38486	11:40:00	0.486111	0	0	0
1162	GB1	HB	2005-05-14	38486	11:45:00	0.489583	1	2	3
1163	GB1	HB	2005-05-14	38486	11:50:00	0.493056	0	1	1
1164	GB1	HB	2005-05-14	38486	11:55:00	0.496528	0	0	0
1165	GB1	HB	2005-05-14	38486	12:00:00	0.5	2	4	6
1166	GB1	HB	2005-05-14	38486	12:05:00	0.503472	3	2	5
1167	GB1	HB	2005-05-14	38486	12:10:00	0.506944	1	1	2
1168	GB1	HB	2005-05-14	38486	12:15:00	0.510417	0	0	0
1169	GB1	HB	2005-05-14	38486	12:20:00	0.513889	0	0	0
1170	GB1	HB	2005-05-14	38486	12:25:00	0.517361	0	0	0
1171	GB1	HB	2005-05-14	38486	12:30:00	0.520833	0	1	1
1172	GB1	HB	2005-05-14	38486	12:35:00	0.524306	4	3	7
1173	GB1	HB	2005-05-14	38486	12:40:00	0.527778	8	3	11
1174	GB1	HB	2005-05-14	38486	12:45:00	0.53125	32	23	55
1175	GB1	HB	2005-05-14	38486	12:50:00	0.534722	46	16	62
1176	GB1	HB	2005-05-14	38486	12:55:00	0.538194	43	19	62
1177	GB1	HB	2005-05-14	38486	13:00:00	0.541667	31	33	64
1178	GB1	HB	2005-05-14	38486	13:05:00	0.545139	16	18	34
1179	GB1	HB	2005-05-14	38486	13:10:00	0.548611	36	47	83
1180	GB1	HB	2005-05-14	38486	13:15:00	0.552083	20	14	34
1181	GB1	HB	2005-05-14	38486	13:20:00	0.555556	29	21	50
1182	GB1	HB	2005-05-14	38486	13:25:00	0.559028	47	22	69
1183	GB1	HB	2005-05-14	38486	13:30:00	0.5625	30	18	48
1184	GB1	HB	2005-05-14	38486	13:35:00	0.565972	56	42	98
1185	GB1	HB	2005-05-14	38486	13:40:00	0.569444	57	38	95
1186	GB1	HB	2005-05-14	38486	13:45:00	0.572917	51	33	84
1187	GB1	HB	2005-05-14	38486	13:50:00	0.576389	44	29	73
1188	GB1	HB	2005-05-14	38486	14:00:00	0.583333	39	27	66
1189	GB1	HB	2005-05-14	38486	14:05:00	0.586806	42	26	68
1190	GB1	HB	2005-05-14	38486	14:10:00	0.590278	37	28	65
1191	GB1	HB	2005-05-14	38486	14:15:00	0.59375	48	25	73
1192	GB1	HB	2005-05-14	38486	14:20:00	0.597222	46	26	72
1193	GB1	HB	2005-05-14	38486	14:25:00	0.600694	47	36	83
1194	GB1	HB	2005-05-14	38486	14:30:00	0.604167	13	9	22
1195	GB1	HB	2005-05-14	38486	14:35:00	0.607639	25	17	42
1196	GB1	HB	2005-05-14	38486	14:40:00	0.611111	0	0	0
1197	GB1	HB	2005-05-14	38486	14:45:00	0.614583	1	0	1
1198	GB1	HB	2005-05-14	38486	14:50:00	0.618056	0	0	0
1199	GB1	HB	2005-05-14	38486	14:55:00	0.621528	0	0	0
1200	GB1	HB	2005-05-14	38486	15:00:00	0.625	16	10	26
1201	GB1	HB	2005-05-14	38486	15:05:00	0.628472	21	12	33
1202	GB1	HB	2005-05-14	38486	15:10:00	0.631944	0	2	2
1203	GB1	HB	2005-05-14	38486	15:15:00	0.635417	1	1	2
1204	GB1	HB	2005-05-14	38486	15:20:00	0.638889	0	0	0
1205	GB1	HB	2005-05-14	38486	15:25:00	0.642361	0	0	0
1206	GB1	HB	2005-05-14	38486	15:30:00	0.645833	0	0	0
1207	GB1	HB	2005-05-14	38486	15:35:00	0.649306	0	0	0
1208	GB1	HB	2005-05-14	38486	15:40:00	0.652778	0	0	0
1209	GB1	HB	2005-05-14	38486	15:45:00	0.65625	0	0	0
1210	GB1	HB	2005-05-14	38486	15:50:00	0.659722	2	2	4
1211	GB1	HB	2005-05-14	38486	15:55:00	0.663194	0	1	1
1212	GB1	HB	2005-05-14	38486	16:00:00	0.666667	1	2	3
1213	GB1	HB	2005-05-14	38486	16:05:00	0.670139	0	1	1
1214	GB1	HB	2005-05-14	38486	16:10:00	0.673611	0	0	0
1215	GB1	HB	2005-05-14	38486	16:15:00	0.677083	1	4	5
1216	GB1	HB	2005-05-14	38486	16:20:00	0.680556	2	0	2
1217	GB1	HB	2005-05-14	38486	16:25:00	0.684028	1	1	2
1218	GB1	HB	2005-05-14	38486	16:30:00	0.6875	3	4	7
1219	GB1	HB	2005-05-14	38486	16:35:00	0.690972	1	1	2
1220	GB1	HB	2005-05-14	38486	16:40:00	0.694444	3	2	5
1221	GB1	HB	2005-05-14	38486	16:45:00	0.697917	3	3	6
1222	GB1	HB	2005-05-14	38486	16:50:00	0.701389	1	1	2
1223	GB1	HB	2005-05-14	38486	16:55:00	0.704861	3	2	5
1224	GB1	HB	2005-05-14	38486	17:00:00	0.708333	56	29	85
1225	GB1	HB	2005-05-14	38486	17:05:00	0.711806	39	17	56
1226	GB1	HB	2005-05-14	38486	17:10:00	0.715278	37	18	55
1227	GB1	HB	2005-05-14	38486	17:15:00	0.71875	38	22	60
1228	GB1	HB	2005-05-14	38486	17:20:00	0.722222	8	7	15
1229	GB1	HB	2005-05-14	38486	17:25:00	0.725694	24	17	41
1230	GB1	HB	2005-05-14	38486	17:30:00	0.729167	9	10	19
1231	GB1	HB	2005-05-14	38486	17:35:00	0.732639	0	0	0
1232	GB1	HB	2005-05-14	38486	17:40:00	0.736111	1	3	4
1233	GB1	HB	2005-05-14	38486	17:45:00	0.739583	0	0	0
1234	GB1	HB	2005-05-14	38486	17:50:00	0.743056	0	0	0
1235	GB1	HB	2005-05-14	38486	17:55:00	0.746528	3	6	9
1236	GB1	HB	2005-05-14	38486	18:00:00	0.75	1	3	4
1237	GB1	HB	2005-05-14	38486	18:05:00	0.753472	0	2	2
1238	GB1	HB	2005-05-14	38486	18:10:00	0.756944	0	0	0
1239	GB1	HB	2005-05-14	38486	18:15:00	0.760417	0	1	1
1240	GB1	HB	2005-05-14	38486	18:20:00	0.763889	0	0	0
1241	GB1	HB	2005-05-14	38486	18:25:00	0.767361	14	16	30
1242	GB1	HB	2005-05-14	38486	18:30:00	0.770833	26	31	57
1243	GB1	HB	2005-05-14	38486	18:35:00	0.774306	18	27	45
1244	GB1	HB	2005-05-14	38486	18:40:00	0.777778	20	23	43
1245	GB1	HB	2005-05-14	38486	18:45:00	0.78125	26	35	61
1246	GB1	HB	2005-05-14	38486	18:50:00	0.784722	33	31	64
1247	GB1	HB	2005-05-14	38486	18:55:00	0.788194	39	29	68
1248	GB1	HB	2005-05-14	38486	19:00:00	0.791667	28	39	67
1249	GB1	HB	2005-05-14	38486	19:05:00	0.795139	41	31	72
1250	GB1	HB	2005-05-14	38486	19:10:00	0.798611	51	33	84
1251	GB1	HB	2005-05-14	38486	19:15:00	0.802083	45	30	75
1252	GB1	HB	2005-05-14	38486	19:20:00	0.805556	38	25	63
1253	GB1	HB	2005-05-14	38486	19:25:00	0.809028	34	26	60
1254	GB1	HB	2005-05-14	38486	19:30:00	0.8125	21	20	41
1255	GB1	HB	2005-05-14	38486	19:35:00	0.815972	1	0	1
1256	GB1	HB	2005-05-14	38486	19:40:00	0.819444	0	0	0
1257	GB1	HB	2005-05-14	38486	19:45:00	0.822917	3	4	7
1258	GB1	HB	2005-05-14	38486	19:50:00	0.826389	0	1	1
1259	GB1	HB	2005-05-14	38486	19:55:00	0.829861	0	0	0
1260	GB1	HB	2005-05-14	38486	20:00:00	0.833333	3	3	6
1261	GB1	HB	2005-05-14	38486	20:05:00	0.836806	0	0	0
1262	GB1	HB	2005-05-14	38486	20:10:00	0.840278	2	1	3
1263	GB1	HB	2005-05-14	38486	20:20:00	0.847222	4	2	6
1264	GB1	HB	2005-05-14	38486	20:25:00	0.850694	1	1	2
1265	GB1	HB	2005-05-14	38486	20:30:00	0.854167	0	0	0
1266	GB1	HB	2005-05-14	38486	20:35:00	0.857639	15	10	25
1267	GB1	HB	2005-05-14	38486	20:40:00	0.861111	37	22	59
1268	GB1	HB	2005-05-14	38486	20:45:00	0.864583	52	23	75
1269	GB1	HB	2005-05-14	38486	20:50:00	0.868056	50	20	70
1270	GB1	HB	2005-05-14	38486	20:55:00	0.871528	39	30	69
1271	GB1	HB	2005-05-14	38486	21:00:00	0.875	28	20	48
1272	GB1	HB	2005-05-14	38486	21:05:00	0.878472	37	26	63
1273	GB1	HB	2005-05-14	38486	21:10:00	0.881944	58	39	97
1274	GB1	HB	2005-05-14	38486	21:15:00	0.885417	48	43	91
1275	GB1	HB	2005-05-14	38486	21:20:00	0.888889	50	50	100
1276	GB1	HB	2005-05-14	38486	21:25:00	0.892361	45	40	85
1277	GB1	HB	2005-05-14	38486	21:30:00	0.895833	34	36	70
1278	GB1	HB	2005-05-14	38486	21:35:00	0.899306	57	60	117
1279	GB1	HB	2005-05-14	38486	21:40:00	0.902778	35	29	64
1280	GB1	HB	2005-05-14	38486	21:45:00	0.90625	34	27	61
1281	GB1	HB	2005-05-14	38486	21:50:00	0.909722	22	10	32
1282	GB1	HB	2005-05-14	38486	21:55:00	0.913194	26	18	44
1283	GB1	HB	2005-05-14	38486	22:00:00	0.916667	16	9	25
1284	GB1	HB	2005-05-14	38486	22:05:00	0.920139	2	5	7
1285	GB1	HB	2005-05-14	38486	22:10:00	0.923611	0	0	0
1286	GB1	HB	2005-05-14	38486	22:15:00	0.927083	1	2	3
1287	GB1	HB	2005-05-14	38486	22:20:00	0.930556	1	0	1
1288	GB1	HB	2005-05-14	38486	22:25:00	0.934028	0	2	2
1289	GB1	HB	2005-05-14	38486	22:30:00	0.9375	0	1	1
1290	GB1	HB	2005-05-14	38486	22:35:00	0.940972	0	0	0
1291	GB1	HB	2005-05-14	38486	22:40:00	0.944444	0	0	0
1292	GB1	HB	2005-05-14	38486	22:45:00	0.947917	1	1	2
1293	GB1	HB	2005-05-14	38486	22:50:00	0.951389	9	8	17
1294	GB1	HB	2005-05-14	38486	22:55:00	0.954861	2	2	4
1295	GB1	HB	2005-05-14	38486	23:00:00	0.958333	2	4	6
1296	GB1	HB	2005-05-14	38486	23:05:00	0.961806	0	0	0
1297	GB1	HB	2005-05-14	38486	23:10:00	0.965278	2	3	5
1298	GB1	HB	2005-05-14	38486	23:15:00	0.96875	0	0	0
1299	GB1	HB	2005-05-14	38486	23:20:00	0.972222	2	2	4
1300	GB1	HB	2005-05-14	38486	23:25:00	0.975694	0	0	0
1301	GB1	HB	2005-05-14	38486	23:30:00	0.979167	0	0	0
1302	GB1	HB	2005-05-14	38486	23:35:00	0.982639	0	0	0
1303	GB1	HB	2005-05-14	38486	23:40:00	0.986111	0	0	0
1304	GB1	HB	2005-05-14	38486	23:45:00	0.989583	0	0	0
1305	GB1	HB	2005-05-14	38486	23:50:00	0.993056	0	0	0
1306	GB1	HB	2005-05-14	38486	23:55:00	0.996528	0	0	0
1307	GB1	HB	2005-05-15	38487	00:00:00	0	0	0	0
1308	GB1	HB	2005-05-15	38487	00:05:00	0.00347222	0	0	0
1309	GB1	HB	2005-05-15	38487	00:10:00	0.00694444	0	0	0
1310	GB1	HB	2005-05-15	38487	00:15:00	0.0104167	1	2	3
1311	GB1	HB	2005-05-15	38487	00:20:00	0.0138889	0	0	0
1312	GB1	HB	2005-05-15	38487	00:25:00	0.0173611	0	0	0
1313	GB1	HB	2005-05-15	38487	00:30:00	0.0208333	0	0	0
1314	GB1	HB	2005-05-15	38487	00:35:00	0.0243056	0	1	1
1315	GB1	HB	2005-05-15	38487	00:40:00	0.0277778	0	0	0
1316	GB1	HB	2005-05-15	38487	00:45:00	0.03125	0	0	0
1317	GB1	HB	2005-05-15	38487	00:50:00	0.0347222	0	0	0
1318	GB1	HB	2005-05-15	38487	00:55:00	0.0381944	0	0	0
1319	GB1	HB	2005-05-15	38487	01:00:00	0.0416667	0	0	0
1320	GB1	HB	2005-05-15	38487	01:05:00	0.0451389	3	4	7
1321	GB1	HB	2005-05-15	38487	01:10:00	0.0486111	1	1	2
1322	GB1	HB	2005-05-15	38487	01:15:00	0.0520833	0	0	0
1323	GB1	HB	2005-05-15	38487	01:20:00	0.0555556	0	0	0
1324	GB1	HB	2005-05-15	38487	01:25:00	0.0590278	4	1	5
1325	GB1	HB	2005-05-15	38487	01:30:00	0.0625	0	0	0
1326	GB1	HB	2005-05-15	38487	01:35:00	0.0659722	0	0	0
1327	GB1	HB	2005-05-15	38487	01:40:00	0.0694444	0	0	0
1328	GB1	HB	2005-05-15	38487	01:45:00	0.0729167	4	4	8
1329	GB1	HB	2005-05-15	38487	01:50:00	0.0763889	0	1	1
1330	GB1	HB	2005-05-15	38487	01:55:00	0.0798611	2	2	4
1331	GB1	HB	2005-05-15	38487	02:00:00	0.0833333	4	1	5
1332	GB1	HB	2005-05-15	38487	02:05:00	0.0868056	0	0	0
1333	GB1	HB	2005-05-15	38487	02:10:00	0.0902778	0	0	0
1334	GB1	HB	2005-05-15	38487	02:15:00	0.09375	0	0	0
1335	GB1	HB	2005-05-15	38487	02:20:00	0.0972222	0	0	0
1336	GB1	HB	2005-05-15	38487	02:25:00	0.100694	0	0	0
1337	GB1	HB	2005-05-15	38487	02:30:00	0.104167	0	0	0
1338	GB1	HB	2005-05-15	38487	02:40:00	0.111111	0	0	0
1339	GB1	HB	2005-05-15	38487	02:45:00	0.114583	0	0	0
1340	GB1	HB	2005-05-15	38487	02:50:00	0.118056	0	0	0
1341	GB1	HB	2005-05-15	38487	02:55:00	0.121528	0	0	0
1342	GB1	HB	2005-05-15	38487	03:00:00	0.125	0	0	0
1343	GB1	HB	2005-05-15	38487	03:05:00	0.128472	1	1	2
1344	GB1	HB	2005-05-15	38487	03:10:00	0.131944	2	2	4
1345	GB1	HB	2005-05-15	38487	03:15:00	0.135417	0	0	0
1346	GB1	HB	2005-05-15	38487	03:20:00	0.138889	0	0	0
1347	GB1	HB	2005-05-15	38487	03:25:00	0.142361	0	0	0
1348	GB1	HB	2005-05-15	38487	03:30:00	0.145833	0	0	0
1349	GB1	HB	2005-05-15	38487	03:35:00	0.149306	2	2	4
1350	GB1	HB	2005-05-15	38487	03:40:00	0.152778	3	2	5
1351	GB1	HB	2005-05-15	38487	03:45:00	0.15625	7	6	13
1352	GB1	HB	2005-05-15	38487	03:50:00	0.159722	2	2	4
1353	GB1	HB	2005-05-15	38487	03:55:00	0.163194	0	0	0
1354	GB1	HB	2005-05-15	38487	04:00:00	0.166667	0	0	0
1355	GB1	HB	2005-05-15	38487	04:05:00	0.170139	0	0	0
1356	GB1	HB	2005-05-15	38487	04:10:00	0.173611	0	0	0
1357	GB1	HB	2005-05-15	38487	04:15:00	0.177083	0	0	0
1358	GB1	HB	2005-05-15	38487	04:20:00	0.180556	0	1	1
1359	GB1	HB	2005-05-15	38487	04:25:00	0.184028	0	0	0
1360	GB1	HB	2005-05-15	38487	04:30:00	0.1875	0	0	0
1361	GB1	HB	2005-05-15	38487	04:35:00	0.190972	0	0	0
1362	GB1	HB	2005-05-15	38487	04:40:00	0.194444	4	4	8
1363	GB1	HB	2005-05-15	38487	04:45:00	0.197917	1	2	3
1364	GB1	HB	2005-05-15	38487	04:50:00	0.201389	0	0	0
1365	GB1	HB	2005-05-15	38487	04:55:00	0.204861	0	0	0
1366	GB1	HB	2005-05-15	38487	05:00:00	0.208333	0	0	0
1367	GB1	HB	2005-05-15	38487	05:05:00	0.211806	0	0	0
1368	GB1	HB	2005-05-15	38487	05:10:00	0.215278	0	0	0
1369	GB1	HB	2005-05-15	38487	05:15:00	0.21875	0	0	0
1370	GB1	HB	2005-05-15	38487	05:20:00	0.222222	0	0	0
1371	GB1	HB	2005-05-15	38487	05:25:00	0.225694	0	0	0
1372	GB1	HB	2005-05-15	38487	05:30:00	0.229167	13	17	30
1373	GB1	HB	2005-05-15	38487	05:35:00	0.232639	7	3	10
1374	GB1	HB	2005-05-15	38487	05:40:00	0.236111	2	2	4
1375	GB1	HB	2005-05-15	38487	05:45:00	0.239583	14	8	22
1376	GB1	HB	2005-05-15	38487	05:50:00	0.243056	34	28	62
1377	GB1	HB	2005-05-15	38487	05:55:00	0.246528	24	13	37
1378	GB1	HB	2005-05-15	38487	06:00:00	0.25	26	18	44
1379	GB1	HB	2005-05-15	38487	06:05:00	0.253472	67	53	120
1380	GB1	HB	2005-05-15	38487	06:10:00	0.256944	79	82	161
1381	GB1	HB	2005-05-15	38487	06:15:00	0.260417	73	55	128
1382	GB1	HB	2005-05-15	38487	06:20:00	0.263889	92	64	156
1383	GB1	HB	2005-05-15	38487	06:25:00	0.267361	55	27	82
1384	GB1	HB	2005-05-15	38487	06:30:00	0.270833	49	23	72
1385	GB1	HB	2005-05-15	38487	06:35:00	0.274306	48	26	74
1386	GB1	HB	2005-05-15	38487	06:40:00	0.277778	51	26	77
1387	GB1	HB	2005-05-15	38487	06:45:00	0.28125	47	22	69
1388	GB1	HB	2005-05-15	38487	06:50:00	0.284722	41	25	66
1389	GB1	HB	2005-05-15	38487	06:55:00	0.288194	48	47	95
1390	GB1	HB	2005-05-15	38487	07:00:00	0.291667	47	25	72
1391	GB1	HB	2005-05-15	38487	07:05:00	0.295139	42	22	64
1392	GB1	HB	2005-05-15	38487	07:10:00	0.298611	43	25	68
1393	GB1	HB	2005-05-15	38487	07:15:00	0.302083	52	27	79
1394	GB1	HB	2005-05-15	38487	07:20:00	0.305556	45	25	70
1395	GB1	HB	2005-05-15	38487	07:25:00	0.309028	64	30	94
1396	GB1	HB	2005-05-15	38487	07:30:00	0.3125	50	23	73
1397	GB1	HB	2005-05-15	38487	07:35:00	0.315972	56	26	82
1398	GB1	HB	2005-05-15	38487	07:40:00	0.319444	46	49	95
1399	GB1	HB	2005-05-15	38487	07:45:00	0.322917	44	33	77
1400	GB1	HB	2005-05-15	38487	07:50:00	0.326389	43	33	76
1401	GB1	HB	2005-05-15	38487	07:55:00	0.329861	46	33	79
1402	GB1	HB	2005-05-15	38487	08:00:00	0.333333	47	34	81
1403	GB1	HB	2005-05-15	38487	08:05:00	0.336806	36	32	68
1404	GB1	HB	2005-05-15	38487	08:10:00	0.340278	39	38	77
1405	GB1	HB	2005-05-15	38487	08:15:00	0.34375	26	36	62
1406	GB1	HB	2005-05-15	38487	08:20:00	0.347222	86	63	149
1407	GB1	HB	2005-05-15	38487	08:25:00	0.350694	72	67	139
1408	GB1	HB	2005-05-15	38487	08:30:00	0.354167	15	21	36
1409	GB1	HB	2005-05-15	38487	08:35:00	0.357639	4	3	7
1410	GB1	HB	2005-05-15	38487	08:40:00	0.361111	3	1	4
1411	GB1	HB	2005-05-15	38487	08:45:00	0.364583	35	36	71
1412	GB1	HB	2005-05-15	38487	08:55:00	0.371528	15	26	41
1413	GB1	HB	2005-05-15	38487	09:00:00	0.375	7	5	12
1414	GB1	HB	2005-05-15	38487	09:05:00	0.378472	6	4	10
1415	GB1	HB	2005-05-15	38487	09:10:00	0.381944	27	22	49
1416	GB1	HB	2005-05-15	38487	09:15:00	0.385417	9	25	34
1417	GB1	HB	2005-05-15	38487	09:20:00	0.388889	0	0	0
1418	GB1	HB	2005-05-15	38487	09:25:00	0.392361	1	1	2
1419	GB1	HB	2005-05-15	38487	09:30:00	0.395833	1	1	2
1420	GB1	HB	2005-05-15	38487	09:35:00	0.399306	0	0	0
1421	GB1	HB	2005-05-15	38487	09:40:00	0.402778	0	0	0
1422	GB1	HB	2005-05-15	38487	09:45:00	0.40625	0	0	0
1423	GB1	HB	2005-05-15	38487	09:50:00	0.409722	0	0	0
1424	GB1	HB	2005-05-15	38487	09:55:00	0.413194	0	0	0
1425	GB1	HB	2005-05-15	38487	10:00:00	0.416667	0	0	0
1426	GB1	HB	2005-05-15	38487	10:05:00	0.420139	0	0	0
1427	GB1	HB	2005-05-15	38487	10:10:00	0.423611	0	0	0
1428	GB1	HB	2005-05-15	38487	10:15:00	0.427083	1	4	5
1429	GB1	HB	2005-05-15	38487	10:20:00	0.430556	0	1	1
1430	GB1	HB	2005-05-15	38487	10:25:00	0.434028	0	0	0
1431	GB1	HB	2005-05-15	38487	10:30:00	0.4375	1	2	3
1432	GB1	HB	2005-05-15	38487	10:35:00	0.440972	0	0	0
1433	GB1	HB	2005-05-15	38487	10:40:00	0.444444	0	0	0
1434	GB1	HB	2005-05-15	38487	10:45:00	0.447917	2	3	5
1435	GB1	HB	2005-05-15	38487	10:50:00	0.451389	10	32	42
1436	GB1	HB	2005-05-15	38487	10:55:00	0.454861	2	2	4
1437	GB1	HB	2005-05-15	38487	11:00:00	0.458333	4	6	10
1438	GB1	HB	2005-05-15	38487	11:05:00	0.461806	0	1	1
1439	GB1	HB	2005-05-15	38487	11:10:00	0.465278	1	2	3
1440	GB1	HB	2005-05-15	38487	11:15:00	0.46875	1	1	2
1441	GB1	HB	2005-05-15	38487	11:20:00	0.472222	3	3	6
1442	GB1	HB	2005-05-15	38487	11:25:00	0.475694	0	1	1
1443	GB1	HB	2005-05-15	38487	11:30:00	0.479167	2	2	4
1444	GB1	HB	2005-05-15	38487	11:35:00	0.482639	2	3	5
1445	GB1	HB	2005-05-15	38487	11:40:00	0.486111	10	7	17
1446	GB1	HB	2005-05-15	38487	11:45:00	0.489583	8	5	13
1447	GB1	HB	2005-05-15	38487	11:50:00	0.493056	39	73	112
1448	GB1	HB	2005-05-15	38487	11:55:00	0.496528	106	87	193
1449	GB1	HB	2005-05-15	38487	12:00:00	0.5	49	39	88
1450	GB1	HB	2005-05-15	38487	12:05:00	0.503472	46	48	94
1451	GB1	HB	2005-05-15	38487	12:10:00	0.506944	38	36	74
1452	GB1	HB	2005-05-15	38487	12:15:00	0.510417	34	36	70
1453	GB1	HB	2005-05-15	38487	12:20:00	0.513889	32	24	56
1454	GB1	HB	2005-05-15	38487	12:25:00	0.517361	37	25	62
1455	GB1	HB	2005-05-15	38487	12:30:00	0.520833	37	43	80
1456	GB1	HB	2005-05-15	38487	12:35:00	0.524306	10	9	19
1457	GB1	HB	2005-05-15	38487	12:40:00	0.527778	14	16	30
1458	GB1	HB	2005-05-15	38487	12:45:00	0.53125	10	12	22
1459	GB1	HB	2005-05-15	38487	12:50:00	0.534722	15	17	32
1460	GB1	HB	2005-05-15	38487	12:55:00	0.538194	16	20	36
1461	GB1	HB	2005-05-15	38487	13:00:00	0.541667	15	22	37
1462	GB1	HB	2005-05-15	38487	13:05:00	0.545139	21	27	48
1463	GB1	HB	2005-05-15	38487	13:10:00	0.548611	13	18	31
1464	GB1	HB	2005-05-15	38487	13:15:00	0.552083	28	18	46
1465	GB1	HB	2005-05-15	38487	13:20:00	0.555556	58	60	118
1466	GB1	HB	2005-05-15	38487	13:25:00	0.559028	69	73	142
1467	GB1	HB	2005-05-15	38487	13:30:00	0.5625	57	43	100
1468	GB1	HB	2005-05-15	38487	13:35:00	0.565972	59	41	100
1469	GB1	HB	2005-05-15	38487	13:40:00	0.569444	43	32	75
1470	GB1	HB	2005-05-15	38487	13:45:00	0.572917	40	33	73
1471	GB1	HB	2005-05-15	38487	13:50:00	0.576389	32	33	65
1472	GB1	HB	2005-05-15	38487	13:55:00	0.579861	42	35	77
1473	GB1	HB	2005-05-15	38487	14:00:00	0.583333	36	26	62
1474	GB1	HB	2005-05-15	38487	14:05:00	0.586806	41	27	68
1475	GB1	HB	2005-05-15	38487	14:10:00	0.590278	33	24	57
1476	GB1	HB	2005-05-15	38487	14:15:00	0.59375	40	32	72
1477	GB1	HB	2005-05-15	38487	14:20:00	0.597222	50	29	79
1478	GB1	HB	2005-05-15	38487	14:25:00	0.600694	46	30	76
1479	GB1	HB	2005-05-15	38487	14:30:00	0.604167	47	35	82
1480	GB1	HB	2005-05-15	38487	14:35:00	0.607639	33	22	55
1481	GB1	HB	2005-05-15	38487	14:40:00	0.611111	38	25	63
1482	GB1	HB	2005-05-15	38487	14:45:00	0.614583	49	31	80
1483	GB1	HB	2005-05-15	38487	14:50:00	0.618056	36	24	60
1484	GB1	HB	2005-05-15	38487	14:55:00	0.621528	41	24	65
1485	GB1	HB	2005-05-15	38487	15:00:00	0.625	25	15	40
1486	GB1	HB	2005-05-15	38487	15:05:00	0.628472	35	19	54
1487	GB1	HB	2005-05-15	38487	15:15:00	0.635417	0	0	0
1488	GB1	HB	2005-05-15	38487	15:20:00	0.638889	0	0	0
1489	GB1	HB	2005-05-15	38487	15:25:00	0.642361	10	5	15
1490	GB1	HB	2005-05-15	38487	15:30:00	0.645833	25	11	36
1491	GB1	HB	2005-05-15	38487	15:35:00	0.649306	17	8	25
1492	GB1	HB	2005-05-15	38487	15:40:00	0.652778	2	3	5
1493	GB1	HB	2005-05-15	38487	15:45:00	0.65625	1	1	2
1494	GB1	HB	2005-05-15	38487	15:50:00	0.659722	22	18	40
1495	GB1	HB	2005-05-15	38487	15:55:00	0.663194	10	7	17
1496	GB1	HB	2005-05-15	38487	16:00:00	0.666667	6	4	10
1497	GB1	HB	2005-05-15	38487	16:05:00	0.670139	1	0	1
1498	GB1	HB	2005-05-15	38487	16:10:00	0.673611	0	0	0
1499	GB1	HB	2005-05-15	38487	16:15:00	0.677083	0	0	0
1500	GB1	HB	2005-05-15	38487	16:20:00	0.680556	0	0	0
1501	GB1	HB	2005-05-15	38487	16:25:00	0.684028	0	0	0
1502	GB1	HB	2005-05-15	38487	16:30:00	0.6875	0	0	0
1503	GB1	HB	2005-05-15	38487	16:35:00	0.690972	1	0	1
1504	GB1	HB	2005-05-15	38487	16:40:00	0.694444	0	0	0
1505	GB1	HB	2005-05-15	38487	16:45:00	0.697917	0	0	0
1506	GB1	HB	2005-05-15	38487	16:50:00	0.701389	1	0	1
1507	GB1	HB	2005-05-15	38487	16:55:00	0.704861	1	0	1
1508	GB1	HB	2005-05-15	38487	17:00:00	0.708333	0	0	0
1509	GB1	HB	2005-05-15	38487	17:05:00	0.711806	0	0	0
1510	GB1	HB	2005-05-15	38487	17:10:00	0.715278	0	0	0
1511	GB1	HB	2005-05-15	38487	17:15:00	0.71875	21	23	44
1512	GB1	HB	2005-05-15	38487	17:20:00	0.722222	30	38	68
1513	GB1	HB	2005-05-15	38487	17:25:00	0.725694	36	53	89
1514	GB1	HB	2005-05-15	38487	17:30:00	0.729167	33	48	81
1515	GB1	HB	2005-05-15	38487	17:35:00	0.732639	52	55	107
1516	GB1	HB	2005-05-15	38487	17:40:00	0.736111	42	32	74
1517	GB1	HB	2005-05-15	38487	17:45:00	0.739583	50	34	84
1518	GB1	HB	2005-05-15	38487	17:50:00	0.743056	55	35	90
1519	GB1	HB	2005-05-15	38487	17:55:00	0.746528	45	33	78
1520	GB1	HB	2005-05-15	38487	18:00:00	0.75	47	31	78
1521	GB1	HB	2005-05-15	38487	18:05:00	0.753472	63	39	102
1522	GB1	HB	2005-05-15	38487	18:10:00	0.756944	59	39	98
1523	GB1	HB	2005-05-15	38487	18:15:00	0.760417	65	43	108
1524	GB1	HB	2005-05-15	38487	18:20:00	0.763889	64	48	112
1525	GB1	HB	2005-05-15	38487	18:25:00	0.767361	52	36	88
1526	GB1	HB	2005-05-15	38487	18:30:00	0.770833	50	25	75
1527	GB1	HB	2005-05-15	38487	18:35:00	0.774306	46	22	68
1528	GB1	HB	2005-05-15	38487	18:40:00	0.777778	58	26	84
1529	GB1	HB	2005-05-15	38487	18:45:00	0.78125	53	29	82
1530	GB1	HB	2005-05-15	38487	18:50:00	0.784722	38	25	63
1531	GB1	HB	2005-05-15	38487	18:55:00	0.788194	35	34	69
1532	GB1	HB	2005-05-15	38487	19:00:00	0.791667	4	2	6
1533	GB1	HB	2005-05-15	38487	19:05:00	0.795139	1	0	1
1534	GB1	HB	2005-05-15	38487	19:10:00	0.798611	40	27	67
1535	GB1	HB	2005-05-15	38487	19:15:00	0.802083	38	42	80
1536	GB1	HB	2005-05-15	38487	19:20:00	0.805556	29	18	47
1537	GB1	HB	2005-05-15	38487	19:25:00	0.809028	12	7	19
1538	GB1	HB	2005-05-15	38487	19:30:00	0.8125	25	16	41
1539	GB1	HB	2005-05-15	38487	19:35:00	0.815972	19	26	45
1540	GB1	HB	2005-05-15	38487	19:40:00	0.819444	23	20	43
1541	GB1	HB	2005-05-15	38487	19:45:00	0.822917	18	27	45
1542	GB1	HB	2005-05-15	38487	19:50:00	0.826389	3	3	6
1543	GB1	HB	2005-05-15	38487	19:55:00	0.829861	1	0	1
1544	GB1	HB	2005-05-15	38487	20:00:00	0.833333	2	2	4
1545	GB1	HB	2005-05-15	38487	20:05:00	0.836806	0	0	0
1546	GB1	HB	2005-05-15	38487	20:10:00	0.840278	0	2	2
1547	GB1	HB	2005-05-15	38487	20:15:00	0.84375	3	4	7
1548	GB1	HB	2005-05-15	38487	20:20:00	0.847222	1	2	3
1549	GB1	HB	2005-05-15	38487	20:25:00	0.850694	2	2	4
1550	GB1	HB	2005-05-15	38487	20:30:00	0.854167	1	1	2
1551	GB1	HB	2005-05-15	38487	20:35:00	0.857639	0	0	0
1552	GB1	HB	2005-05-15	38487	20:40:00	0.861111	1	1	2
1553	GB1	HB	2005-05-15	38487	20:45:00	0.864583	0	0	0
1554	GB1	HB	2005-05-15	38487	20:50:00	0.868056	0	0	0
1555	GB1	HB	2005-05-15	38487	20:55:00	0.871528	2	3	5
1556	GB1	HB	2005-05-15	38487	21:00:00	0.875	1	3	4
1557	GB1	HB	2005-05-15	38487	21:05:00	0.878472	8	20	28
1558	GB1	HB	2005-05-15	38487	21:10:00	0.881944	3	3	6
1559	GB1	HB	2005-05-15	38487	21:15:00	0.885417	1	2	3
1560	GB1	HB	2005-05-15	38487	21:20:00	0.888889	0	1	1
1561	GB1	HB	2005-05-15	38487	21:25:00	0.892361	2	6	8
1562	GB1	HB	2005-05-15	38487	21:35:00	0.899306	0	0	0
1563	GB1	HB	2005-05-15	38487	21:40:00	0.902778	1	3	4
1564	GB1	HB	2005-05-15	38487	21:45:00	0.90625	0	0	0
1565	GB1	HB	2005-05-15	38487	21:50:00	0.909722	0	0	0
1566	GB1	HB	2005-05-15	38487	21:55:00	0.913194	0	0	0
1567	GB1	HB	2005-05-15	38487	22:00:00	0.916667	0	0	0
1568	GB1	HB	2005-05-15	38487	22:05:00	0.920139	0	0	0
1569	GB1	HB	2005-05-15	38487	22:10:00	0.923611	0	0	0
1570	GB1	HB	2005-05-15	38487	22:15:00	0.927083	0	0	0
1571	GB1	HB	2005-05-15	38487	22:20:00	0.930556	0	0	0
1572	GB1	HB	2005-05-15	38487	22:25:00	0.934028	0	0	0
1573	GB1	HB	2005-05-15	38487	22:30:00	0.9375	0	0	0
1574	GB1	HB	2005-05-15	38487	22:35:00	0.940972	0	0	0
1575	GB1	HB	2005-05-15	38487	22:40:00	0.944444	0	0	0
1576	GB1	HB	2005-05-15	38487	22:45:00	0.947917	0	0	0
1577	GB1	HB	2005-05-15	38487	22:50:00	0.951389	0	0	0
1578	GB1	HB	2005-05-15	38487	22:55:00	0.954861	0	0	0
1579	GB1	HB	2005-05-15	38487	23:00:00	0.958333	2	2	4
1580	GB1	HB	2005-05-15	38487	23:05:00	0.961806	1	1	2
1581	GB1	HB	2005-05-15	38487	23:10:00	0.965278	0	0	0
1582	GB1	HB	2005-05-15	38487	23:15:00	0.96875	0	0	0
1583	GB1	HB	2005-05-15	38487	23:20:00	0.972222	0	0	0
1584	GB1	HB	2005-05-15	38487	23:25:00	0.975694	0	0	0
1585	GB1	HB	2005-05-15	38487	23:30:00	0.979167	0	0	0
1586	GB1	HB	2005-05-15	38487	23:35:00	0.982639	0	0	0
1587	GB1	HB	2005-05-15	38487	23:40:00	0.986111	2	0	2
1588	GB1	HB	2005-05-15	38487	23:45:00	0.989583	0	0	0
1589	GB1	HB	2005-05-15	38487	23:50:00	0.993056	3	3	6
1590	GB1	HB	2005-05-15	38487	23:55:00	0.996528	0	0	0
1591	GB1	HB	2005-05-16	38488	00:00:00	0	0	0	0
1592	GB1	HB	2005-05-16	38488	00:05:00	0.00347222	0	0	0
1593	GB1	HB	2005-05-16	38488	00:10:00	0.00694444	0	0	0
1594	GB1	HB	2005-05-16	38488	00:15:00	0.0104167	0	0	0
1595	GB1	HB	2005-05-16	38488	00:20:00	0.0138889	0	0	0
1596	GB1	HB	2005-05-16	38488	00:25:00	0.0173611	1	0	1
1597	GB1	HB	2005-05-16	38488	00:30:00	0.0208333	0	0	0
1598	GB1	HB	2005-05-16	38488	00:35:00	0.0243056	0	0	0
1599	GB1	HB	2005-05-16	38488	00:40:00	0.0277778	3	4	7
1600	GB1	HB	2005-05-16	38488	00:45:00	0.03125	0	4	4
1601	GB1	HB	2005-05-16	38488	00:50:00	0.0347222	0	0	0
1602	GB1	HB	2005-05-16	38488	00:55:00	0.0381944	0	1	1
1603	GB1	HB	2005-05-16	38488	01:00:00	0.0416667	0	0	0
1604	GB1	HB	2005-05-16	38488	01:05:00	0.0451389	0	0	0
1605	GB1	HB	2005-05-16	38488	01:10:00	0.0486111	0	1	1
1606	GB1	HB	2005-05-16	38488	01:15:00	0.0520833	0	1	1
1607	GB1	HB	2005-05-16	38488	01:20:00	0.0555556	4	5	9
1608	GB1	HB	2005-05-16	38488	01:25:00	0.0590278	3	3	6
1609	GB1	HB	2005-05-16	38488	01:30:00	0.0625	0	0	0
1610	GB1	HB	2005-05-16	38488	01:35:00	0.0659722	0	3	3
1611	GB1	HB	2005-05-16	38488	01:40:00	0.0694444	0	4	4
1612	GB1	HB	2005-05-16	38488	01:45:00	0.0729167	2	5	7
1613	GB1	HB	2005-05-16	38488	01:50:00	0.0763889	1	1	2
1614	GB1	HB	2005-05-16	38488	01:55:00	0.0798611	0	0	0
1615	GB1	HB	2005-05-16	38488	02:00:00	0.0833333	0	0	0
1616	GB1	HB	2005-05-16	38488	02:05:00	0.0868056	0	0	0
1617	GB1	HB	2005-05-16	38488	02:10:00	0.0902778	0	0	0
1618	GB1	HB	2005-05-16	38488	02:15:00	0.09375	0	0	0
1619	GB1	HB	2005-05-16	38488	02:20:00	0.0972222	0	0	0
1620	GB1	HB	2005-05-16	38488	02:25:00	0.100694	21	14	35
1621	GB1	HB	2005-05-16	38488	02:30:00	0.104167	0	1	1
1622	GB1	HB	2005-05-16	38488	02:35:00	0.107639	0	0	0
1623	GB1	HB	2005-05-16	38488	02:40:00	0.111111	0	0	0
1624	GB1	HB	2005-05-16	38488	02:45:00	0.114583	0	0	0
1625	GB1	HB	2005-05-16	38488	02:50:00	0.118056	0	0	0
1626	GB1	HB	2005-05-16	38488	02:55:00	0.121528	0	0	0
1627	GB1	HB	2005-05-16	38488	03:00:00	0.125	0	0	0
1628	GB1	HB	2005-05-16	38488	03:05:00	0.128472	0	0	0
1629	GB1	HB	2005-05-16	38488	03:10:00	0.131944	0	0	0
1630	GB1	HB	2005-05-16	38488	03:15:00	0.135417	0	0	0
1631	GB1	HB	2005-05-16	38488	03:20:00	0.138889	0	0	0
1632	GB1	HB	2005-05-16	38488	03:25:00	0.142361	0	0	0
1633	GB1	HB	2005-05-16	38488	03:30:00	0.145833	0	0	0
1634	GB1	HB	2005-05-16	38488	03:35:00	0.149306	0	0	0
1635	GB1	HB	2005-05-16	38488	03:40:00	0.152778	0	0	0
1636	GB1	HB	2005-05-16	38488	03:45:00	0.15625	0	0	0
1637	GB1	HB	2005-05-16	38488	03:55:00	0.163194	0	0	0
1638	GB1	HB	2005-05-16	38488	04:00:00	0.166667	0	0	0
1639	GB1	HB	2005-05-16	38488	04:05:00	0.170139	0	3	3
1640	GB1	HB	2005-05-16	38488	04:10:00	0.173611	1	1	2
1641	GB1	HB	2005-05-16	38488	04:15:00	0.177083	0	0	0
1642	GB1	HB	2005-05-16	38488	04:20:00	0.180556	0	0	0
1643	GB1	HB	2005-05-16	38488	04:25:00	0.184028	0	0	0
1644	GB1	HB	2005-05-16	38488	04:30:00	0.1875	2	1	3
1645	GB1	HB	2005-05-16	38488	04:35:00	0.190972	0	0	0
1646	GB1	HB	2005-05-16	38488	04:40:00	0.194444	1	1	2
1647	GB1	HB	2005-05-16	38488	04:45:00	0.197917	0	0	0
1648	GB1	HB	2005-05-16	38488	04:50:00	0.201389	0	0	0
1649	GB1	HB	2005-05-16	38488	04:55:00	0.204861	0	0	0
1650	GB1	HB	2005-05-16	38488	05:00:00	0.208333	0	0	0
1651	GB1	HB	2005-05-16	38488	05:05:00	0.211806	0	0	0
1652	GB1	HB	2005-05-16	38488	05:10:00	0.215278	0	0	0
1653	GB1	HB	2005-05-16	38488	05:15:00	0.21875	0	0	0
1654	GB1	HB	2005-05-16	38488	05:20:00	0.222222	0	0	0
1655	GB1	HB	2005-05-16	38488	05:25:00	0.225694	8	8	16
1656	GB1	HB	2005-05-16	38488	05:30:00	0.229167	3	3	6
1657	GB1	HB	2005-05-16	38488	05:35:00	0.232639	0	0	0
1658	GB1	HB	2005-05-16	38488	05:40:00	0.236111	0	0	0
1659	GB1	HB	2005-05-16	38488	05:45:00	0.239583	1	0	1
1660	GB1	HB	2005-05-16	38488	05:50:00	0.243056	1	1	2
1661	GB1	HB	2005-05-16	38488	05:55:00	0.246528	0	0	0
1662	GB1	HB	2005-05-16	38488	06:00:00	0.25	0	0	0
1663	GB1	HB	2005-05-16	38488	06:05:00	0.253472	0	0	0
1664	GB1	HB	2005-05-16	38488	06:10:00	0.256944	0	0	0
1665	GB1	HB	2005-05-16	38488	06:15:00	0.260417	1	1	2
1666	GB1	HB	2005-05-16	38488	06:20:00	0.263889	0	0	0
1667	GB1	HB	2005-05-16	38488	06:25:00	0.267361	0	0	0
1668	GB1	HB	2005-05-16	38488	06:30:00	0.270833	0	0	0
1669	GB1	HB	2005-05-16	38488	06:35:00	0.274306	0	0	0
1670	GB1	HB	2005-05-16	38488	06:40:00	0.277778	1	2	3
1671	GB1	HB	2005-05-16	38488	06:45:00	0.28125	0	8	8
1672	GB1	HB	2005-05-16	38488	06:50:00	0.284722	0	1	1
1673	GB1	HB	2005-05-16	38488	06:55:00	0.288194	0	2	2
1674	GB1	HB	2005-05-16	38488	07:00:00	0.291667	0	2	2
1675	GB1	HB	2005-05-16	38488	07:05:00	0.295139	1	2	3
1676	GB1	HB	2005-05-16	38488	07:10:00	0.298611	4	5	9
1677	GB1	HB	2005-05-16	38488	07:15:00	0.302083	4	5	9
1678	GB1	HB	2005-05-16	38488	07:20:00	0.305556	2	0	2
1679	GB1	HB	2005-05-16	38488	07:25:00	0.309028	0	0	0
1680	GB1	HB	2005-05-16	38488	07:30:00	0.3125	0	1	1
1681	GB1	HB	2005-05-16	38488	07:35:00	0.315972	0	0	0
1682	GB1	HB	2005-05-16	38488	07:40:00	0.319444	0	0	0
1683	GB1	HB	2005-05-16	38488	07:45:00	0.322917	0	0	0
1684	GB1	HB	2005-05-16	38488	07:50:00	0.326389	0	0	0
1685	GB1	HB	2005-05-16	38488	07:55:00	0.329861	0	0	0
1686	GB1	HB	2005-05-16	38488	08:00:00	0.333333	6	5	11
1687	GB1	HB	2005-05-16	38488	08:05:00	0.336806	22	27	49
1688	GB1	HB	2005-05-16	38488	08:10:00	0.340278	44	23	67
1689	GB1	HB	2005-05-16	38488	08:15:00	0.34375	159	83	242
1690	GB1	HB	2005-05-16	38488	08:20:00	0.347222	83	44	127
1691	GB1	HB	2005-05-16	38488	08:25:00	0.350694	51	34	85
1692	GB1	HB	2005-05-16	38488	08:30:00	0.354167	54	47	101
1693	GB1	HB	2005-05-16	38488	08:35:00	0.357639	53	43	96
1694	GB1	HB	2005-05-16	38488	08:40:00	0.361111	68	41	109
1695	GB1	HB	2005-05-16	38488	08:45:00	0.364583	68	42	110
1696	GB1	HB	2005-05-16	38488	08:50:00	0.368056	40	28	68
1697	GB1	HB	2005-05-16	38488	08:55:00	0.371528	45	38	83
1698	GB1	HB	2005-05-16	38488	09:00:00	0.375	50	27	77
1699	GB1	HB	2005-05-16	38488	09:05:00	0.378472	75	42	117
1700	GB1	HB	2005-05-16	38488	09:10:00	0.381944	44	40	84
1701	GB1	HB	2005-05-16	38488	09:15:00	0.385417	50	26	76
1702	GB1	HB	2005-05-16	38488	09:20:00	0.388889	47	23	70
1703	GB1	HB	2005-05-16	38488	09:25:00	0.392361	88	91	179
1704	GB1	HB	2005-05-16	38488	09:30:00	0.395833	76	82	158
1705	GB1	HB	2005-05-16	38488	09:35:00	0.399306	63	51	114
1706	GB1	HB	2005-05-16	38488	09:40:00	0.402778	33	34	67
1707	GB1	HB	2005-05-16	38488	09:45:00	0.40625	50	48	98
1708	GB1	HB	2005-05-16	38488	09:50:00	0.409722	65	58	123
1709	GB1	HB	2005-05-16	38488	09:55:00	0.413194	38	41	79
1710	GB1	HB	2005-05-16	38488	10:00:00	0.416667	68	50	118
1711	GB1	HB	2005-05-16	38488	10:05:00	0.420139	68	34	102
1712	GB1	HB	2005-05-16	38488	10:15:00	0.427083	71	52	123
1713	GB1	HB	2005-05-16	38488	10:20:00	0.430556	84	64	148
1714	GB1	HB	2005-05-16	38488	10:25:00	0.434028	88	119	207
1715	GB1	HB	2005-05-16	38488	10:30:00	0.4375	84	97	181
1716	GB1	HB	2005-05-16	38488	10:35:00	0.440972	67	57	124
1717	GB1	HB	2005-05-16	38488	10:40:00	0.444444	106	64	170
1718	GB1	HB	2005-05-16	38488	10:45:00	0.447917	136	77	213
1719	GB1	HB	2005-05-16	38488	10:50:00	0.451389	94	73	167
1720	GB1	HB	2005-05-16	38488	10:55:00	0.454861	84	79	163
1721	GB1	HB	2005-05-16	38488	11:00:00	0.458333	75	41	116
1722	GB1	HB	2005-05-16	38488	11:05:00	0.461806	70	42	112
1723	GB1	HB	2005-05-16	38488	11:10:00	0.465278	80	50	130
1724	GB1	HB	2005-05-16	38488	11:15:00	0.46875	69	32	101
1725	GB1	HB	2005-05-16	38488	11:20:00	0.472222	60	36	96
1726	GB1	HB	2005-05-16	38488	11:25:00	0.475694	48	23	71
1727	GB1	HB	2005-05-16	38488	11:30:00	0.479167	54	25	79
1728	GB1	HB	2005-05-16	38488	11:35:00	0.482639	50	27	77
1729	GB1	HB	2005-05-16	38488	11:40:00	0.486111	50	25	75
1730	GB1	HB	2005-05-16	38488	11:45:00	0.489583	58	27	85
1731	GB1	HB	2005-05-16	38488	11:50:00	0.493056	49	23	72
1732	GB1	HB	2005-05-16	38488	11:55:00	0.496528	39	17	56
1733	GB1	HB	2005-05-16	38488	12:00:00	0.5	37	20	57
1734	GB1	HB	2005-05-16	38488	12:05:00	0.503472	30	25	55
1735	GB1	HB	2005-05-16	38488	12:10:00	0.506944	45	44	89
1736	GB1	HB	2005-05-16	38488	12:15:00	0.510417	38	37	75
1737	GB1	HB	2005-05-16	38488	12:20:00	0.513889	36	37	73
1738	GB1	HB	2005-05-16	38488	12:25:00	0.517361	12	11	23
1739	GB1	HB	2005-05-16	38488	12:30:00	0.520833	0	0	0
1740	GB1	HB	2005-05-16	38488	12:35:00	0.524306	1	3	4
1741	GB1	HB	2005-05-16	38488	12:40:00	0.527778	0	0	0
1742	GB1	HB	2005-05-16	38488	12:45:00	0.53125	0	0	0
1743	GB1	HB	2005-05-16	38488	12:50:00	0.534722	0	0	0
1744	GB1	HB	2005-05-16	38488	12:55:00	0.538194	0	0	0
1745	GB1	HB	2005-05-16	38488	13:00:00	0.541667	0	0	0
1746	GB1	HB	2005-05-16	38488	13:05:00	0.545139	1	1	2
1747	GB1	HB	2005-05-16	38488	13:10:00	0.548611	0	0	0
1748	GB1	HB	2005-05-16	38488	13:15:00	0.552083	0	1	1
1749	GB1	HB	2005-05-16	38488	13:20:00	0.555556	2	0	2
1750	GB1	HB	2005-05-16	38488	13:25:00	0.559028	5	0	5
1751	GB1	HB	2005-05-16	38488	13:30:00	0.5625	1	1	2
1752	GB1	HB	2005-05-16	38488	13:35:00	0.565972	0	1	1
1753	GB1	HB	2005-05-16	38488	13:40:00	0.569444	4	3	7
1754	GB1	HB	2005-05-16	38488	13:45:00	0.572917	1	0	1
1755	GB1	HB	2005-05-16	38488	13:50:00	0.576389	0	1	1
1756	GB1	HB	2005-05-16	38488	13:55:00	0.579861	0	0	0
1757	GB1	HB	2005-05-16	38488	14:00:00	0.583333	0	0	0
1758	GB1	HB	2005-05-16	38488	14:05:00	0.586806	2	1	3
1759	GB1	HB	2005-05-16	38488	14:10:00	0.590278	0	1	1
1760	GB1	HB	2005-05-16	38488	14:15:00	0.59375	0	1	1
1761	GB1	HB	2005-05-16	38488	14:20:00	0.597222	0	0	0
1762	GB1	HB	2005-05-16	38488	14:25:00	0.600694	1	1	2
1763	GB1	HB	2005-05-16	38488	14:30:00	0.604167	30	19	49
1764	GB1	HB	2005-05-16	38488	14:35:00	0.607639	51	24	75
1765	GB1	HB	2005-05-16	38488	14:40:00	0.611111	36	14	50
1766	GB1	HB	2005-05-16	38488	14:45:00	0.614583	39	20	59
1767	GB1	HB	2005-05-16	38488	14:50:00	0.618056	38	18	56
1768	GB1	HB	2005-05-16	38488	14:55:00	0.621528	33	15	48
1769	GB1	HB	2005-05-16	38488	15:00:00	0.625	24	13	37
1770	GB1	HB	2005-05-16	38488	15:05:00	0.628472	36	21	57
1771	GB1	HB	2005-05-16	38488	15:10:00	0.631944	39	30	69
1772	GB1	HB	2005-05-16	38488	15:15:00	0.635417	33	25	58
1773	GB1	HB	2005-05-16	38488	15:20:00	0.638889	22	22	44
1774	GB1	HB	2005-05-16	38488	15:25:00	0.642361	44	32	76
1775	GB1	HB	2005-05-16	38488	15:30:00	0.645833	28	33	61
1776	GB1	HB	2005-05-16	38488	15:35:00	0.649306	1	3	4
1777	GB1	HB	2005-05-16	38488	15:40:00	0.652778	1	3	4
1778	GB1	HB	2005-05-16	38488	15:45:00	0.65625	7	6	13
1779	GB1	HB	2005-05-16	38488	15:50:00	0.659722	1	1	2
1780	GB1	HB	2005-05-16	38488	15:55:00	0.663194	0	3	3
1781	GB1	HB	2005-05-16	38488	16:00:00	0.666667	3	3	6
1782	GB1	HB	2005-05-16	38488	16:05:00	0.670139	3	1	4
1783	GB1	HB	2005-05-16	38488	16:10:00	0.673611	0	0	0
1784	GB1	HB	2005-05-16	38488	16:15:00	0.677083	0	0	0
1785	GB1	HB	2005-05-16	38488	16:20:00	0.680556	1	1	2
1786	GB1	HB	2005-05-16	38488	16:30:00	0.6875	0	0	0
1787	GB1	HB	2005-05-16	38488	16:35:00	0.690972	1	0	1
1788	GB1	HB	2005-05-16	38488	16:40:00	0.694444	0	0	0
1789	GB1	HB	2005-05-16	38488	16:45:00	0.697917	0	0	0
1790	GB1	HB	2005-05-16	38488	16:50:00	0.701389	2	1	3
1791	GB1	HB	2005-05-16	38488	16:55:00	0.704861	2	4	6
1792	GB1	HB	2005-05-16	38488	17:00:00	0.708333	8	11	19
1793	GB1	HB	2005-05-16	38488	17:05:00	0.711806	41	50	91
1794	GB1	HB	2005-05-16	38488	17:10:00	0.715278	38	34	72
1795	GB1	HB	2005-05-16	38488	17:15:00	0.71875	35	29	64
1796	GB1	HB	2005-05-16	38488	17:20:00	0.722222	42	29	71
1797	GB1	HB	2005-05-16	38488	17:25:00	0.725694	44	44	88
1798	GB1	HB	2005-05-16	38488	17:30:00	0.729167	39	35	74
1799	GB1	HB	2005-05-16	38488	17:35:00	0.732639	36	24	60
1800	GB1	HB	2005-05-16	38488	17:40:00	0.736111	47	44	91
1801	GB1	HB	2005-05-16	38488	17:45:00	0.739583	41	25	66
1802	GB1	HB	2005-05-16	38488	17:50:00	0.743056	33	26	59
1803	GB1	HB	2005-05-16	38488	17:55:00	0.746528	21	26	47
1804	GB1	HB	2005-05-16	38488	18:00:00	0.75	25	11	36
1805	GB1	HB	2005-05-16	38488	18:05:00	0.753472	15	7	22
1806	GB1	HB	2005-05-16	38488	18:10:00	0.756944	19	12	31
1807	GB1	HB	2005-05-16	38488	18:15:00	0.760417	11	6	17
1808	GB1	HB	2005-05-16	38488	18:20:00	0.763889	0	0	0
1809	GB1	HB	2005-05-16	38488	18:25:00	0.767361	0	0	0
1810	GB1	HB	2005-05-16	38488	18:30:00	0.770833	0	0	0
1811	GB1	HB	2005-05-16	38488	18:35:00	0.774306	0	0	0
1812	GB1	HB	2005-05-16	38488	18:40:00	0.777778	13	19	32
1813	GB1	HB	2005-05-16	38488	18:45:00	0.78125	52	27	79
1814	GB1	HB	2005-05-16	38488	18:50:00	0.784722	56	28	84
1815	GB1	HB	2005-05-16	38488	18:55:00	0.788194	51	27	78
1816	GB1	HB	2005-05-16	38488	19:00:00	0.791667	58	27	85
1817	GB1	HB	2005-05-16	38488	19:05:00	0.795139	53	22	75
1818	GB1	HB	2005-05-16	38488	19:10:00	0.798611	46	19	65
1819	GB1	HB	2005-05-16	38488	19:15:00	0.802083	44	48	92
1820	GB1	HB	2005-05-16	38488	19:20:00	0.805556	42	36	78
1821	GB1	HB	2005-05-16	38488	19:25:00	0.809028	47	32	79
1822	GB1	HB	2005-05-16	38488	19:30:00	0.8125	38	27	65
1823	GB1	HB	2005-05-16	38488	19:35:00	0.815972	45	28	73
1824	GB1	HB	2005-05-16	38488	19:40:00	0.819444	47	36	83
1825	GB1	HB	2005-05-16	38488	19:45:00	0.822917	40	28	68
1826	GB1	HB	2005-05-16	38488	19:50:00	0.826389	28	25	53
1827	GB1	HB	2005-05-16	38488	19:55:00	0.829861	4	4	8
1828	GB1	HB	2005-05-16	38488	20:00:00	0.833333	1	1	2
1829	GB1	HB	2005-05-16	38488	20:05:00	0.836806	19	9	28
1830	GB1	HB	2005-05-16	38488	20:10:00	0.840278	20	24	44
1831	GB1	HB	2005-05-16	38488	20:15:00	0.84375	2	2	4
1832	GB1	HB	2005-05-16	38488	20:20:00	0.847222	2	5	7
1833	GB1	HB	2005-05-16	38488	20:25:00	0.850694	12	30	42
1834	GB1	HB	2005-05-16	38488	20:30:00	0.854167	8	10	18
1835	GB1	HB	2005-05-16	38488	20:35:00	0.857639	3	5	8
1836	GB1	HB	2005-05-16	38488	20:40:00	0.861111	15	15	30
1837	GB1	HB	2005-05-16	38488	20:45:00	0.864583	11	29	40
1838	GB1	HB	2005-05-16	38488	20:50:00	0.868056	8	14	22
1839	GB1	HB	2005-05-16	38488	20:55:00	0.871528	2	3	5
1840	GB1	HB	2005-05-16	38488	21:00:00	0.875	1	1	2
1841	GB1	HB	2005-05-16	38488	21:05:00	0.878472	1	3	4
1842	GB1	HB	2005-05-16	38488	21:10:00	0.881944	1	3	4
1843	GB1	HB	2005-05-16	38488	21:15:00	0.885417	0	1	1
1844	GB1	HB	2005-05-16	38488	21:20:00	0.888889	12	15	27
1845	GB1	HB	2005-05-16	38488	21:25:00	0.892361	12	11	23
1846	GB1	HB	2005-05-16	38488	21:30:00	0.895833	21	32	53
1847	GB1	HB	2005-05-16	38488	21:35:00	0.899306	16	19	35
1848	GB1	HB	2005-05-16	38488	21:40:00	0.902778	13	11	24
1849	GB1	HB	2005-05-16	38488	21:45:00	0.90625	1	2	3
1850	GB1	HB	2005-05-16	38488	21:50:00	0.909722	0	0	0
1851	GB1	HB	2005-05-16	38488	21:55:00	0.913194	0	0	0
1852	GB1	HB	2005-05-16	38488	22:00:00	0.916667	0	0	0
1853	GB1	HB	2005-05-16	38488	22:05:00	0.920139	0	0	0
1854	GB1	HB	2005-05-16	38488	22:10:00	0.923611	0	0	0
1855	GB1	HB	2005-05-16	38488	22:15:00	0.927083	1	3	4
1856	GB1	HB	2005-05-16	38488	22:20:00	0.930556	0	0	0
1857	GB1	HB	2005-05-16	38488	22:25:00	0.934028	0	0	0
1858	GB1	HB	2005-05-16	38488	22:30:00	0.9375	0	0	0
1859	GB1	HB	2005-05-16	38488	22:35:00	0.940972	0	0	0
1860	GB1	HB	2005-05-16	38488	22:40:00	0.944444	2	4	6
1861	GB1	HB	2005-05-16	38488	22:50:00	0.951389	0	0	0
1862	GB1	HB	2005-05-16	38488	22:55:00	0.954861	0	1	1
1863	GB1	HB	2005-05-16	38488	23:00:00	0.958333	5	3	8
1864	GB1	HB	2005-05-16	38488	23:05:00	0.961806	8	8	16
1865	GB1	HB	2005-05-16	38488	23:10:00	0.965278	17	19	36
1866	GB1	HB	2005-05-16	38488	23:15:00	0.96875	1	0	1
1867	GB1	HB	2005-05-16	38488	23:20:00	0.972222	1	1	2
1868	GB1	HB	2005-05-16	38488	23:25:00	0.975694	0	0	0
1869	GB1	HB	2005-05-16	38488	23:30:00	0.979167	0	0	0
1870	GB1	HB	2005-05-16	38488	23:35:00	0.982639	0	0	0
1871	GB1	HB	2005-05-16	38488	23:40:00	0.986111	0	0	0
1872	GB1	HB	2005-05-16	38488	23:45:00	0.989583	0	0	0
1873	GB1	HB	2005-05-16	38488	23:50:00	0.993056	0	0	0
1874	GB1	HB	2005-05-16	38488	23:55:00	0.996528	0	1	1
1875	GB1	HB	2005-05-17	38489	00:00:00	0	0	0	0
1876	GB1	HB	2005-05-17	38489	00:05:00	0.00347222	0	0	0
1877	GB1	HB	2005-05-17	38489	00:10:00	0.00694444	1	3	4
1878	GB1	HB	2005-05-17	38489	00:15:00	0.0104167	0	0	0
1879	GB1	HB	2005-05-17	38489	00:20:00	0.0138889	0	0	0
1880	GB1	HB	2005-05-17	38489	00:25:00	0.0173611	0	0	0
1881	GB1	HB	2005-05-17	38489	00:30:00	0.0208333	0	0	0
1882	GB1	HB	2005-05-17	38489	00:35:00	0.0243056	0	0	0
1883	GB1	HB	2005-05-17	38489	00:40:00	0.0277778	2	2	4
1884	GB1	HB	2005-05-17	38489	00:45:00	0.03125	2	2	4
1885	GB1	HB	2005-05-17	38489	00:50:00	0.0347222	0	0	0
1886	GB1	HB	2005-05-17	38489	00:55:00	0.0381944	0	0	0
1887	GB1	HB	2005-05-17	38489	01:00:00	0.0416667	3	2	5
1888	GB1	HB	2005-05-17	38489	01:05:00	0.0451389	1	0	1
1889	GB1	HB	2005-05-17	38489	01:10:00	0.0486111	0	0	0
1890	GB1	HB	2005-05-17	38489	01:15:00	0.0520833	1	1	2
1891	GB1	HB	2005-05-17	38489	01:20:00	0.0555556	0	0	0
1892	GB1	HB	2005-05-17	38489	01:25:00	0.0590278	1	1	2
1893	GB1	HB	2005-05-17	38489	01:30:00	0.0625	0	0	0
1894	GB1	HB	2005-05-17	38489	01:35:00	0.0659722	0	0	0
1895	GB1	HB	2005-05-17	38489	01:40:00	0.0694444	0	1	1
1896	GB1	HB	2005-05-17	38489	01:45:00	0.0729167	0	0	0
1897	GB1	HB	2005-05-17	38489	01:50:00	0.0763889	0	0	0
1898	GB1	HB	2005-05-17	38489	01:55:00	0.0798611	0	0	0
1899	GB1	HB	2005-05-17	38489	02:00:00	0.0833333	0	0	0
1900	GB1	HB	2005-05-17	38489	02:05:00	0.0868056	0	0	0
1901	GB1	HB	2005-05-17	38489	02:10:00	0.0902778	0	0	0
1902	GB1	HB	2005-05-17	38489	02:15:00	0.09375	1	2	3
1903	GB1	HB	2005-05-17	38489	02:20:00	0.0972222	0	0	0
1904	GB1	HB	2005-05-17	38489	02:25:00	0.100694	1	0	1
1905	GB1	HB	2005-05-17	38489	02:30:00	0.104167	1	3	4
1906	GB1	HB	2005-05-17	38489	02:35:00	0.107639	1	0	1
1907	GB1	HB	2005-05-17	38489	02:40:00	0.111111	4	0	4
1908	GB1	HB	2005-05-17	38489	02:45:00	0.114583	0	0	0
1909	GB1	HB	2005-05-17	38489	02:50:00	0.118056	0	0	0
1910	GB1	HB	2005-05-17	38489	02:55:00	0.121528	0	0	0
1911	GB1	HB	2005-05-17	38489	03:00:00	0.125	0	0	0
1912	GB1	HB	2005-05-17	38489	03:05:00	0.128472	0	0	0
1913	GB1	HB	2005-05-17	38489	03:10:00	0.131944	0	0	0
1914	GB1	HB	2005-05-17	38489	03:15:00	0.135417	5	2	7
1915	GB1	HB	2005-05-17	38489	03:20:00	0.138889	0	0	0
1916	GB1	HB	2005-05-17	38489	03:25:00	0.142361	0	0	0
1917	GB1	HB	2005-05-17	38489	03:30:00	0.145833	0	0	0
1918	GB1	HB	2005-05-17	38489	03:35:00	0.149306	1	0	1
1919	GB1	HB	2005-05-17	38489	03:40:00	0.152778	3	0	3
1920	GB1	HB	2005-05-17	38489	03:45:00	0.15625	5	0	5
1921	GB1	HB	2005-05-17	38489	03:50:00	0.159722	0	0	0
1922	GB1	HB	2005-05-17	38489	03:55:00	0.163194	0	0	0
1923	GB1	HB	2005-05-17	38489	04:00:00	0.166667	2	0	2
1924	GB1	HB	2005-05-17	38489	04:05:00	0.170139	0	0	0
1925	GB1	HB	2005-05-17	38489	04:10:00	0.173611	0	0	0
1926	GB1	HB	2005-05-17	38489	04:15:00	0.177083	0	0	0
1927	GB1	HB	2005-05-17	38489	04:20:00	0.180556	3	2	5
1928	GB1	HB	2005-05-17	38489	04:25:00	0.184028	0	0	0
1929	GB1	HB	2005-05-17	38489	04:30:00	0.1875	3	0	3
1930	GB1	HB	2005-05-17	38489	04:35:00	0.190972	0	0	0
1931	GB1	HB	2005-05-17	38489	04:40:00	0.194444	0	0	0
1932	GB1	HB	2005-05-17	38489	04:45:00	0.197917	0	0	0
1933	GB1	HB	2005-05-17	38489	04:50:00	0.201389	0	0	0
1934	GB1	HB	2005-05-17	38489	04:55:00	0.204861	1	0	1
1935	GB1	HB	2005-05-17	38489	05:00:00	0.208333	7	4	11
1936	GB1	HB	2005-05-17	38489	05:10:00	0.215278	2	1	3
1937	GB1	HB	2005-05-17	38489	05:15:00	0.21875	12	0	12
1938	GB1	HB	2005-05-17	38489	05:20:00	0.222222	6	0	6
1939	GB1	HB	2005-05-17	38489	05:25:00	0.225694	0	0	0
1940	GB1	HB	2005-05-17	38489	05:30:00	0.229167	6	0	6
1941	GB1	HB	2005-05-17	38489	05:35:00	0.232639	11	0	11
1942	GB1	HB	2005-05-17	38489	05:40:00	0.236111	3	2	5
1943	GB1	HB	2005-05-17	38489	05:45:00	0.239583	0	0	0
1944	GB1	HB	2005-05-17	38489	05:50:00	0.243056	0	0	0
1945	GB1	HB	2005-05-17	38489	05:55:00	0.246528	0	0	0
1946	GB1	HB	2005-05-17	38489	06:00:00	0.25	0	0	0
1947	GB1	HB	2005-05-17	38489	06:05:00	0.253472	0	1	1
1948	GB1	HB	2005-05-17	38489	06:10:00	0.256944	0	0	0
1949	GB1	HB	2005-05-17	38489	06:15:00	0.260417	1	3	4
1950	GB1	HB	2005-05-17	38489	06:20:00	0.263889	0	1	1
1951	GB1	HB	2005-05-17	38489	06:25:00	0.267361	1	1	2
1952	GB1	HB	2005-05-17	38489	06:30:00	0.270833	2	1	3
1953	GB1	HB	2005-05-17	38489	06:35:00	0.274306	0	2	2
1954	GB1	HB	2005-05-17	38489	06:40:00	0.277778	0	0	0
1955	GB1	HB	2005-05-17	38489	06:45:00	0.28125	0	0	0
1956	GB1	HB	2005-05-17	38489	06:50:00	0.284722	0	0	0
1957	GB1	HB	2005-05-17	38489	06:55:00	0.288194	0	0	0
1958	GB1	HB	2005-05-17	38489	07:00:00	0.291667	0	0	0
1959	GB1	HB	2005-05-17	38489	07:05:00	0.295139	0	0	0
1960	GB1	HB	2005-05-17	38489	07:10:00	0.298611	0	0	0
1961	GB1	HB	2005-05-17	38489	07:15:00	0.302083	1	2	3
1962	GB1	HB	2005-05-17	38489	07:20:00	0.305556	3	4	7
1963	GB1	HB	2005-05-17	38489	07:25:00	0.309028	4	2	6
1964	GB1	HB	2005-05-17	38489	07:30:00	0.3125	8	23	31
1965	GB1	HB	2005-05-17	38489	07:35:00	0.315972	0	0	0
1966	GB1	HB	2005-05-17	38489	07:40:00	0.319444	0	0	0
1967	GB1	HB	2005-05-17	38489	07:45:00	0.322917	0	0	0
1968	GB1	HB	2005-05-17	38489	07:50:00	0.326389	3	3	6
1969	GB1	HB	2005-05-17	38489	07:55:00	0.329861	44	19	63
1970	GB1	HB	2005-05-17	38489	08:00:00	0.333333	49	29	78
1971	GB1	HB	2005-05-17	38489	08:05:00	0.336806	44	31	75
1972	GB1	HB	2005-05-17	38489	08:10:00	0.340278	47	32	79
1973	GB1	HB	2005-05-17	38489	08:15:00	0.34375	38	22	60
1974	GB1	HB	2005-05-17	38489	08:20:00	0.347222	42	31	73
1975	GB1	HB	2005-05-17	38489	08:25:00	0.350694	43	34	77
1976	GB1	HB	2005-05-17	38489	08:30:00	0.354167	44	35	79
1977	GB1	HB	2005-05-17	38489	08:35:00	0.357639	74	90	164
1978	GB1	HB	2005-05-17	38489	08:40:00	0.361111	44	28	72
1979	GB1	HB	2005-05-17	38489	08:45:00	0.364583	46	28	74
1980	GB1	HB	2005-05-17	38489	08:50:00	0.368056	45	24	69
1981	GB1	HB	2005-05-17	38489	08:55:00	0.371528	36	22	58
1982	GB1	HB	2005-05-17	38489	09:00:00	0.375	41	41	82
1983	GB1	HB	2005-05-17	38489	09:05:00	0.378472	39	34	73
1984	GB1	HB	2005-05-17	38489	09:10:00	0.381944	49	21	70
1985	GB1	HB	2005-05-17	38489	09:15:00	0.385417	53	24	77
1986	GB1	HB	2005-05-17	38489	09:20:00	0.388889	60	26	86
1987	GB1	HB	2005-05-17	38489	09:25:00	0.392361	49	37	86
1988	GB1	HB	2005-05-17	38489	09:30:00	0.395833	38	15	53
1989	GB1	HB	2005-05-17	38489	09:35:00	0.399306	39	19	58
1990	GB1	HB	2005-05-17	38489	09:40:00	0.402778	50	21	71
1991	GB1	HB	2005-05-17	38489	09:45:00	0.40625	47	19	66
1992	GB1	HB	2005-05-17	38489	09:50:00	0.409722	36	17	53
1993	GB1	HB	2005-05-17	38489	09:55:00	0.413194	51	22	73
1994	GB1	HB	2005-05-17	38489	10:00:00	0.416667	50	23	73
1995	GB1	HB	2005-05-17	38489	10:05:00	0.420139	54	42	96
1996	GB1	HB	2005-05-17	38489	10:10:00	0.423611	46	16	62
1997	GB1	HB	2005-05-17	38489	10:15:00	0.427083	58	29	87
1998	GB1	HB	2005-05-17	38489	10:20:00	0.430556	46	22	68
1999	GB1	HB	2005-05-17	38489	10:25:00	0.434028	51	18	69
2000	GB1	HB	2005-05-17	38489	10:30:00	0.4375	54	23	77
2001	GB1	HB	2005-05-17	38489	10:35:00	0.440972	53	22	75
2002	GB1	HB	2005-05-17	38489	10:40:00	0.444444	63	27	90
2003	GB1	HB	2005-05-17	38489	10:45:00	0.447917	47	20	67
2004	GB1	HB	2005-05-17	38489	10:50:00	0.451389	26	14	40
2005	GB1	HB	2005-05-17	38489	10:55:00	0.454861	1	3	4
2006	GB1	HB	2005-05-17	38489	11:00:00	0.458333	0	1	1
2007	GB1	HB	2005-05-17	38489	11:05:00	0.461806	0	1	1
2008	GB1	HB	2005-05-17	38489	11:10:00	0.465278	0	2	2
2009	GB1	HB	2005-05-17	38489	11:15:00	0.46875	4	2	6
2010	GB1	HB	2005-05-17	38489	11:20:00	0.472222	4	3	7
2011	GB1	HB	2005-05-17	38489	11:25:00	0.475694	0	0	0
2012	GB1	HB	2005-05-17	38489	11:35:00	0.482639	2	5	7
2013	GB1	HB	2005-05-17	38489	11:40:00	0.486111	11	14	25
2014	GB1	HB	2005-05-17	38489	11:45:00	0.489583	11	11	22
2015	GB1	HB	2005-05-17	38489	11:50:00	0.493056	2	2	4
2016	GB1	HB	2005-05-17	38489	11:55:00	0.496528	0	0	0
2017	GB1	HB	2005-05-17	38489	12:00:00	0.5	5	6	11
2018	GB1	HB	2005-05-17	38489	12:05:00	0.503472	2	1	3
2019	GB1	HB	2005-05-17	38489	12:10:00	0.506944	1	0	1
2020	GB1	HB	2005-05-17	38489	12:15:00	0.510417	0	0	0
2021	GB1	HB	2005-05-17	38489	12:20:00	0.513889	0	0	0
2022	GB1	HB	2005-05-17	38489	12:25:00	0.517361	6	5	11
2023	GB1	HB	2005-05-17	38489	12:30:00	0.520833	4	5	9
2024	GB1	HB	2005-05-17	38489	12:35:00	0.524306	3	3	6
2025	GB1	HB	2005-05-17	38489	12:40:00	0.527778	6	5	11
2026	GB1	HB	2005-05-17	38489	12:45:00	0.53125	1	0	1
2027	GB1	HB	2005-05-17	38489	12:50:00	0.534722	0	0	0
2028	GB1	HB	2005-05-17	38489	12:55:00	0.538194	4	5	9
2029	GB1	HB	2005-05-17	38489	13:00:00	0.541667	1	1	2
2030	GB1	HB	2005-05-17	38489	13:05:00	0.545139	28	8	36
2031	GB1	HB	2005-05-17	38489	13:10:00	0.548611	38	15	53
2032	GB1	HB	2005-05-17	38489	13:15:00	0.552083	37	20	57
2033	GB1	HB	2005-05-17	38489	13:20:00	0.555556	35	16	51
2034	GB1	HB	2005-05-17	38489	13:25:00	0.559028	4	2	6
2035	GB1	HB	2005-05-17	38489	13:30:00	0.5625	0	0	0
2036	GB1	HB	2005-05-17	38489	13:35:00	0.565972	0	1	1
2037	GB1	HB	2005-05-17	38489	13:40:00	0.569444	4	3	7
2038	GB1	HB	2005-05-17	38489	13:45:00	0.572917	19	7	26
2039	GB1	HB	2005-05-17	38489	13:50:00	0.576389	2	2	4
2040	GB1	HB	2005-05-17	38489	13:55:00	0.579861	0	0	0
2041	GB1	HB	2005-05-17	38489	14:00:00	0.583333	0	0	0
2042	GB1	HB	2005-05-17	38489	14:05:00	0.586806	0	0	0
2043	GB1	HB	2005-05-17	38489	14:10:00	0.590278	0	0	0
2044	GB1	HB	2005-05-17	38489	14:15:00	0.59375	2	2	4
2045	GB1	HB	2005-05-17	38489	14:20:00	0.597222	30	14	44
2046	GB1	HB	2005-05-17	38489	14:25:00	0.600694	36	14	50
2047	GB1	HB	2005-05-17	38489	14:30:00	0.604167	42	19	61
2048	GB1	HB	2005-05-17	38489	14:35:00	0.607639	36	19	55
2049	GB1	HB	2005-05-17	38489	14:40:00	0.611111	31	17	48
2050	GB1	HB	2005-05-17	38489	14:45:00	0.614583	9	5	14
2051	GB1	HB	2005-05-17	38489	14:50:00	0.618056	20	16	36
2052	GB1	HB	2005-05-17	38489	14:55:00	0.621528	11	9	20
2053	GB1	HB	2005-05-17	38489	15:00:00	0.625	20	19	39
2054	GB1	HB	2005-05-17	38489	15:05:00	0.628472	32	33	65
2055	GB1	HB	2005-05-17	38489	15:10:00	0.631944	40	35	75
2056	GB1	HB	2005-05-17	38489	15:15:00	0.635417	24	20	44
2057	GB1	HB	2005-05-17	38489	15:20:00	0.638889	5	4	9
2058	GB1	HB	2005-05-17	38489	15:25:00	0.642361	1	0	1
2059	GB1	HB	2005-05-17	38489	15:30:00	0.645833	5	5	10
2060	GB1	HB	2005-05-17	38489	15:35:00	0.649306	3	3	6
2061	GB1	HB	2005-05-17	38489	15:40:00	0.652778	0	0	0
2062	GB1	HB	2005-05-17	38489	15:45:00	0.65625	0	0	0
2063	GB1	HB	2005-05-17	38489	15:50:00	0.659722	1	0	1
2064	GB1	HB	2005-05-17	38489	15:55:00	0.663194	2	1	3
2065	GB1	HB	2005-05-17	38489	16:00:00	0.666667	5	5	10
2066	GB1	HB	2005-05-17	38489	16:05:00	0.670139	2	2	4
2067	GB1	HB	2005-05-17	38489	16:10:00	0.673611	0	0	0
2068	GB1	HB	2005-05-17	38489	16:15:00	0.677083	0	0	0
2069	GB1	HB	2005-05-17	38489	16:20:00	0.680556	0	0	0
2070	GB1	HB	2005-05-17	38489	16:25:00	0.684028	1	0	1
2071	GB1	HB	2005-05-17	38489	16:30:00	0.6875	0	0	0
2072	GB1	HB	2005-05-17	38489	16:35:00	0.690972	0	0	0
2073	GB1	HB	2005-05-17	38489	16:40:00	0.694444	0	0	0
2074	GB1	HB	2005-05-17	38489	16:45:00	0.697917	1	1	2
2075	GB1	HB	2005-05-17	38489	16:50:00	0.701389	0	1	1
2076	GB1	HB	2005-05-17	38489	16:55:00	0.704861	4	1	5
2077	GB1	HB	2005-05-17	38489	17:00:00	0.708333	23	9	32
2078	GB1	HB	2005-05-17	38489	17:05:00	0.711806	13	10	23
2079	GB1	HB	2005-05-17	38489	17:10:00	0.715278	41	42	83
2080	GB1	HB	2005-05-17	38489	17:15:00	0.71875	37	34	71
2081	GB1	HB	2005-05-17	38489	17:20:00	0.722222	32	31	63
2082	GB1	HB	2005-05-17	38489	17:25:00	0.725694	40	35	75
2083	GB1	HB	2005-05-17	38489	17:30:00	0.729167	43	44	87
2084	GB1	HB	2005-05-17	38489	17:35:00	0.732639	36	34	70
2085	GB1	HB	2005-05-17	38489	17:40:00	0.736111	37	32	69
2086	GB1	HB	2005-05-17	38489	17:45:00	0.739583	45	37	82
2087	GB1	HB	2005-05-17	38489	17:55:00	0.746528	27	30	57
2088	GB1	HB	2005-05-17	38489	18:00:00	0.75	23	18	41
2089	GB1	HB	2005-05-17	38489	18:05:00	0.753472	1	0	1
2090	GB1	HB	2005-05-17	38489	18:10:00	0.756944	74	53	127
2091	GB1	HB	2005-05-17	38489	18:15:00	0.760417	49	35	84
2092	GB1	HB	2005-05-17	38489	18:20:00	0.763889	36	26	62
2093	GB1	HB	2005-05-17	38489	18:25:00	0.767361	54	33	87
2094	GB1	HB	2005-05-17	38489	18:30:00	0.770833	63	37	100
2095	GB1	HB	2005-05-17	38489	18:35:00	0.774306	74	36	110
2096	GB1	HB	2005-05-17	38489	18:40:00	0.777778	65	37	102
2097	GB1	HB	2005-05-17	38489	18:45:00	0.78125	66	47	113
2098	GB1	HB	2005-05-17	38489	18:50:00	0.784722	66	45	111
2099	GB1	HB	2005-05-17	38489	18:55:00	0.788194	65	42	107
2100	GB1	HB	2005-05-17	38489	19:00:00	0.791667	43	20	63
2101	GB1	HB	2005-05-17	38489	19:05:00	0.795139	63	30	93
2102	GB1	HB	2005-05-17	38489	19:10:00	0.798611	55	32	87
2103	GB1	HB	2005-05-17	38489	19:15:00	0.802083	50	22	72
2104	GB1	HB	2005-05-17	38489	19:20:00	0.805556	32	13	45
2105	GB1	HB	2005-05-17	38489	19:25:00	0.809028	37	18	55
2106	GB1	HB	2005-05-17	38489	19:30:00	0.8125	60	36	96
2107	GB1	HB	2005-05-17	38489	19:35:00	0.815972	76	46	122
2108	GB1	HB	2005-05-17	38489	19:40:00	0.819444	77	57	134
2109	GB1	HB	2005-05-17	38489	19:45:00	0.822917	60	31	91
2110	GB1	HB	2005-05-17	38489	19:50:00	0.826389	66	33	99
2111	GB1	HB	2005-05-17	38489	19:55:00	0.829861	68	38	106
2112	GB1	HB	2005-05-17	38489	20:00:00	0.833333	54	35	89
2113	GB1	HB	2005-05-17	38489	20:05:00	0.836806	59	44	103
2114	GB1	HB	2005-05-17	38489	20:10:00	0.840278	55	49	104
2115	GB1	HB	2005-05-17	38489	20:15:00	0.84375	49	53	102
2116	GB1	HB	2005-05-17	38489	20:20:00	0.847222	42	41	83
2117	GB1	HB	2005-05-17	38489	20:25:00	0.850694	52	42	94
2118	GB1	HB	2005-05-17	38489	20:30:00	0.854167	46	37	83
2119	GB1	HB	2005-05-17	38489	20:35:00	0.857639	49	36	85
2120	GB1	HB	2005-05-17	38489	20:40:00	0.861111	50	36	86
2121	GB1	HB	2005-05-17	38489	20:45:00	0.864583	31	18	49
2122	GB1	HB	2005-05-17	38489	20:50:00	0.868056	23	13	36
2123	GB1	HB	2005-05-17	38489	20:55:00	0.871528	11	14	25
2124	GB1	HB	2005-05-17	38489	21:00:00	0.875	5	4	9
2125	GB1	HB	2005-05-17	38489	21:05:00	0.878472	3	3	6
2126	GB1	HB	2005-05-17	38489	21:10:00	0.881944	4	4	8
2127	GB1	HB	2005-05-17	38489	21:15:00	0.885417	3	3	6
2128	GB1	HB	2005-05-17	38489	21:20:00	0.888889	8	9	17
2129	GB1	HB	2005-05-17	38489	21:25:00	0.892361	5	6	11
2130	GB1	HB	2005-05-17	38489	21:30:00	0.895833	0	1	1
2131	GB1	HB	2005-05-17	38489	21:35:00	0.899306	2	6	8
2132	GB1	HB	2005-05-17	38489	21:40:00	0.902778	0	1	1
2133	GB1	HB	2005-05-17	38489	21:45:00	0.90625	0	0	0
2134	GB1	HB	2005-05-17	38489	21:50:00	0.909722	0	0	0
2135	GB1	HB	2005-05-17	38489	21:55:00	0.913194	0	1	1
2136	GB1	HB	2005-05-17	38489	22:00:00	0.916667	0	0	0
2137	GB1	HB	2005-05-17	38489	22:05:00	0.920139	0	0	0
2138	GB1	HB	2005-05-17	38489	22:10:00	0.923611	0	0	0
2139	GB1	HB	2005-05-17	38489	22:15:00	0.927083	0	0	0
2140	GB1	HB	2005-05-17	38489	22:20:00	0.930556	0	1	1
2141	GB1	HB	2005-05-17	38489	22:25:00	0.934028	0	0	0
2142	GB1	HB	2005-05-17	38489	22:30:00	0.9375	0	0	0
2143	GB1	HB	2005-05-17	38489	22:35:00	0.940972	1	2	3
2144	GB1	HB	2005-05-17	38489	22:40:00	0.944444	16	15	31
2145	GB1	HB	2005-05-17	38489	22:45:00	0.947917	2	5	7
2146	GB1	HB	2005-05-17	38489	22:50:00	0.951389	0	0	0
2147	GB1	HB	2005-05-17	38489	22:55:00	0.954861	0	0	0
2148	GB1	HB	2005-05-17	38489	23:00:00	0.958333	0	0	0
2149	GB1	HB	2005-05-17	38489	23:05:00	0.961806	0	0	0
2150	GB1	HB	2005-05-17	38489	23:10:00	0.965278	0	0	0
2151	GB1	HB	2005-05-17	38489	23:15:00	0.96875	1	1	2
2152	GB1	HB	2005-05-17	38489	23:20:00	0.972222	2	2	4
2153	GB1	HB	2005-05-17	38489	23:25:00	0.975694	1	2	3
2154	GB1	HB	2005-05-17	38489	23:30:00	0.979167	3	7	10
2155	GB1	HB	2005-05-17	38489	23:35:00	0.982639	7	7	14
2156	GB1	HB	2005-05-17	38489	23:40:00	0.986111	1	2	3
2157	GB1	HB	2005-05-17	38489	23:45:00	0.989583	0	0	0
2158	GB1	HB	2005-05-17	38489	23:50:00	0.993056	0	0	0
2159	GB1	HB	2005-05-17	38489	23:55:00	0.996528	0	1	1
2160	GB1	HB	2005-05-18	38490	00:00:00	0	0	1	1
2161	GB1	HB	2005-05-18	38490	00:10:00	0.00694444	0	0	0
2162	GB1	HB	2005-05-18	38490	00:15:00	0.0104167	0	0	0
2163	GB1	HB	2005-05-18	38490	00:20:00	0.0138889	0	1	1
2164	GB1	HB	2005-05-18	38490	00:25:00	0.0173611	0	1	1
2165	GB1	HB	2005-05-18	38490	00:30:00	0.0208333	0	1	1
2166	GB1	HB	2005-05-18	38490	00:35:00	0.0243056	0	1	1
2167	GB1	HB	2005-05-18	38490	00:40:00	0.0277778	0	9	9
2168	GB1	HB	2005-05-18	38490	00:45:00	0.03125	0	6	6
2169	GB1	HB	2005-05-18	38490	00:50:00	0.0347222	2	9	11
2170	GB1	HB	2005-05-18	38490	00:55:00	0.0381944	7	8	15
2171	GB1	HB	2005-05-18	38490	01:00:00	0.0416667	8	4	12
2172	GB1	HB	2005-05-18	38490	01:05:00	0.0451389	0	2	2
2173	GB1	HB	2005-05-18	38490	01:10:00	0.0486111	0	1	1
2174	GB1	HB	2005-05-18	38490	01:15:00	0.0520833	0	0	0
2175	GB1	HB	2005-05-18	38490	01:20:00	0.0555556	0	0	0
2176	GB1	HB	2005-05-18	38490	01:25:00	0.0590278	0	0	0
2177	GB1	HB	2005-05-18	38490	01:30:00	0.0625	0	0	0
2178	GB1	HB	2005-05-18	38490	01:35:00	0.0659722	1	0	1
2179	GB1	HB	2005-05-18	38490	01:40:00	0.0694444	0	0	0
2180	GB1	HB	2005-05-18	38490	01:45:00	0.0729167	0	0	0
2181	GB1	HB	2005-05-18	38490	01:50:00	0.0763889	0	0	0
2182	GB1	HB	2005-05-18	38490	01:55:00	0.0798611	0	0	0
2183	GB1	HB	2005-05-18	38490	02:00:00	0.0833333	0	0	0
2184	GB1	HB	2005-05-18	38490	02:05:00	0.0868056	0	0	0
2185	GB1	HB	2005-05-18	38490	02:10:00	0.0902778	0	0	0
2186	GB1	HB	2005-05-18	38490	02:15:00	0.09375	0	0	0
2187	GB1	HB	2005-05-18	38490	02:20:00	0.0972222	0	0	0
2188	GB1	HB	2005-05-18	38490	02:25:00	0.100694	1	2	3
2189	GB1	HB	2005-05-18	38490	02:30:00	0.104167	0	0	0
2190	GB1	HB	2005-05-18	38490	02:35:00	0.107639	0	0	0
2191	GB1	HB	2005-05-18	38490	02:40:00	0.111111	0	0	0
2192	GB1	HB	2005-05-18	38490	02:45:00	0.114583	1	0	1
2193	GB1	HB	2005-05-18	38490	02:50:00	0.118056	12	10	22
2194	GB1	HB	2005-05-18	38490	02:55:00	0.121528	1	1	2
2195	GB1	HB	2005-05-18	38490	03:00:00	0.125	3	1	4
2196	GB1	HB	2005-05-18	38490	03:05:00	0.128472	4	5	9
2197	GB1	HB	2005-05-18	38490	03:10:00	0.131944	0	1	1
2198	GB1	HB	2005-05-18	38490	03:15:00	0.135417	0	0	0
2199	GB1	HB	2005-05-18	38490	03:20:00	0.138889	0	0	0
2200	GB1	HB	2005-05-18	38490	03:25:00	0.142361	0	0	0
2201	GB1	HB	2005-05-18	38490	03:30:00	0.145833	0	0	0
2202	GB1	HB	2005-05-18	38490	03:35:00	0.149306	0	0	0
2203	GB1	HB	2005-05-18	38490	03:40:00	0.152778	0	0	0
2204	GB1	HB	2005-05-18	38490	03:45:00	0.15625	0	0	0
2205	GB1	HB	2005-05-18	38490	03:50:00	0.159722	0	0	0
2206	GB1	HB	2005-05-18	38490	03:55:00	0.163194	0	0	0
2207	GB1	HB	2005-05-18	38490	04:00:00	0.166667	0	0	0
2208	GB1	HB	2005-05-18	38490	04:05:00	0.170139	0	0	0
2209	GB1	HB	2005-05-18	38490	04:10:00	0.173611	0	0	0
2210	GB1	HB	2005-05-18	38490	04:15:00	0.177083	0	0	0
2211	GB1	HB	2005-05-18	38490	04:20:00	0.180556	0	0	0
2212	GB1	HB	2005-05-18	38490	04:25:00	0.184028	0	1	1
2213	GB1	HB	2005-05-18	38490	04:30:00	0.1875	1	1	2
2214	GB1	HB	2005-05-18	38490	04:35:00	0.190972	0	0	0
2215	GB1	HB	2005-05-18	38490	04:40:00	0.194444	0	0	0
2216	GB1	HB	2005-05-18	38490	04:45:00	0.197917	5	4	9
2217	GB1	HB	2005-05-18	38490	04:50:00	0.201389	1	2	3
2218	GB1	HB	2005-05-18	38490	04:55:00	0.204861	2	1	3
2219	GB1	HB	2005-05-18	38490	05:00:00	0.208333	1	0	1
2220	GB1	HB	2005-05-18	38490	05:05:00	0.211806	2	0	2
2221	GB1	HB	2005-05-18	38490	05:10:00	0.215278	0	0	0
2222	GB1	HB	2005-05-18	38490	05:15:00	0.21875	0	0	0
2223	GB1	HB	2005-05-18	38490	05:20:00	0.222222	0	0	0
2224	GB1	HB	2005-05-18	38490	05:25:00	0.225694	0	0	0
2225	GB1	HB	2005-05-18	38490	05:30:00	0.229167	0	0	0
2226	GB1	HB	2005-05-18	38490	05:35:00	0.232639	0	0	0
2227	GB1	HB	2005-05-18	38490	05:40:00	0.236111	0	0	0
2228	GB1	HB	2005-05-18	38490	05:45:00	0.239583	0	1	1
2229	GB1	HB	2005-05-18	38490	05:50:00	0.243056	13	16	29
2230	GB1	HB	2005-05-18	38490	05:55:00	0.246528	36	35	71
2231	GB1	HB	2005-05-18	38490	06:00:00	0.25	60	58	118
2232	GB1	HB	2005-05-18	38490	06:05:00	0.253472	34	15	49
2233	GB1	HB	2005-05-18	38490	06:10:00	0.256944	44	18	62
2234	GB1	HB	2005-05-18	38490	06:15:00	0.260417	44	17	61
2235	GB1	HB	2005-05-18	38490	06:20:00	0.263889	47	24	71
2236	GB1	HB	2005-05-18	38490	06:30:00	0.270833	60	32	92
2237	GB1	HB	2005-05-18	38490	06:35:00	0.274306	78	38	116
2238	GB1	HB	2005-05-18	38490	06:40:00	0.277778	55	28	83
2239	GB1	HB	2005-05-18	38490	06:45:00	0.28125	72	34	106
2240	GB1	HB	2005-05-18	38490	06:50:00	0.284722	62	29	91
2241	GB1	HB	2005-05-18	38490	06:55:00	0.288194	57	28	85
2242	GB1	HB	2005-05-18	38490	07:00:00	0.291667	70	36	106
2243	GB1	HB	2005-05-18	38490	07:05:00	0.295139	48	24	72
2244	GB1	HB	2005-05-18	38490	07:10:00	0.298611	59	28	87
2245	GB1	HB	2005-05-18	38490	07:15:00	0.302083	77	47	124
2246	GB1	HB	2005-05-18	38490	07:20:00	0.305556	81	53	134
2247	GB1	HB	2005-05-18	38490	07:25:00	0.309028	80	46	126
2248	GB1	HB	2005-05-18	38490	07:30:00	0.3125	63	39	102
2249	GB1	HB	2005-05-18	38490	07:35:00	0.315972	35	21	56
2250	GB1	HB	2005-05-18	38490	07:40:00	0.319444	45	22	67
2251	GB1	HB	2005-05-18	38490	07:45:00	0.322917	42	23	65
2252	GB1	HB	2005-05-18	38490	07:50:00	0.326389	66	31	97
2253	GB1	HB	2005-05-18	38490	07:55:00	0.329861	57	26	83
2254	GB1	HB	2005-05-18	38490	08:00:00	0.333333	57	28	85
2255	GB1	HB	2005-05-18	38490	08:05:00	0.336806	34	26	60
2256	GB1	HB	2005-05-18	38490	08:10:00	0.340278	36	25	61
2257	GB1	HB	2005-05-18	38490	08:15:00	0.34375	39	26	65
2258	GB1	HB	2005-05-18	38490	08:20:00	0.347222	46	31	77
2259	GB1	HB	2005-05-18	38490	08:25:00	0.350694	45	27	72
2260	GB1	HB	2005-05-18	38490	08:30:00	0.354167	69	44	113
2261	GB1	HB	2005-05-18	38490	08:35:00	0.357639	140	151	291
2262	GB1	HB	2005-05-18	38490	08:40:00	0.361111	32	35	67
2263	GB1	HB	2005-05-18	38490	08:45:00	0.364583	39	30	69
2264	GB1	HB	2005-05-18	38490	08:50:00	0.368056	62	56	118
2265	GB1	HB	2005-05-18	38490	08:55:00	0.371528	62	42	104
2266	GB1	HB	2005-05-18	38490	09:00:00	0.375	76	74	150
2267	GB1	HB	2005-05-18	38490	09:05:00	0.378472	68	67	135
2268	GB1	HB	2005-05-18	38490	09:10:00	0.381944	38	31	69
2269	GB1	HB	2005-05-18	38490	09:15:00	0.385417	48	42	90
2270	GB1	HB	2005-05-18	38490	09:20:00	0.388889	48	26	74
2271	GB1	HB	2005-05-18	38490	09:25:00	0.392361	47	38	85
2272	GB1	HB	2005-05-18	38490	09:30:00	0.395833	46	32	78
2273	GB1	HB	2005-05-18	38490	09:35:00	0.399306	52	52	104
2274	GB1	HB	2005-05-18	38490	09:40:00	0.402778	35	32	67
2275	GB1	HB	2005-05-18	38490	09:45:00	0.40625	47	31	78
2276	GB1	HB	2005-05-18	38490	09:50:00	0.409722	74	62	136
2277	GB1	HB	2005-05-18	38490	09:55:00	0.413194	102	92	194
2278	GB1	HB	2005-05-18	38490	10:00:00	0.416667	69	53	122
2279	GB1	HB	2005-05-18	38490	10:05:00	0.420139	56	93	149
2280	GB1	HB	2005-05-18	38490	10:10:00	0.423611	82	73	155
2281	GB1	HB	2005-05-18	38490	10:15:00	0.427083	124	140	264
2282	GB1	HB	2005-05-18	38490	10:20:00	0.430556	88	105	193
2283	GB1	HB	2005-05-18	38490	10:25:00	0.434028	78	104	182
2284	GB1	HB	2005-05-18	38490	10:30:00	0.4375	72	107	179
2285	GB1	HB	2005-05-18	38490	10:35:00	0.440972	25	54	79
2286	GB1	HB	2005-05-18	38490	10:40:00	0.444444	62	74	136
2287	GB1	HB	2005-05-18	38490	10:45:00	0.447917	102	100	202
2288	GB1	HB	2005-05-18	38490	10:50:00	0.451389	86	81	167
2289	GB1	HB	2005-05-18	38490	10:55:00	0.454861	36	34	70
2290	GB1	HB	2005-05-18	38490	11:00:00	0.458333	40	36	76
2291	GB1	HB	2005-05-18	38490	11:05:00	0.461806	100	94	194
2292	GB1	HB	2005-05-18	38490	11:10:00	0.465278	101	103	204
2293	GB1	HB	2005-05-18	38490	11:15:00	0.46875	24	41	65
2294	GB1	HB	2005-05-18	38490	11:20:00	0.472222	47	45	92
2295	GB1	HB	2005-05-18	38490	11:25:00	0.475694	52	46	98
2296	GB1	HB	2005-05-18	38490	11:30:00	0.479167	50	59	109
2297	GB1	HB	2005-05-18	38490	11:35:00	0.482639	49	42	91
2298	GB1	HB	2005-05-18	38490	11:40:00	0.486111	112	82	194
2299	GB1	HB	2005-05-18	38490	11:45:00	0.489583	72	79	151
2300	GB1	HB	2005-05-18	38490	11:50:00	0.493056	76	72	148
2301	GB1	HB	2005-05-18	38490	11:55:00	0.496528	52	54	106
2302	GB1	HB	2005-05-18	38490	12:00:00	0.5	81	47	128
2303	GB1	HB	2005-05-18	38490	12:05:00	0.503472	52	46	98
2304	GB1	HB	2005-05-18	38490	12:10:00	0.506944	29	42	71
2305	GB1	HB	2005-05-18	38490	12:15:00	0.510417	49	50	99
2306	GB1	HB	2005-05-18	38490	12:20:00	0.513889	66	47	113
2307	GB1	HB	2005-05-18	38490	12:25:00	0.517361	45	46	91
2308	GB1	HB	2005-05-18	38490	12:30:00	0.520833	66	52	118
2309	GB1	HB	2005-05-18	38490	12:35:00	0.524306	41	60	101
2310	GB1	HB	2005-05-18	38490	12:40:00	0.527778	34	39	73
2311	GB1	HB	2005-05-18	38490	12:50:00	0.534722	45	64	109
2312	GB1	HB	2005-05-18	38490	12:55:00	0.538194	41	35	76
2313	GB1	HB	2005-05-18	38490	13:00:00	0.541667	56	34	90
2314	GB1	HB	2005-05-18	38490	13:05:00	0.545139	144	74	218
2315	GB1	HB	2005-05-18	38490	13:10:00	0.548611	61	57	118
2316	GB1	HB	2005-05-18	38490	13:15:00	0.552083	68	64	132
2317	GB1	HB	2005-05-18	38490	13:20:00	0.555556	58	61	119
2318	GB1	HB	2005-05-18	38490	13:25:00	0.559028	47	77	124
2319	GB1	HB	2005-05-18	38490	13:30:00	0.5625	42	57	99
2320	GB1	HB	2005-05-18	38490	13:35:00	0.565972	43	52	95
2321	GB1	HB	2005-05-18	38490	13:40:00	0.569444	52	59	111
2322	GB1	HB	2005-05-18	38490	13:45:00	0.572917	1	3	4
2323	GB1	HB	2005-05-18	38490	13:50:00	0.576389	1	3	4
2324	GB1	HB	2005-05-18	38490	13:55:00	0.579861	0	0	0
2325	GB1	HB	2005-05-18	38490	14:00:00	0.583333	0	0	0
2326	GB1	HB	2005-05-18	38490	14:05:00	0.586806	0	0	0
2327	GB1	HB	2005-05-18	38490	14:10:00	0.590278	1	0	1
2328	GB1	HB	2005-05-18	38490	14:15:00	0.59375	3	1	4
2329	GB1	HB	2005-05-18	38490	14:20:00	0.597222	1	0	1
2330	GB1	HB	2005-05-18	38490	14:25:00	0.600694	1	1	2
2331	GB1	HB	2005-05-18	38490	14:30:00	0.604167	0	0	0
2332	GB1	HB	2005-05-18	38490	14:35:00	0.607639	0	0	0
2333	GB1	HB	2005-05-18	38490	14:40:00	0.611111	1	1	2
2334	GB1	HB	2005-05-18	38490	14:45:00	0.614583	0	0	0
2335	GB1	HB	2005-05-18	38490	14:50:00	0.618056	1	1	2
2336	GB1	HB	2005-05-18	38490	14:55:00	0.621528	1	1	2
2337	GB1	HB	2005-05-18	38490	15:00:00	0.625	1	1	2
2338	GB1	HB	2005-05-18	38490	15:05:00	0.628472	1	0	1
2339	GB1	HB	2005-05-18	38490	15:10:00	0.631944	0	0	0
[truncated: 809,319+ more rows]
