# Supplementary material for: Effect of Season and High Ambient Temperature on Activity Levels and Patterns of Grizzly Bears (Ursus arctos)
Source: PLoS One. 2015 Feb 18;10(2):e0117734. doi: 10.1371/journal.pone.0117734 (PMC4334910; doi:10.1371/journal.pone.0117734)
Supplement: S2 Table — (XLSX) [file pone.0117734.s002.xlsx]

## Sheet: Male_Bout
BEAR ID	SA	SEX	REP_STAT	SEASON	Capture	Year	Week	MONTH	START_DATE	BOUT_END_LMT_DATE	END_LMT_TIME	LMT_TIME_Original	ACT/INACT	BOUT LENGTH	START BOUT	END BOUT	BOUT MIN	BOUT HR	START BOUT HR	END BOUT HR	START_DATE	END_DATE	BOUT HR
M12	SC	M	A	PB	People	2011	49	11	2011-11-28 22:25:00	2011-11-29	01:35:00	0.0659722	Inactive	759	10:20:00	01:35:00	3795	63.25	10	1	2011-11-26 10:20:00	2011-11-29 01:35:00	2 days, 15:15:00
M12	SC	M	A	PB	People	2011	51	12	2011-12-13 15:10:00	2011-12-14	08:50:00	0.368056	Inactive	557	10:25:00	08:50:00	2785	46.4167	10	8	2011-12-12 10:25:00	2011-12-14 08:50:00	1 day, 22:25:00
M12	SC	M	A	PB	People	2011	50	12	2011-12-08 02:30:00	2011-12-09	21:30:00	0.895833	Inactive	532	01:10:00	21:30:00	2660	44.3333	1	21	2011-12-08 01:10:00	2011-12-09 21:30:00	1 day, 20:20:00
M4	SN	M	A	PB	No	2006	45	11	2006-11-08 09:10:00	2006-11-09	14:50:00	0.618056	Inactive	471	23:35:00	14:50:00	2355	39.25	23	14	2006-11-07 23:35:00	2006-11-09 14:50:00	1 day, 15:15:00
M12	SC	M	A	PB	People	2011	52	12	2011-12-19 22:45:00	2011-12-20	01:15:00	0.0520833	Inactive	471	10:00:00	01:15:00	2355	39.25	10	1	2011-12-18 10:00:00	2011-12-20 01:15:00	1 day, 15:15:00
M12	SC	M	A	PB	People	2011	47	11	2011-11-12 02:30:00	2011-11-13	21:30:00	0.895833	Inactive	454	07:40:00	21:30:00	2270	37.8333	7	21	2011-11-12 07:40:00	2011-11-13 21:30:00	1 day, 13:50:00
M12	SC	M	A	HB	People	2012	16	4	2012-04-19 06:10:00	2012-04-20	17:50:00	0.743056	Inactive	415	07:15:00	17:50:00	2075	34.5833	7	17	2012-04-19 07:15:00	2012-04-20 17:50:00	1 day, 10:35:00
M12	SC	M	A	PB	People	2011	49	12	2011-11-30 04:40:00	2011-12-01	19:20:00	0.805556	Inactive	398	10:10:00	19:20:00	1990	33.1667	10	19	2011-11-30 10:10:00	2011-12-01 19:20:00	1 day, 9:10:00
M1	SN	M	A	HB	Capture	2007	23	6	2007-06-04 19:35:00	2007-06-05	04:25:00	0.184028	Inactive	379	20:50:00	04:25:00	1895	31.5833	20	4	2007-06-03 20:50:00	2007-06-05 04:25:00	1 day, 7:35:00
M12	SC	M	A	B	Capture	2011	39	9	2011-09-22 04:55:00	2011-09-23	19:05:00	0.795139	Inactive	368	12:25:00	19:05:00	1840	30.6667	12	19	2011-09-22 12:25:00	2011-09-23 19:05:00	1 day, 6:40:00
M9	MM	M	A	HB	Post Cap	2007	23	6	2007-06-07 14:55:00	2007-06-08	09:05:00	0.378472	Inactive	366	02:35:00	09:05:00	1830	30.5	2	9	2007-06-07 02:35:00	2007-06-08 09:05:00	1 day, 6:30:00
M12	SC	M	A	PB	People	2011	48	11	2011-11-19 22:10:00	2011-11-20	01:50:00	0.0763889	Inactive	312	23:50:00	01:50:00	1560	26	23	1	2011-11-18 23:50:00	2011-11-20 01:50:00	1 day, 2:00:00
M12	SC	M	A	B	No	2012	33	8	2012-08-17 10:50:00	2012-08-18	13:10:00	0.548611	Inactive	298	12:20:00	13:10:00	1490	24.8333	12	13	2012-08-17 12:20:00	2012-08-18 13:10:00	1 day, 0:50:00
M4	SN	M	A	HB	Capture	2006	21	5	2006-05-20 04:05:00	2006-05-21	19:55:00	0.829861	Inactive	295	19:20:00	19:55:00	1475	24.5833	19	19	2006-05-20 19:20:00	2006-05-21 19:55:00	1 day, 0:35:00
M12	SC	M	A	PB	People	2011	51	12	2011-12-16 22:50:00	2011-12-17	01:10:00	0.0486111	Inactive	291	00:55:00	01:10:00	1455	24.25	0	1	2011-12-16 00:55:00	2011-12-17 01:10:00	1 day, 0:15:00
M2	SN	M	SA	HB	No	2005	23	6	2005-06-03 12:20:00	2005-06-04	11:40:00	0.486111	Inactive	290	11:30:00	11:40:00	1450	24.1667	11	11	2005-06-03 11:30:00	2005-06-04 11:40:00	1 day, 0:10:00
M1	SN	M	SA	HB	Capture	2006	21	5	2006-05-21 03:20:00	2006-05-22	20:40:00	0.861111	Inactive	283	21:05:00	20:40:00	1415	23.5833	21	20	2006-05-21 21:05:00	2006-05-22 20:40:00	23:35:00
M12	SC	M	A	PB	People	2011	52	12	2011-12-17 14:50:00	2011-12-18	09:10:00	0.381944	Inactive	280	09:50:00	09:10:00	1400	23.3333	9	9	2011-12-17 09:50:00	2011-12-18 09:10:00	23:20:00
M12	SC	M	A	HB	No	2012	15	4	2012-04-13 05:20:00	2012-04-14	18:40:00	0.777778	Inactive	280	19:20:00	18:40:00	1400	23.3333	19	18	2012-04-13 19:20:00	2012-04-14 18:40:00	23:20:00
M1	SN	M	A	PB	No	2007	48	11	2007-11-29 12:20:00	2007-11-30	11:40:00	0.486111	Inactive	275	12:45:00	11:40:00	1375	22.9167	12	11	2007-11-29 12:45:00	2007-11-30 11:40:00	22:55:00
M12	SC	M	A	HB	No	2012	16	4	2012-04-15 17:35:00	2012-04-16	06:25:00	0.267361	Inactive	273	07:40:00	06:25:00	1365	22.75	7	6	2012-04-15 07:40:00	2012-04-16 06:25:00	22:45:00
M1	SN	M	A	HB	No	2008	18	4	2008-04-28 09:40:00	2008-04-29	14:20:00	0.597222	Inactive	267	16:05:00	14:20:00	1335	22.25	16	14	2008-04-28 16:05:00	2008-04-29 14:20:00	22:15:00
M12	SC	M	A	PB	People	2011	48	11	2011-11-23 22:40:00	2011-11-24	01:20:00	0.0555556	Inactive	267	03:05:00	01:20:00	1335	22.25	3	1	2011-11-23 03:05:00	2011-11-24 01:20:00	22:15:00
M12	SC	M	A	PB	People	2011	46	11	2011-11-10 18:15:00	2011-11-11	05:45:00	0.239583	Inactive	265	07:40:00	05:45:00	1325	22.0833	7	5	2011-11-10 07:40:00	2011-11-11 05:45:00	22:05:00
M1	SN	M	A	PB	No	2007	42	10	2007-10-17 13:05:00	2007-10-18	10:55:00	0.454861	Inactive	260	13:15:00	10:55:00	1300	21.6667	13	10	2007-10-17 13:15:00	2007-10-18 10:55:00	21:40:00
M1	SN	M	A	HB	No	2008	18	4	2008-04-27 08:45:00	2008-04-28	15:15:00	0.635417	Inactive	255	18:00:00	15:15:00	1275	21.25	18	15	2008-04-27 18:00:00	2008-04-28 15:15:00	21:15:00
M12	SC	M	A	PB	People	2011	51	12	2011-12-14 00:05:00	2011-12-15	23:55:00	0.996528	Inactive	254	02:45:00	23:55:00	1270	21.1667	2	23	2011-12-15 02:45:00	2011-12-15 23:55:00	21:10:00
M12	SC	M	A	PB	People	2011	47	11	2011-11-17 22:15:00	2011-11-18	01:45:00	0.0729167	Inactive	253	04:40:00	01:45:00	1265	21.0833	4	1	2011-11-17 04:40:00	2011-11-18 01:45:00	21:05:00
M5	SN	M	SA	HB	No	2007	19	5	2007-05-07 10:15:00	2007-05-08	13:45:00	0.572917	Inactive	252	16:45:00	13:45:00	1260	21	16	13	2007-05-07 16:45:00	2007-05-08 13:45:00	21:00:00
M4	SN	M	A	HB	No	2007	15	4	2007-04-10 07:40:00	2007-04-11	16:20:00	0.680556	Inactive	248	19:40:00	16:20:00	1240	20.6667	19	16	2007-04-10 19:40:00	2007-04-11 16:20:00	20:40:00
M1	SN	M	A	HB	No	2007	24	6	2007-06-13 12:10:00	2007-06-14	11:50:00	0.493056	Inactive	248	15:10:00	11:50:00	1240	20.6667	15	11	2007-06-13 15:10:00	2007-06-14 11:50:00	20:40:00
M12	SC	M	A	PB	People	2011	48	11	2011-11-21	2011-11-21	00:00:00	0	Inactive	248	03:20:00	00:00:00	1240	20.6667	3	0	2011-11-20 03:20:00	2011-11-21	20:40:00
M1	SN	M	A	PB	No	2007	46	11	2007-11-11 12:30:00	2007-11-12	11:30:00	0.479167	Inactive	247	14:55:00	11:30:00	1235	20.5833	14	11	2007-11-11 14:55:00	2007-11-12 11:30:00	20:35:00
M12	SC	M	A	HB	No	2012	15	4	2012-04-11 08:15:00	2012-04-12	15:45:00	0.65625	Inactive	247	19:10:00	15:45:00	1235	20.5833	19	15	2012-04-11 19:10:00	2012-04-12 15:45:00	20:35:00
M12	SC	M	A	HB	No	2012	15	4	2012-04-12 07:55:00	2012-04-13	16:05:00	0.670139	Inactive	246	19:35:00	16:05:00	1230	20.5	19	16	2012-04-12 19:35:00	2012-04-13 16:05:00	20:30:00
M1	SN	M	A	PB	No	2007	48	11	2007-11-28 11:50:00	2007-11-29	12:10:00	0.506944	Inactive	245	15:45:00	12:10:00	1225	20.4167	15	12	2007-11-28 15:45:00	2007-11-29 12:10:00	20:25:00
M12	SC	M	A	HB	People	2012	16	4	2012-04-20 04:55:00	2012-04-21	19:05:00	0.795139	Inactive	245	22:40:00	19:05:00	1225	20.4167	22	19	2012-04-20 22:40:00	2012-04-21 19:05:00	20:25:00
M2	SN	M	SA	HB	No	2005	24	6	2005-06-10 16:05:00	2005-06-11	07:55:00	0.329861	Inactive	244	11:35:00	07:55:00	1220	20.3333	11	7	2005-06-10 11:35:00	2005-06-11 07:55:00	20:20:00
M12	SC	M	A	PB	People	2011	50	12	2011-12-05 18:10:00	2011-12-06	05:50:00	0.243056	Inactive	243	09:35:00	05:50:00	1215	20.25	9	5	2011-12-05 09:35:00	2011-12-06 05:50:00	20:15:00
M12	SC	M	A	HB	People	2012	17	4	2012-04-21 04:30:00	2012-04-22	19:30:00	0.8125	Inactive	237	23:45:00	19:30:00	1185	19.75	23	19	2012-04-21 23:45:00	2012-04-22 19:30:00	19:45:00
M4	SN	M	A	HB	No	2007	16	4	2007-04-16 12:45:00	2007-04-17	11:15:00	0.46875	Inactive	235	15:40:00	11:15:00	1175	19.5833	15	11	2007-04-16 15:40:00	2007-04-17 11:15:00	19:35:00
M1	SN	M	A	HB	No	2008	18	5	2008-04-30 10:05:00	2008-05-01	13:55:00	0.579861	Inactive	235	18:20:00	13:55:00	1175	19.5833	18	13	2008-04-30 18:20:00	2008-05-01 13:55:00	19:35:00
M12	SC	M	A	PB	People	2011	52	12	2011-12-20 18:30:00	2011-12-21	05:30:00	0.229167	Inactive	233	10:05:00	05:30:00	1165	19.4167	10	5	2011-12-20 10:05:00	2011-12-21 05:30:00	19:25:00
M5	SN	M	SA	HB	No	2007	19	5	2007-05-06 10:30:00	2007-05-07	13:30:00	0.5625	Inactive	232	18:10:00	13:30:00	1160	19.3333	18	13	2007-05-06 18:10:00	2007-05-07 13:30:00	19:20:00
M5	SN	M	SA	HB	No	2007	19	5	2007-05-08 11:15:00	2007-05-09	12:45:00	0.53125	Inactive	232	17:25:00	12:45:00	1160	19.3333	17	12	2007-05-08 17:25:00	2007-05-09 12:45:00	19:20:00
M3	SN	M	SA	HB	Post Cap	2006	20	5	2006-05-19 19:30:00	2006-05-20	04:30:00	0.1875	Inactive	231	09:15:00	04:30:00	1155	19.25	9	4	2006-05-19 09:15:00	2006-05-20 04:30:00	19:15:00
M1	SN	M	A	PB	No	2007	46	11	2007-11-10 12:40:00	2007-11-11	11:20:00	0.472222	Inactive	231	16:05:00	11:20:00	1155	19.25	16	11	2007-11-10 16:05:00	2007-11-11 11:20:00	19:15:00
M12	SC	M	A	PB	People	2011	45	11	2011-10-31 03:35:00	2011-11-01	20:25:00	0.850694	Inactive	230	01:15:00	20:25:00	1150	19.1667	1	20	2011-11-01 01:15:00	2011-11-01 20:25:00	19:10:00
M4	SN	M	A	PB	No	2006	45	11	2006-11-09 13:00:00	2006-11-10	11:00:00	0.458333	Inactive	228	16:00:00	11:00:00	1140	19	16	11	2006-11-09 16:00:00	2006-11-10 11:00:00	19:00:00
M12	SC	M	A	B	People	2012	37	9	2012-09-10 22:50:00	2012-09-11	01:10:00	0.0486111	Active	228	06:10:00	01:10:00	1140	19	6	1	2012-09-10 06:10:00	2012-09-11 01:10:00	19:00:00
M4	SN	M	A	PB	No	2006	45	11	2006-11-10 11:50:00	2006-11-11	12:10:00	0.506944	Inactive	227	17:15:00	12:10:00	1135	18.9167	17	12	2006-11-10 17:15:00	2006-11-11 12:10:00	18:55:00
M1	SN	M	A	PB	No	2007	45	11	2007-11-09 10:35:00	2007-11-10	13:25:00	0.559028	Inactive	226	18:35:00	13:25:00	1130	18.8333	18	13	2007-11-09 18:35:00	2007-11-10 13:25:00	18:50:00
M1	SN	M	A	PB	No	2007	48	11	2007-11-27 12:15:00	2007-11-28	11:45:00	0.489583	Inactive	226	16:55:00	11:45:00	1130	18.8333	16	11	2007-11-27 16:55:00	2007-11-28 11:45:00	18:50:00
M1	SN	M	A	PB	No	2007	47	11	2007-11-23 12:55:00	2007-11-24	11:05:00	0.461806	Inactive	224	16:25:00	11:05:00	1120	18.6667	16	11	2007-11-23 16:25:00	2007-11-24 11:05:00	18:40:00
M5	SN	M	SA	HB	Capture	2006	21	5	2006-05-21 08:35:00	2006-05-22	15:25:00	0.642361	Inactive	223	20:50:00	15:25:00	1115	18.5833	20	15	2006-05-21 20:50:00	2006-05-22 15:25:00	18:35:00
M1	SN	M	A	PB	No	2007	46	11	2007-11-15 12:25:00	2007-11-16	11:35:00	0.482639	Inactive	220	17:15:00	11:35:00	1100	18.3333	17	11	2007-11-15 17:15:00	2007-11-16 11:35:00	18:20:00
M1	SN	M	SA	B	No	2006	38	9	2006-09-20 13:45:00	2006-09-21	10:15:00	0.427083	Inactive	219	16:00:00	10:15:00	1095	18.25	16	10	2006-09-20 16:00:00	2006-09-21 10:15:00	18:15:00
M1	SN	M	A	PB	No	2007	46	11	2007-11-13 13:05:00	2007-11-14	10:55:00	0.454861	Inactive	219	16:40:00	10:55:00	1095	18.25	16	10	2007-11-13 16:40:00	2007-11-14 10:55:00	18:15:00
M12	SC	M	A	PB	People	2011	43	10	2011-10-18 22:10:00	2011-10-19	01:50:00	0.0763889	Inactive	219	07:35:00	01:50:00	1095	18.25	7	1	2011-10-18 07:35:00	2011-10-19 01:50:00	18:15:00
M1	SN	M	A	PB	No	2007	48	11	2007-11-26 12:10:00	2007-11-27	11:50:00	0.493056	Inactive	217	17:45:00	11:50:00	1085	18.0833	17	11	2007-11-26 17:45:00	2007-11-27 11:50:00	18:05:00
M12	SC	M	A	PB	People	2011	47	11	2011-11-17 02:00:00	2011-11-18	22:00:00	0.916667	Inactive	217	03:55:00	22:00:00	1085	18.0833	3	22	2011-11-18 03:55:00	2011-11-18 22:00:00	18:05:00
M4	SN	M	A	HB	No	2006	27	7	2006-07-06 01:20:00	2006-07-07	22:40:00	0.944444	Active	216	04:40:00	22:40:00	1080	18	4	22	2006-07-07 04:40:00	2006-07-07 22:40:00	18:00:00
M5	SN	M	SA	HB	No	2007	19	5	2007-05-05 12:35:00	2007-05-06	11:25:00	0.475694	Inactive	216	17:25:00	11:25:00	1080	18	17	11	2007-05-05 17:25:00	2007-05-06 11:25:00	18:00:00
M1	SN	M	A	HB	No	2008	22	5	2008-05-28 08:25:00	2008-05-29	15:35:00	0.649306	Inactive	215	21:40:00	15:35:00	1075	17.9167	21	15	2008-05-28 21:40:00	2008-05-29 15:35:00	17:55:00
M12	SC	M	A	PB	People	2011	46	11	2011-11-11 21:35:00	2011-11-12	02:25:00	0.100694	Inactive	215	08:30:00	02:25:00	1075	17.9167	8	2	2011-11-11 08:30:00	2011-11-12 02:25:00	17:55:00
M4	SN	M	A	HB	No	2007	28	7	2007-07-08 01:35:00	2007-07-09	22:25:00	0.934028	Active	214	04:35:00	22:25:00	1070	17.8333	4	22	2007-07-09 04:35:00	2007-07-09 22:25:00	17:50:00
M1	SN	M	A	PB	No	2007	48	11	2007-11-24 12:50:00	2007-11-25	11:10:00	0.465278	Inactive	214	17:20:00	11:10:00	1070	17.8333	17	11	2007-11-24 17:20:00	2007-11-25 11:10:00	17:50:00
M12	SC	M	A	PB	People	2011	48	11	2011-11-20 01:15:00	2011-11-21	22:45:00	0.947917	Inactive	213	05:00:00	22:45:00	1065	17.75	5	22	2011-11-21 05:00:00	2011-11-21 22:45:00	17:45:00
M4	SN	M	A	HB	No	2007	16	4	2007-04-14 10:15:00	2007-04-15	13:45:00	0.572917	Inactive	212	20:05:00	13:45:00	1060	17.6667	20	13	2007-04-14 20:05:00	2007-04-15 13:45:00	17:40:00
M1	SN	M	A	PB	No	2007	47	11	2007-11-18 13:05:00	2007-11-19	10:55:00	0.454861	Inactive	212	17:15:00	10:55:00	1060	17.6667	17	10	2007-11-18 17:15:00	2007-11-19 10:55:00	17:40:00
M1	SN	M	A	HB	No	2008	18	4	2008-04-29 12:10:00	2008-04-30	11:50:00	0.493056	Inactive	212	18:10:00	11:50:00	1060	17.6667	18	11	2008-04-29 18:10:00	2008-04-30 11:50:00	17:40:00
M12	SC	M	A	PB	People	2011	46	11	2011-11-06 22:55:00	2011-11-07	01:05:00	0.0451389	Inactive	211	07:30:00	01:05:00	1055	17.5833	7	1	2011-11-06 07:30:00	2011-11-07 01:05:00	17:35:00
M12	SC	M	A	HB	People	2012	17	4	2012-04-22 05:05:00	2012-04-23	18:55:00	0.788194	Inactive	210	01:25:00	18:55:00	1050	17.5	1	18	2012-04-23 01:25:00	2012-04-23 18:55:00	17:30:00
M4	SN	M	A	HB	No	2007	25	6	2007-06-18 01:35:00	2007-06-19	22:25:00	0.934028	Active	209	05:00:00	22:25:00	1045	17.4167	5	22	2007-06-19 05:00:00	2007-06-19 22:25:00	17:25:00
M12	SC	M	A	HB	No	2012	16	4	2012-04-17 02:55:00	2012-04-18	21:05:00	0.878472	Inactive	209	03:40:00	21:05:00	1045	17.4167	3	21	2012-04-18 03:40:00	2012-04-18 21:05:00	17:25:00
M4	SN	M	A	HB	No	2007	15	4	2007-04-08 12:05:00	2007-04-09	11:55:00	0.496528	Inactive	208	18:35:00	11:55:00	1040	17.3333	18	11	2007-04-08 18:35:00	2007-04-09 11:55:00	17:20:00
M12	SC	M	A	PB	People	2011	46	11	2011-11-08 23:35:00	2011-11-09	00:25:00	0.0173611	Inactive	208	07:05:00	00:25:00	1040	17.3333	7	0	2011-11-08 07:05:00	2011-11-09 00:25:00	17:20:00
M12	SC	M	A	PB	People	2011	49	11	2011-11-29 21:35:00	2011-11-30	02:25:00	0.100694	Inactive	208	09:05:00	02:25:00	1040	17.3333	9	2	2011-11-29 09:05:00	2011-11-30 02:25:00	17:20:00
M12	SC	M	A	PB	People	2011	52	12	2011-12-22 22:50:00	2011-12-23	01:10:00	0.0486111	Inactive	208	07:50:00	01:10:00	1040	17.3333	7	1	2011-12-22 07:50:00	2011-12-23 01:10:00	17:20:00
M4	SN	M	A	EF	No	2006	31	8	2006-08-01 02:10:00	2006-08-02	21:50:00	0.909722	Active	207	04:35:00	21:50:00	1035	17.25	4	21	2006-08-02 04:35:00	2006-08-02 21:50:00	17:15:00
M1	SN	M	A	PB	No	2007	48	11	2007-11-25 12:45:00	2007-11-26	11:15:00	0.46875	Inactive	207	18:00:00	11:15:00	1035	17.25	18	11	2007-11-25 18:00:00	2007-11-26 11:15:00	17:15:00
M4	SN	M	A	HB	No	2007	33	8	2007-08-11 01:15:00	2007-08-12	22:45:00	0.947917	Active	206	05:35:00	22:45:00	1030	17.1667	5	22	2007-08-12 05:35:00	2007-08-12 22:45:00	17:10:00
M1	SN	M	A	HB	No	2008	18	5	2008-05-02 09:50:00	2008-05-03	14:10:00	0.590278	Inactive	206	21:00:00	14:10:00	1030	17.1667	21	14	2008-05-02 21:00:00	2008-05-03 14:10:00	17:10:00
M12	SC	M	A	PB	People	2011	46	11	2011-11-07 23:50:00	2011-11-08	00:10:00	0.00694444	Inactive	206	07:00:00	00:10:00	1030	17.1667	7	0	2011-11-07 07:00:00	2011-11-08 00:10:00	17:10:00
M1	SN	M	A	PB	No	2007	39	9	2007-09-28 11:15:00	2007-09-29	12:45:00	0.53125	Inactive	204	19:45:00	12:45:00	1020	17	19	12	2007-09-28 19:45:00	2007-09-29 12:45:00	17:00:00
M1	SN	M	A	PB	No	2007	46	11	2007-11-12 14:25:00	2007-11-13	09:35:00	0.399306	Inactive	204	16:35:00	09:35:00	1020	17	16	9	2007-11-12 16:35:00	2007-11-13 09:35:00	17:00:00
M1	SN	M	A	PB	No	2007	47	11	2007-11-22 13:05:00	2007-11-23	10:55:00	0.454861	Inactive	204	17:55:00	10:55:00	1020	17	17	10	2007-11-22 17:55:00	2007-11-23 10:55:00	17:00:00
M12	SC	M	A	PB	People	2011	46	11	2011-11-09 22:25:00	2011-11-10	01:35:00	0.0659722	Inactive	204	08:35:00	01:35:00	1020	17	8	1	2011-11-09 08:35:00	2011-11-10 01:35:00	17:00:00
M4	SN	M	A	HB	No	2007	15	4	2007-04-12 12:35:00	2007-04-13	11:25:00	0.475694	Inactive	203	18:30:00	11:25:00	1015	16.9167	18	11	2007-04-12 18:30:00	2007-04-13 11:25:00	16:55:00
M1	SN	M	A	PB	No	2007	44	10	2007-10-30 14:00:00	2007-10-31	10:00:00	0.416667	Inactive	203	17:05:00	10:00:00	1015	16.9167	17	10	2007-10-30 17:05:00	2007-10-31 10:00:00	16:55:00
M12	SC	M	A	PB	People	2011	48	11	2011-11-23 01:05:00	2011-11-24	22:55:00	0.954861	Inactive	203	06:00:00	22:55:00	1015	16.9167	6	22	2011-11-24 06:00:00	2011-11-24 22:55:00	16:55:00
M12	SC	M	A	PB	People	2011	50	12	2011-12-03 21:30:00	2011-12-04	02:30:00	0.104167	Inactive	202	09:40:00	02:30:00	1010	16.8333	9	2	2011-12-03 09:40:00	2011-12-04 02:30:00	16:50:00
M4	SN	M	A	HB	No	2007	16	4	2007-04-17 12:00:00	2007-04-18	12:00:00	0.5	Inactive	200	19:20:00	12:00:00	1000	16.6667	19	12	2007-04-17 19:20:00	2007-04-18 12:00:00	16:40:00
M1	SN	M	A	PB	No	2007	47	11	2007-11-19 13:35:00	2007-11-20	10:25:00	0.434028	Inactive	200	17:45:00	10:25:00	1000	16.6667	17	10	2007-11-19 17:45:00	2007-11-20 10:25:00	16:40:00
M12	SC	M	A	B	No	2012	36	9	2012-09-06 01:40:00	2012-09-07	22:20:00	0.930556	Active	200	05:40:00	22:20:00	1000	16.6667	5	22	2012-09-07 05:40:00	2012-09-07 22:20:00	16:40:00
M1	SN	M	A	PB	No	2007	46	11	2007-11-16 12:55:00	2007-11-17	11:05:00	0.461806	Inactive	199	18:30:00	11:05:00	995	16.5833	18	11	2007-11-16 18:30:00	2007-11-17 11:05:00	16:35:00
M1	SN	M	A	PB	No	2007	47	11	2007-11-17 13:00:00	2007-11-18	11:00:00	0.458333	Inactive	199	18:25:00	11:00:00	995	16.5833	18	11	2007-11-17 18:25:00	2007-11-18 11:00:00	16:35:00
M4	SN	M	A	EF	No	2006	32	8	2006-08-07 02:25:00	2006-08-08	21:35:00	0.899306	Active	198	05:05:00	21:35:00	990	16.5	5	21	2006-08-08 05:05:00	2006-08-08 21:35:00	16:30:00
M3	SN	M	SA	B	No	2006	35	8	2006-08-28 02:05:00	2006-08-29	21:55:00	0.913194	Active	198	05:25:00	21:55:00	990	16.5	5	21	2006-08-29 05:25:00	2006-08-29 21:55:00	16:30:00
M1	SN	M	A	PB	No	2007	47	11	2007-11-20 13:30:00	2007-11-21	10:30:00	0.4375	Inactive	198	18:00:00	10:30:00	990	16.5	18	10	2007-11-20 18:00:00	2007-11-21 10:30:00	16:30:00
M1	SN	M	A	PB	No	2007	47	11	2007-11-21 13:35:00	2007-11-22	10:25:00	0.434028	Inactive	198	17:55:00	10:25:00	990	16.5	17	10	2007-11-21 17:55:00	2007-11-22 10:25:00	16:30:00
M12	SC	M	A	HB	No	2012	25	6	2012-06-20 05:00:00	2012-06-21	19:00:00	0.791667	Inactive	198	02:30:00	19:00:00	990	16.5	2	19	2012-06-21 02:30:00	2012-06-21 19:00:00	16:30:00
M4	SN	M	A	EF	No	2006	33	8	2006-08-18 02:10:00	2006-08-19	21:50:00	0.909722	Active	197	05:25:00	21:50:00	985	16.4167	5	21	2006-08-19 05:25:00	2006-08-19 21:50:00	16:25:00
M4	SN	M	A	HB	No	2007	15	4	2007-04-09 14:00:00	2007-04-10	10:00:00	0.416667	Inactive	196	17:40:00	10:00:00	980	16.3333	17	10	2007-04-09 17:40:00	2007-04-10 10:00:00	16:20:00
M12	SC	M	A	PB	People	2011	48	11	2011-11-25 23:35:00	2011-11-26	00:25:00	0.0173611	Inactive	196	08:05:00	00:25:00	980	16.3333	8	0	2011-11-25 08:05:00	2011-11-26 00:25:00	16:20:00
M4	SN	M	A	B	No	2006	34	8	2006-08-23 02:20:00	2006-08-24	21:40:00	0.902778	Active	194	05:30:00	21:40:00	970	16.1667	5	21	2006-08-24 05:30:00	2006-08-24 21:40:00	16:10:00
M4	SN	M	A	EF	No	2006	33	8	2006-08-12 02:45:00	2006-08-13	21:15:00	0.885417	Active	193	05:10:00	21:15:00	965	16.0833	5	21	2006-08-13 05:10:00	2006-08-13 21:15:00	16:05:00
M4	SN	M	A	EF	No	2006	34	8	2006-08-20 02:40:00	2006-08-21	21:20:00	0.888889	Active	193	05:15:00	21:20:00	965	16.0833	5	21	2006-08-21 05:15:00	2006-08-21 21:20:00	16:05:00
M4	SN	M	A	B	No	2007	34	8	2007-08-22 02:25:00	2007-08-23	21:35:00	0.899306	Active	193	05:30:00	21:35:00	965	16.0833	5	21	2007-08-23 05:30:00	2007-08-23 21:35:00	16:05:00
M5	SN	M	SA	HB	No	2007	19	5	2007-05-11 11:40:00	2007-05-12	12:20:00	0.513889	Inactive	192	20:20:00	12:20:00	960	16	20	12	2007-05-11 20:20:00	2007-05-12 12:20:00	16:00:00
M4	SN	M	A	HB	No	2007	32	8	2007-08-08 02:15:00	2007-08-09	21:45:00	0.90625	Active	192	05:45:00	21:45:00	960	16	5	21	2007-08-09 05:45:00	2007-08-09 21:45:00	16:00:00
M4	SN	M	A	B	No	2007	35	8	2007-08-30 02:45:00	2007-08-31	21:15:00	0.885417	Active	192	05:15:00	21:15:00	960	16	5	21	2007-08-31 05:15:00	2007-08-31 21:15:00	16:00:00
M4	SN	M	A	PB	No	2007	40	10	2007-10-04 01:50:00	2007-10-05	22:10:00	0.923611	Active	192	06:10:00	22:10:00	960	16	6	22	2007-10-05 06:10:00	2007-10-05 22:10:00	16:00:00
M3	SN	M	SA	B	No	2006	35	8	2006-08-30 02:45:00	2006-08-31	21:15:00	0.885417	Active	191	05:20:00	21:15:00	955	15.9167	5	21	2006-08-31 05:20:00	2006-08-31 21:15:00	15:55:00
M4	SN	M	A	HB	No	2007	33	8	2007-08-12 02:20:00	2007-08-13	21:40:00	0.902778	Active	191	05:45:00	21:40:00	955	15.9167	5	21	2007-08-13 05:45:00	2007-08-13 21:40:00	15:55:00
M5	SN	M	SA	HB	No	2007	19	5	2007-05-09 11:30:00	2007-05-10	12:30:00	0.520833	Inactive	190	20:40:00	12:30:00	950	15.8333	20	12	2007-05-09 20:40:00	2007-05-10 12:30:00	15:50:00
M4	SN	M	A	B	No	2007	36	9	2007-09-06 02:55:00	2007-09-07	21:05:00	0.878472	Active	190	05:15:00	21:05:00	950	15.8333	5	21	2007-09-07 05:15:00	2007-09-07 21:05:00	15:50:00
M1	SN	M	A	PB	No	2007	48	12	2007-11-30 15:20:00	2007-12-01	08:40:00	0.361111	Inactive	190	16:50:00	08:40:00	950	15.8333	16	8	2007-11-30 16:50:00	2007-12-01 08:40:00	15:50:00
M12	SC	M	A	PB	People	2011	50	12	2011-12-03 05:00:00	2011-12-04	19:00:00	0.791667	Inactive	190	03:10:00	19:00:00	950	15.8333	3	19	2011-12-04 03:10:00	2011-12-04 19:00:00	15:50:00
M5	SN	M	SA	HB	No	2006	33	8	2006-08-14 02:20:00	2006-08-15	21:40:00	0.902778	Active	189	05:55:00	21:40:00	945	15.75	5	21	2006-08-15 05:55:00	2006-08-15 21:40:00	15:45:00
M4	SN	M	A	PB	No	2006	40	10	2006-10-03 12:45:00	2006-10-04	11:15:00	0.46875	Inactive	189	19:30:00	11:15:00	945	15.75	19	11	2006-10-03 19:30:00	2006-10-04 11:15:00	15:45:00
M5	SN	M	SA	HB	No	2007	19	5	2007-05-10 11:05:00	2007-05-11	12:55:00	0.538194	Inactive	189	21:10:00	12:55:00	945	15.75	21	12	2007-05-10 21:10:00	2007-05-11 12:55:00	15:45:00
M4	SN	M	A	B	No	2007	34	8	2007-08-24 03:05:00	2007-08-25	20:55:00	0.871528	Active	189	05:10:00	20:55:00	945	15.75	5	20	2007-08-25 05:10:00	2007-08-25 20:55:00	15:45:00
M4	SN	M	A	B	No	2007	35	8	2007-08-29 02:35:00	2007-08-30	21:25:00	0.892361	Active	189	05:40:00	21:25:00	945	15.75	5	21	2007-08-30 05:40:00	2007-08-30 21:25:00	15:45:00
M12	SC	M	A	PB	People	2011	47	11	2011-11-13 00:50:00	2011-11-14	23:10:00	0.965278	Inactive	189	07:25:00	23:10:00	945	15.75	7	23	2011-11-14 07:25:00	2011-11-14 23:10:00	15:45:00
M3	SN	M	SA	B	No	2006	35	8	2006-08-29 03:00:00	2006-08-30	21:00:00	0.875	Active	188	05:20:00	21:00:00	940	15.6667	5	21	2006-08-30 05:20:00	2006-08-30 21:00:00	15:40:00
M3	SN	M	SA	B	No	2006	37	9	2006-09-15 02:35:00	2006-09-16	21:25:00	0.892361	Active	188	05:45:00	21:25:00	940	15.6667	5	21	2006-09-16 05:45:00	2006-09-16 21:25:00	15:40:00
M1	SN	M	A	PB	No	2007	42	10	2007-10-19 15:05:00	2007-10-20	08:55:00	0.371528	Inactive	188	17:15:00	08:55:00	940	15.6667	17	8	2007-10-19 17:15:00	2007-10-20 08:55:00	15:40:00
M1	SN	M	A	PB	No	2007	45	11	2007-11-04 13:50:00	2007-11-05	10:10:00	0.423611	Inactive	188	18:30:00	10:10:00	940	15.6667	18	10	2007-11-04 18:30:00	2007-11-05 10:10:00	15:40:00
M12	SC	M	A	PB	People	2011	41	10	2011-10-06 00:25:00	2011-10-07	23:35:00	0.982639	Inactive	188	07:55:00	23:35:00	940	15.6667	7	23	2011-10-07 07:55:00	2011-10-07 23:35:00	15:40:00
M4	SN	M	A	HB	No	2007	16	4	2007-04-15 13:05:00	2007-04-16	10:55:00	0.454861	Inactive	187	19:20:00	10:55:00	935	15.5833	19	10	2007-04-15 19:20:00	2007-04-16 10:55:00	15:35:00
M12	SC	M	A	PB	People	2011	45	10	2011-10-29 05:00:00	2011-10-30	19:00:00	0.791667	Inactive	187	03:25:00	19:00:00	935	15.5833	3	19	2011-10-30 03:25:00	2011-10-30 19:00:00	15:35:00
M1	SN	M	A	PB	No	2007	46	11	2007-11-14 14:15:00	2007-11-15	09:45:00	0.40625	Inactive	186	18:15:00	09:45:00	930	15.5	18	9	2007-11-14 18:15:00	2007-11-15 09:45:00	15:30:00
M10	SN	M	A	HB	Post Cap	2010	24	6	2010-06-09 02:00:00	2010-06-10	22:00:00	0.916667	Inactive	186	06:30:00	22:00:00	930	15.5	6	22	2010-06-10 06:30:00	2010-06-10 22:00:00	15:30:00
M12	SC	M	A	B	No	2012	35	8	2012-08-30 02:15:00	2012-08-31	21:45:00	0.90625	Active	186	06:15:00	21:45:00	930	15.5	6	21	2012-08-31 06:15:00	2012-08-31 21:45:00	15:30:00
M4	SN	M	A	B	No	2006	37	9	2006-09-09 03:35:00	2006-09-10	20:25:00	0.850694	Active	185	05:00:00	20:25:00	925	15.4167	5	20	2006-09-10 05:00:00	2006-09-10 20:25:00	15:25:00
M4	SN	M	A	HB	No	2007	16	4	2007-04-19 11:30:00	2007-04-20	12:30:00	0.520833	Inactive	185	21:05:00	12:30:00	925	15.4167	21	12	2007-04-19 21:05:00	2007-04-20 12:30:00	15:25:00
M4	SN	M	A	B	No	2006	37	9	2006-09-10 03:00:00	2006-09-11	21:00:00	0.875	Active	184	05:40:00	21:00:00	920	15.3333	5	21	2006-09-11 05:40:00	2006-09-11 21:00:00	15:20:00
M4	SN	M	A	B	No	2007	36	9	2007-09-01 03:00:00	2007-09-02	21:00:00	0.875	Active	184	05:40:00	21:00:00	920	15.3333	5	21	2007-09-02 05:40:00	2007-09-02 21:00:00	15:20:00
M4	SN	M	A	PB	No	2007	39	9	2007-09-22 02:35:00	2007-09-23	21:25:00	0.892361	Active	184	06:05:00	21:25:00	920	15.3333	6	21	2007-09-23 06:05:00	2007-09-23 21:25:00	15:20:00
M3	SN	M	SA	B	No	2006	34	8	2006-08-25 03:10:00	2006-08-26	20:50:00	0.868056	Active	183	05:35:00	20:50:00	915	15.25	5	20	2006-08-26 05:35:00	2006-08-26 20:50:00	15:15:00
M4	SN	M	A	B	No	2006	36	9	2006-09-04 03:05:00	2006-09-05	20:55:00	0.871528	Active	183	05:40:00	20:55:00	915	15.25	5	20	2006-09-05 05:40:00	2006-09-05 20:55:00	15:15:00
M4	SN	M	A	HB	No	2007	20	5	2007-05-17 04:55:00	2007-05-18	19:05:00	0.795139	Active	183	03:50:00	19:05:00	915	15.25	3	19	2007-05-18 03:50:00	2007-05-18 19:05:00	15:15:00
M4	SN	M	A	PB	No	2007	40	10	2007-10-03 02:50:00	2007-10-04	21:10:00	0.881944	Active	183	05:55:00	21:10:00	915	15.25	5	21	2007-10-04 05:55:00	2007-10-04 21:10:00	15:15:00
M5	SN	M	SA	HB	Post Cap	2006	21	5	2006-05-22 12:45:00	2006-05-23	11:15:00	0.46875	Inactive	182	20:05:00	11:15:00	910	15.1667	20	11	2006-05-22 20:05:00	2006-05-23 11:15:00	15:10:00
M4	SN	M	A	B	No	2006	36	9	2006-09-03 03:05:00	2006-09-04	20:55:00	0.871528	Active	182	05:45:00	20:55:00	910	15.1667	5	20	2006-09-04 05:45:00	2006-09-04 20:55:00	15:10:00
M4	SN	M	A	PB	No	2006	44	10	2006-10-30 14:10:00	2006-10-31	09:50:00	0.409722	Inactive	182	18:40:00	09:50:00	910	15.1667	18	9	2006-10-30 18:40:00	2006-10-31 09:50:00	15:10:00
M4	SN	M	A	PB	No	2007	40	10	2007-10-05 02:35:00	2007-10-06	21:25:00	0.892361	Active	182	06:15:00	21:25:00	910	15.1667	6	21	2007-10-06 06:15:00	2007-10-06 21:25:00	15:10:00
M12	SC	M	A	PB	People	2011	45	11	2011-11-01 05:00:00	2011-11-02	19:00:00	0.791667	Inactive	182	03:50:00	19:00:00	910	15.1667	3	19	2011-11-02 03:50:00	2011-11-02 19:00:00	15:10:00
M12	SC	M	A	PB	People	2011	45	11	2011-11-04 01:20:00	2011-11-05	22:40:00	0.944444	Inactive	182	07:30:00	22:40:00	910	15.1667	7	22	2011-11-05 07:30:00	2011-11-05 22:40:00	15:10:00
M4	SN	M	A	PB	No	2006	41	10	2006-10-10 13:35:00	2006-10-11	10:25:00	0.434028	Inactive	181	19:20:00	10:25:00	905	15.0833	19	10	2006-10-10 19:20:00	2006-10-11 10:25:00	15:05:00
M4	SN	M	A	HB	No	2007	15	4	2007-04-13 13:10:00	2007-04-14	10:50:00	0.451389	Inactive	181	19:45:00	10:50:00	905	15.0833	19	10	2007-04-13 19:45:00	2007-04-14 10:50:00	15:05:00
M5	SN	M	SA	HB	No	2007	20	5	2007-05-14 11:25:00	2007-05-15	12:35:00	0.524306	Inactive	181	21:30:00	12:35:00	905	15.0833	21	12	2007-05-14 21:30:00	2007-05-15 12:35:00	15:05:00
M4	SN	M	A	B	No	2007	36	9	2007-09-03 03:15:00	2007-09-04	20:45:00	0.864583	Active	181	05:40:00	20:45:00	905	15.0833	5	20	2007-09-04 05:40:00	2007-09-04 20:45:00	15:05:00
M4	SN	M	A	PB	No	2007	38	9	2007-09-16 03:10:00	2007-09-17	20:50:00	0.868056	Active	181	05:45:00	20:50:00	905	15.0833	5	20	2007-09-17 05:45:00	2007-09-17 20:50:00	15:05:00
M4	SN	M	A	PB	No	2007	40	10	2007-10-01 03:15:00	2007-10-02	20:45:00	0.864583	Active	181	05:40:00	20:45:00	905	15.0833	5	20	2007-10-02 05:40:00	2007-10-02 20:45:00	15:05:00
M12	SC	M	A	PB	People	2011	44	10	2011-10-28 05:40:00	2011-10-29	18:20:00	0.763889	Inactive	181	03:15:00	18:20:00	905	15.0833	3	18	2011-10-29 03:15:00	2011-10-29 18:20:00	15:05:00
M12	SC	M	A	B	No	2012	36	9	2012-09-03 02:45:00	2012-09-04	21:15:00	0.885417	Active	181	06:10:00	21:15:00	905	15.0833	6	21	2012-09-04 06:10:00	2012-09-04 21:15:00	15:05:00
M5	SN	M	SA	B	No	2006	35	8	2006-08-28 03:00:00	2006-08-29	21:00:00	0.875	Active	180	06:00:00	21:00:00	900	15	6	21	2006-08-29 06:00:00	2006-08-29 21:00:00	15:00:00
M4	SN	M	A	B	No	2006	37	9	2006-09-12 03:20:00	2006-09-13	20:40:00	0.861111	Active	180	05:40:00	20:40:00	900	15	5	20	2006-09-13 05:40:00	2006-09-13 20:40:00	15:00:00
M4	SN	M	A	B	No	2007	35	8	2007-08-25 03:10:00	2007-08-26	20:50:00	0.868056	Active	180	05:50:00	20:50:00	900	15	5	20	2007-08-26 05:50:00	2007-08-26 20:50:00	15:00:00
M4	SN	M	A	B	No	2007	36	9	2007-09-07 03:00:00	2007-09-08	21:00:00	0.875	Active	180	06:00:00	21:00:00	900	15	6	21	2007-09-08 06:00:00	2007-09-08 21:00:00	15:00:00
M4	SN	M	A	PB	No	2007	37	9	2007-09-12 02:55:00	2007-09-13	21:05:00	0.878472	Active	180	06:05:00	21:05:00	900	15	6	21	2007-09-13 06:05:00	2007-09-13 21:05:00	15:00:00
M10	SN	M	A	B	No	2010	36	9	2010-08-31 03:25:00	2010-09-01	20:35:00	0.857639	Active	180	05:35:00	20:35:00	900	15	5	20	2010-09-01 05:35:00	2010-09-01 20:35:00	15:00:00
M5	SN	M	SA	B	No	2006	37	9	2006-09-11 02:55:00	2006-09-12	21:05:00	0.878472	Active	179	06:10:00	21:05:00	895	14.9167	6	21	2006-09-12 06:10:00	2006-09-12 21:05:00	14:55:00
M4	SN	M	A	HB	No	2007	15	4	2007-04-11 14:20:00	2007-04-12	09:40:00	0.402778	Inactive	179	18:45:00	09:40:00	895	14.9167	18	9	2007-04-11 18:45:00	2007-04-12 09:40:00	14:55:00
M4	SN	M	A	PB	No	2007	38	9	2007-09-20 03:20:00	2007-09-21	20:40:00	0.861111	Active	179	05:45:00	20:40:00	895	14.9167	5	20	2007-09-21 05:45:00	2007-09-21 20:40:00	14:55:00
M4	SN	M	A	HB	No	2007	16	4	2007-04-18 14:05:00	2007-04-19	09:55:00	0.413194	Inactive	178	19:05:00	09:55:00	890	14.8333	19	9	2007-04-18 19:05:00	2007-04-19 09:55:00	14:50:00
M4	SN	M	A	B	No	2007	37	9	2007-09-09 03:15:00	2007-09-10	20:45:00	0.864583	Active	178	05:55:00	20:45:00	890	14.8333	5	20	2007-09-10 05:55:00	2007-09-10 20:45:00	14:50:00
M5	SN	M	SA	HB	Post Cap	2006	21	5	2006-05-24 11:50:00	2006-05-25	12:10:00	0.506944	Inactive	177	21:25:00	12:10:00	885	14.75	21	12	2006-05-24 21:25:00	2006-05-25 12:10:00	14:45:00
M5	SN	M	SA	B	No	2006	35	8	2006-08-30 02:55:00	2006-08-31	21:05:00	0.878472	Active	177	06:20:00	21:05:00	885	14.75	6	21	2006-08-31 06:20:00	2006-08-31 21:05:00	14:45:00
M4	SN	M	A	PB	No	2006	44	11	2006-11-02 12:10:00	2006-11-03	11:50:00	0.493056	Inactive	177	21:05:00	11:50:00	885	14.75	21	11	2006-11-02 21:05:00	2006-11-03 11:50:00	14:45:00
M4	SN	M	A	PB	No	2007	39	9	2007-09-27 02:45:00	2007-09-28	21:15:00	0.885417	Active	177	06:30:00	21:15:00	885	14.75	6	21	2007-09-28 06:30:00	2007-09-28 21:15:00	14:45:00
M1	SN	M	A	HB	No	2008	18	5	2008-05-01 11:50:00	2008-05-02	12:10:00	0.506944	Inactive	177	21:25:00	12:10:00	885	14.75	21	12	2008-05-01 21:25:00	2008-05-02 12:10:00	14:45:00
M5	SN	M	SA	B	No	2006	36	9	2006-09-08 03:10:00	2006-09-09	20:50:00	0.868056	Active	176	06:10:00	20:50:00	880	14.6667	6	20	2006-09-09 06:10:00	2006-09-09 20:50:00	14:40:00
M4	SN	M	A	B	No	2006	37	9	2006-09-14 03:40:00	2006-09-15	20:20:00	0.847222	Active	176	05:40:00	20:20:00	880	14.6667	5	20	2006-09-15 05:40:00	2006-09-15 20:20:00	14:40:00
M3	SN	M	SA	B	No	2006	39	9	2006-09-25 03:45:00	2006-09-26	20:15:00	0.84375	Active	176	05:35:00	20:15:00	880	14.6667	5	20	2006-09-26 05:35:00	2006-09-26 20:15:00	14:40:00
M4	SN	M	A	B	No	2007	37	9	2007-09-08 03:35:00	2007-09-09	20:25:00	0.850694	Active	176	05:45:00	20:25:00	880	14.6667	5	20	2007-09-09 05:45:00	2007-09-09 20:25:00	14:40:00
M4	SN	M	A	PB	No	2007	38	9	2007-09-18 03:30:00	2007-09-19	20:30:00	0.854167	Active	176	05:50:00	20:30:00	880	14.6667	5	20	2007-09-19 05:50:00	2007-09-19 20:30:00	14:40:00
M10	SN	M	A	B	No	2010	36	8	2010-08-30 03:25:00	2010-08-31	20:35:00	0.857639	Active	176	05:55:00	20:35:00	880	14.6667	5	20	2010-08-31 05:55:00	2010-08-31 20:35:00	14:40:00
M5	SN	M	SA	PB	No	2006	39	9	2006-09-29 02:40:00	2006-09-30	21:20:00	0.888889	Active	175	06:45:00	21:20:00	875	14.5833	6	21	2006-09-30 06:45:00	2006-09-30 21:20:00	14:35:00
M4	SN	M	A	B	No	2007	35	8	2007-08-26 03:50:00	2007-08-27	20:10:00	0.840278	Active	175	05:35:00	20:10:00	875	14.5833	5	20	2007-08-27 05:35:00	2007-08-27 20:10:00	14:35:00
M4	SN	M	A	PB	No	2007	37	9	2007-09-13 04:00:00	2007-09-14	20:00:00	0.833333	Active	175	05:25:00	20:00:00	875	14.5833	5	20	2007-09-14 05:25:00	2007-09-14 20:00:00	14:35:00
M1	SN	M	A	PB	No	2007	40	10	2007-10-05 14:35:00	2007-10-06	09:25:00	0.392361	Inactive	175	18:50:00	09:25:00	875	14.5833	18	9	2007-10-05 18:50:00	2007-10-06 09:25:00	14:35:00
M4	SN	M	A	B	No	2006	38	9	2006-09-19 03:10:00	2006-09-20	20:50:00	0.868056	Active	174	06:20:00	20:50:00	870	14.5	6	20	2006-09-20 06:20:00	2006-09-20 20:50:00	14:30:00
M5	SN	M	SA	HB	No	2007	20	5	2007-05-15 12:45:00	2007-05-16	11:15:00	0.46875	Inactive	174	20:45:00	11:15:00	870	14.5	20	11	2007-05-15 20:45:00	2007-05-16 11:15:00	14:30:00
M1	SN	M	A	PB	No	2007	45	11	2007-11-06 15:50:00	2007-11-07	08:10:00	0.340278	Inactive	174	17:40:00	08:10:00	870	14.5	17	8	2007-11-06 17:40:00	2007-11-07 08:10:00	14:30:00
M12	SC	M	A	PB	People	2011	50	12	2011-12-07	2011-12-07	00:00:00	0	Inactive	174	09:30:00	00:00:00	870	14.5	9	0	2011-12-06 09:30:00	2011-12-07	14:30:00
M5	SN	M	SA	B	No	2006	35	8	2006-08-29 03:35:00	2006-08-30	20:25:00	0.850694	Active	173	06:00:00	20:25:00	865	14.4167	6	20	2006-08-30 06:00:00	2006-08-30 20:25:00	14:25:00
M4	SN	M	A	PB	No	2006	43	10	2006-10-25 14:30:00	2006-10-26	09:30:00	0.395833	Inactive	173	19:05:00	09:30:00	865	14.4167	19	9	2006-10-25 19:05:00	2006-10-26 09:30:00	14:25:00
M5	SN	M	SA	HB	No	2007	20	5	2007-05-12 11:10:00	2007-05-13	12:50:00	0.534722	Inactive	173	22:25:00	12:50:00	865	14.4167	22	12	2007-05-12 22:25:00	2007-05-13 12:50:00	14:25:00
M4	SN	M	A	PB	No	2007	38	9	2007-09-17 03:55:00	2007-09-18	20:05:00	0.836806	Active	173	05:40:00	20:05:00	865	14.4167	5	20	2007-09-18 05:40:00	2007-09-18 20:05:00	14:25:00
M4	SN	M	A	PB	No	2007	38	9	2007-09-21 03:40:00	2007-09-22	20:20:00	0.847222	Active	173	05:55:00	20:20:00	865	14.4167	5	20	2007-09-22 05:55:00	2007-09-22 20:20:00	14:25:00
M4	SN	M	A	PB	No	2007	40	9	2007-09-29 04:25:00	2007-09-30	19:35:00	0.815972	Active	173	05:10:00	19:35:00	865	14.4167	5	19	2007-09-30 05:10:00	2007-09-30 19:35:00	14:25:00
M5	SN	M	SA	B	No	2006	36	9	2006-09-03 03:35:00	2006-09-04	20:25:00	0.850694	Active	172	06:05:00	20:25:00	860	14.3333	6	20	2006-09-04 06:05:00	2006-09-04 20:25:00	14:20:00
M5	SN	M	SA	B	No	2006	36	9	2006-09-05 03:30:00	2006-09-06	20:30:00	0.854167	Active	172	06:10:00	20:30:00	860	14.3333	6	20	2006-09-06 06:10:00	2006-09-06 20:30:00	14:20:00
M3	SN	M	SA	B	No	2006	37	9	2006-09-10 03:50:00	2006-09-11	20:10:00	0.840278	Active	172	05:50:00	20:10:00	860	14.3333	5	20	2006-09-11 05:50:00	2006-09-11 20:10:00	14:20:00
M12	SC	M	A	B	No	2011	40	9	2011-09-27 03:25:00	2011-09-28	20:35:00	0.857639	Active	172	06:15:00	20:35:00	860	14.3333	6	20	2011-09-28 06:15:00	2011-09-28 20:35:00	14:20:00
M5	SN	M	SA	B	No	2006	37	9	2006-09-10 03:55:00	2006-09-11	20:05:00	0.836806	Active	171	05:50:00	20:05:00	855	14.25	5	20	2006-09-11 05:50:00	2006-09-11 20:05:00	14:15:00
M4	SN	M	A	PB	No	2007	39	9	2007-09-24 03:20:00	2007-09-25	20:40:00	0.861111	Active	171	06:25:00	20:40:00	855	14.25	6	20	2007-09-25 06:25:00	2007-09-25 20:40:00	14:15:00
M1	SN	M	A	PB	No	2007	40	10	2007-10-02 14:10:00	2007-10-03	09:50:00	0.409722	Inactive	171	19:35:00	09:50:00	855	14.25	19	9	2007-10-02 19:35:00	2007-10-03 09:50:00	14:15:00
M12	SC	M	A	PB	People	2011	51	12	2011-12-15	2011-12-15	00:00:00	0	Inactive	171	09:45:00	00:00:00	855	14.25	9	0	2011-12-14 09:45:00	2011-12-15	14:15:00
M4	SN	M	A	PB	No	2007	39	9	2007-09-26 04:10:00	2007-09-27	19:50:00	0.826389	Active	170	05:40:00	19:50:00	850	14.1667	5	19	2007-09-27 05:40:00	2007-09-27 19:50:00	14:10:00
M12	SC	M	A	PB	People	2011	47	11	2011-11-14 02:20:00	2011-11-15	21:40:00	0.902778	Inactive	170	07:30:00	21:40:00	850	14.1667	7	21	2011-11-15 07:30:00	2011-11-15 21:40:00	14:10:00
M12	SC	M	A	PB	People	2011	51	12	2011-12-10 00:10:00	2011-12-11	23:50:00	0.993056	Inactive	170	09:40:00	23:50:00	850	14.1667	9	23	2011-12-11 09:40:00	2011-12-11 23:50:00	14:10:00
M1	SN	M	A	HB	No	2007	29	7	2007-07-20 04:05:00	2007-07-21	19:55:00	0.829861	Active	169	05:50:00	19:55:00	845	14.0833	5	19	2007-07-21 05:50:00	2007-07-21 19:55:00	14:05:00
M4	SN	M	A	PB	No	2007	38	9	2007-09-19 03:50:00	2007-09-20	20:10:00	0.840278	Active	169	06:05:00	20:10:00	845	14.0833	6	20	2007-09-20 06:05:00	2007-09-20 20:10:00	14:05:00
M1	SN	M	A	PB	No	2007	44	11	2007-10-31 14:55:00	2007-11-01	09:05:00	0.378472	Inactive	169	19:00:00	09:05:00	845	14.0833	19	9	2007-10-31 19:00:00	2007-11-01 09:05:00	14:05:00
M1	SN	M	A	PB	No	2007	45	11	2007-11-08 15:35:00	2007-11-09	08:25:00	0.350694	Inactive	169	18:20:00	08:25:00	845	14.0833	18	8	2007-11-08 18:20:00	2007-11-09 08:25:00	14:05:00
M12	SC	M	A	PB	People	2011	45	11	2011-11-03 02:40:00	2011-11-04	21:20:00	0.888889	Inactive	169	07:15:00	21:20:00	845	14.0833	7	21	2011-11-04 07:15:00	2011-11-04 21:20:00	14:05:00
M12	SC	M	A	B	People	2012	39	9	2012-09-27 06:05:00	2012-09-28	17:55:00	0.746528	Active	169	03:50:00	17:55:00	845	14.0833	3	17	2012-09-28 03:50:00	2012-09-28 17:55:00	14:05:00
M5	SN	M	SA	B	No	2006	37	9	2006-09-12 03:45:00	2006-09-13	20:15:00	0.84375	Active	168	06:15:00	20:15:00	840	14	6	20	2006-09-13 06:15:00	2006-09-13 20:15:00	14:00:00
M4	SN	M	A	B	No	2006	38	9	2006-09-20 03:50:00	2006-09-21	20:10:00	0.840278	Active	168	06:10:00	20:10:00	840	14	6	20	2006-09-21 06:10:00	2006-09-21 20:10:00	14:00:00
M1	SN	M	A	PB	No	2007	40	9	2007-09-29 15:05:00	2007-09-30	08:55:00	0.371528	Inactive	168	18:55:00	08:55:00	840	14	18	8	2007-09-29 18:55:00	2007-09-30 08:55:00	14:00:00
M1	SN	M	A	PB	No	2007	40	10	2007-10-03 15:00:00	2007-10-04	09:00:00	0.375	Inactive	168	19:00:00	09:00:00	840	14	19	9	2007-10-03 19:00:00	2007-10-04 09:00:00	14:00:00
M4	SN	M	A	PB	No	2007	41	10	2007-10-06 03:20:00	2007-10-07	20:40:00	0.861111	Active	168	06:40:00	20:40:00	840	14	6	20	2007-10-07 06:40:00	2007-10-07 20:40:00	14:00:00
M5	SN	M	SA	B	No	2006	36	9	2006-09-06 03:45:00	2006-09-07	20:15:00	0.84375	Active	167	06:20:00	20:15:00	835	13.9167	6	20	2006-09-07 06:20:00	2006-09-07 20:15:00	13:55:00
M5	SN	M	SA	B	No	2006	38	9	2006-09-17 03:15:00	2006-09-18	20:45:00	0.864583	Active	167	06:50:00	20:45:00	835	13.9167	6	20	2006-09-18 06:50:00	2006-09-18 20:45:00	13:55:00
M12	SC	M	A	PB	People	2011	50	12	2011-12-06 00:10:00	2011-12-07	23:50:00	0.993056	Inactive	167	09:55:00	23:50:00	835	13.9167	9	23	2011-12-07 09:55:00	2011-12-07 23:50:00	13:55:00
M1	SN	M	A	HB	No	2008	19	5	2008-05-03 13:15:00	2008-05-04	10:45:00	0.447917	Inactive	166	20:55:00	10:45:00	830	13.8333	20	10	2008-05-03 20:55:00	2008-05-04 10:45:00	13:50:00
M12	SC	M	A	HB	People	2012	20	5	2012-05-18 04:05:00	2012-05-19	19:55:00	0.829861	Inactive	166	06:05:00	19:55:00	830	13.8333	6	19	2012-05-19 06:05:00	2012-05-19 19:55:00	13:50:00
M4	SN	M	A	PB	No	2006	44	11	2006-11-01 14:30:00	2006-11-02	09:30:00	0.395833	Inactive	165	19:45:00	09:30:00	825	13.75	19	9	2006-11-01 19:45:00	2006-11-02 09:30:00	13:45:00
M4	SN	M	A	PB	No	2007	41	10	2007-10-07 03:45:00	2007-10-08	20:15:00	0.84375	Active	165	06:30:00	20:15:00	825	13.75	6	20	2007-10-08 06:30:00	2007-10-08 20:15:00	13:45:00
M1	SN	M	A	PB	No	2007	41	10	2007-10-10 15:45:00	2007-10-11	08:15:00	0.34375	Inactive	165	18:30:00	08:15:00	825	13.75	18	8	2007-10-10 18:30:00	2007-10-11 08:15:00	13:45:00
M12	SC	M	A	PB	People	2011	49	12	2011-12-02 15:30:00	2011-12-03	08:30:00	0.354167	Inactive	165	18:45:00	08:30:00	825	13.75	18	8	2011-12-02 18:45:00	2011-12-03 08:30:00	13:45:00
M4	SN	M	A	HB	No	2007	22	5	2007-05-28 05:40:00	2007-05-29	18:20:00	0.763889	Active	164	04:40:00	18:20:00	820	13.6667	4	18	2007-05-29 04:40:00	2007-05-29 18:20:00	13:40:00
M4	SN	M	A	PB	No	2007	39	9	2007-09-25 04:10:00	2007-09-26	19:50:00	0.826389	Active	164	06:10:00	19:50:00	820	13.6667	6	19	2007-09-26 06:10:00	2007-09-26 19:50:00	13:40:00
M4	SN	M	A	PB	No	2007	40	10	2007-10-02 04:00:00	2007-10-03	20:00:00	0.833333	Active	164	06:20:00	20:00:00	820	13.6667	6	20	2007-10-03 06:20:00	2007-10-03 20:00:00	13:40:00
M1	SN	M	A	HB	No	2008	19	5	2008-05-07 14:00:00	2008-05-08	10:00:00	0.416667	Inactive	164	20:20:00	10:00:00	820	13.6667	20	10	2008-05-07 20:20:00	2008-05-08 10:00:00	13:40:00
M12	SC	M	A	PB	People	2012	40	10	2012-10-03 04:10:00	2012-10-04	19:50:00	0.826389	Inactive	164	06:10:00	19:50:00	820	13.6667	6	19	2012-10-04 06:10:00	2012-10-04 19:50:00	13:40:00
M1	SN	M	SA	B	No	2006	36	9	2006-09-03 08:35:00	2006-09-04	15:25:00	0.642361	Active	163	01:50:00	15:25:00	815	13.5833	1	15	2006-09-04 01:50:00	2006-09-04 15:25:00	13:35:00
M1	SN	M	A	PB	No	2007	42	10	2007-10-13 15:05:00	2007-10-14	08:55:00	0.371528	Inactive	163	19:20:00	08:55:00	815	13.5833	19	8	2007-10-13 19:20:00	2007-10-14 08:55:00	13:35:00
M12	SC	M	A	PB	People	2011	50	12	2011-12-09 00:50:00	2011-12-10	23:10:00	0.965278	Inactive	163	09:35:00	23:10:00	815	13.5833	9	23	2011-12-10 09:35:00	2011-12-10 23:10:00	13:35:00
M4	SN	M	A	PB	No	2007	40	10	2007-09-30 04:25:00	2007-10-01	19:35:00	0.815972	Active	162	06:05:00	19:35:00	810	13.5	6	19	2007-10-01 06:05:00	2007-10-01 19:35:00	13:30:00
M1	SN	M	A	PB	No	2007	40	10	2007-10-04 15:45:00	2007-10-05	08:15:00	0.34375	Inactive	162	18:45:00	08:15:00	810	13.5	18	8	2007-10-04 18:45:00	2007-10-05 08:15:00	13:30:00
M12	SC	M	A	PB	People	2012	41	10	2012-10-12 05:45:00	2012-10-13	18:15:00	0.760417	Inactive	162	04:45:00	18:15:00	810	13.5	4	18	2012-10-13 04:45:00	2012-10-13 18:15:00	13:30:00
M1	SN	M	SA	HB	No	2006	26	6	2006-06-29 00:05:00	2006-06-30	23:55:00	0.996528	Active	161	10:30:00	23:55:00	805	13.4167	10	23	2006-06-30 10:30:00	2006-06-30 23:55:00	13:25:00
M5	SN	M	SA	B	No	2006	37	9	2006-09-13 03:45:00	2006-09-14	20:15:00	0.84375	Active	161	06:50:00	20:15:00	805	13.4167	6	20	2006-09-14 06:50:00	2006-09-14 20:15:00	13:25:00
M5	SN	M	SA	B	No	2006	38	9	2006-09-22 03:45:00	2006-09-23	20:15:00	0.84375	Active	161	06:50:00	20:15:00	805	13.4167	6	20	2006-09-23 06:50:00	2006-09-23 20:15:00	13:25:00
M4	SN	M	A	PB	No	2006	41	10	2006-10-11 15:20:00	2006-10-12	08:40:00	0.361111	Inactive	161	19:15:00	08:40:00	805	13.4167	19	8	2006-10-11 19:15:00	2006-10-12 08:40:00	13:25:00
M5	SN	M	SA	B	No	2006	37	9	2006-09-14 03:40:00	2006-09-15	20:20:00	0.847222	Active	160	07:00:00	20:20:00	800	13.3333	7	20	2006-09-15 07:00:00	2006-09-15 20:20:00	13:20:00
M1	SN	M	A	PB	No	2007	41	10	2007-10-06 15:50:00	2007-10-07	08:10:00	0.340278	Inactive	160	18:50:00	08:10:00	800	13.3333	18	8	2007-10-06 18:50:00	2007-10-07 08:10:00	13:20:00
M12	SC	M	A	HB	People	2012	18	5	2012-05-02 04:00:00	2012-05-03	20:00:00	0.833333	Inactive	160	06:40:00	20:00:00	800	13.3333	6	20	2012-05-03 06:40:00	2012-05-03 20:00:00	13:20:00
M3	SN	M	SA	PB	No	2006	40	10	2006-10-01 04:30:00	2006-10-02	19:30:00	0.8125	Active	159	06:15:00	19:30:00	795	13.25	6	19	2006-10-02 06:15:00	2006-10-02 19:30:00	13:15:00
M1	SN	M	A	PB	No	2007	42	10	2007-10-14 16:20:00	2007-10-15	07:40:00	0.319444	Inactive	158	18:30:00	07:40:00	790	13.1667	18	7	2007-10-14 18:30:00	2007-10-15 07:40:00	13:10:00
M12	SC	M	A	HB	No	2012	19	5	2012-05-11 04:40:00	2012-05-12	19:20:00	0.805556	Inactive	158	06:10:00	19:20:00	790	13.1667	6	19	2012-05-12 06:10:00	2012-05-12 19:20:00	13:10:00
M4	SN	M	A	PB	No	2006	44	10	2006-10-28 15:45:00	2006-10-29	08:15:00	0.34375	Inactive	157	19:10:00	08:15:00	785	13.0833	19	8	2006-10-28 19:10:00	2006-10-29 08:15:00	13:05:00
M5	SN	M	SA	HB	No	2007	20	5	2007-05-17 14:10:00	2007-05-18	09:50:00	0.409722	Inactive	157	20:45:00	09:50:00	785	13.0833	20	9	2007-05-17 20:45:00	2007-05-18 09:50:00	13:05:00
M5	SN	M	SA	HB	No	2007	21	5	2007-05-19 14:50:00	2007-05-20	09:10:00	0.381944	Inactive	157	20:05:00	09:10:00	785	13.0833	20	9	2007-05-19 20:05:00	2007-05-20 09:10:00	13:05:00
M1	SN	M	A	PB	No	2007	41	10	2007-10-07 15:20:00	2007-10-08	08:40:00	0.361111	Inactive	157	19:35:00	08:40:00	785	13.0833	19	8	2007-10-07 19:35:00	2007-10-08 08:40:00	13:05:00
M5	SN	M	SA	HB	No	2007	20	5	2007-05-13 11:40:00	2007-05-14	12:20:00	0.513889	Inactive	156	23:20:00	12:20:00	780	13	23	12	2007-05-13 23:20:00	2007-05-14 12:20:00	13:00:00
M1	SN	M	A	PB	No	2007	44	10	2007-10-29 16:20:00	2007-10-30	07:40:00	0.319444	Inactive	156	18:40:00	07:40:00	780	13	18	7	2007-10-29 18:40:00	2007-10-30 07:40:00	13:00:00
M5	SN	M	SA	PB	No	2006	39	9	2006-09-28 04:20:00	2006-09-29	19:40:00	0.819444	Active	155	06:45:00	19:40:00	775	12.9167	6	19	2006-09-29 06:45:00	2006-09-29 19:40:00	12:55:00
M4	SN	M	A	PB	No	2006	43	10	2006-10-26 16:05:00	2006-10-27	07:55:00	0.329861	Inactive	155	19:00:00	07:55:00	775	12.9167	19	7	2006-10-26 19:00:00	2006-10-27 07:55:00	12:55:00
M5	SN	M	SA	HB	No	2007	20	5	2007-05-16 13:50:00	2007-05-17	10:10:00	0.423611	Inactive	155	21:15:00	10:10:00	775	12.9167	21	10	2007-05-16 21:15:00	2007-05-17 10:10:00	12:55:00
M1	SN	M	A	PB	No	2007	43	10	2007-10-25 16:15:00	2007-10-26	07:45:00	0.322917	Inactive	155	18:50:00	07:45:00	775	12.9167	18	7	2007-10-25 18:50:00	2007-10-26 07:45:00	12:55:00
M1	SN	M	A	PB	No	2007	44	11	2007-11-02 16:25:00	2007-11-03	07:35:00	0.315972	Inactive	155	18:40:00	07:35:00	775	12.9167	18	7	2007-11-02 18:40:00	2007-11-03 07:35:00	12:55:00
M1	SN	M	A	PB	No	2007	45	11	2007-11-03 16:45:00	2007-11-04	07:15:00	0.302083	Inactive	154	18:25:00	07:15:00	770	12.8333	18	7	2007-11-03 18:25:00	2007-11-04 07:15:00	12:50:00
M1	SN	M	A	HB	No	2008	19	5	2008-05-05 13:45:00	2008-05-06	10:15:00	0.427083	Inactive	154	21:25:00	10:15:00	770	12.8333	21	10	2008-05-05 21:25:00	2008-05-06 10:15:00	12:50:00
M12	SC	M	A	B	People	2012	38	9	2012-09-16 04:20:00	2012-09-17	19:40:00	0.819444	Inactive	154	06:50:00	19:40:00	770	12.8333	6	19	2012-09-17 06:50:00	2012-09-17 19:40:00	12:50:00
M12	SC	M	A	B	People	2012	38	9	2012-09-20 03:55:00	2012-09-21	20:05:00	0.836806	Inactive	154	07:15:00	20:05:00	770	12.8333	7	20	2012-09-21 07:15:00	2012-09-21 20:05:00	12:50:00
M2	SN	M	SA	HB	No	2005	24	6	2005-06-07 01:25:00	2005-06-08	22:35:00	0.940972	Active	153	09:50:00	22:35:00	765	12.75	9	22	2005-06-08 09:50:00	2005-06-08 22:35:00	12:45:00
M3	SN	M	SA	HB	No	2006	28	7	2006-07-13 13:25:00	2006-07-14	10:35:00	0.440972	Inactive	153	21:50:00	10:35:00	765	12.75	21	10	2006-07-13 21:50:00	2006-07-14 10:35:00	12:45:00
M5	SN	M	SA	PB	No	2006	39	9	2006-09-27 04:25:00	2006-09-28	19:35:00	0.815972	Active	153	06:50:00	19:35:00	765	12.75	6	19	2006-09-28 06:50:00	2006-09-28 19:35:00	12:45:00
M1	SN	M	A	PB	No	2007	45	11	2007-11-07 16:30:00	2007-11-08	07:30:00	0.3125	Inactive	153	18:45:00	07:30:00	765	12.75	18	7	2007-11-07 18:45:00	2007-11-08 07:30:00	12:45:00
M12	SC	M	A	HB	People	2012	18	5	2012-05-03 04:25:00	2012-05-04	19:35:00	0.815972	Inactive	153	06:50:00	19:35:00	765	12.75	6	19	2012-05-04 06:50:00	2012-05-04 19:35:00	12:45:00
M12	SC	M	A	HB	No	2012	20	5	2012-05-15 04:35:00	2012-05-16	19:25:00	0.809028	Inactive	153	06:40:00	19:25:00	765	12.75	6	19	2012-05-16 06:40:00	2012-05-16 19:25:00	12:45:00
M12	SC	M	A	HB	People	2012	21	5	2012-05-19 04:20:00	2012-05-20	19:40:00	0.819444	Inactive	153	06:55:00	19:40:00	765	12.75	6	19	2012-05-20 06:55:00	2012-05-20 19:40:00	12:45:00
M5	SN	M	SA	HB	No	2006	28	7	2006-07-11 01:40:00	2006-07-12	22:20:00	0.930556	Active	152	09:40:00	22:20:00	760	12.6667	9	22	2006-07-12 09:40:00	2006-07-12 22:20:00	12:40:00
M4	SN	M	A	PB	No	2006	42	10	2006-10-15 15:30:00	2006-10-16	08:30:00	0.354167	Inactive	152	19:50:00	08:30:00	760	12.6667	19	8	2006-10-15 19:50:00	2006-10-16 08:30:00	12:40:00
M5	SN	M	SA	HB	No	2007	21	5	2007-05-20 14:15:00	2007-05-21	09:45:00	0.40625	Inactive	152	21:05:00	09:45:00	760	12.6667	21	9	2007-05-20 21:05:00	2007-05-21 09:45:00	12:40:00
M1	SN	M	A	HB	No	2008	18	4	2008-04-26 15:20:00	2008-04-27	08:40:00	0.361111	Inactive	152	20:00:00	08:40:00	760	12.6667	20	8	2008-04-26 20:00:00	2008-04-27 08:40:00	12:40:00
M1	SN	M	A	HB	No	2008	19	5	2008-05-08 15:00:00	2008-05-09	09:00:00	0.375	Inactive	152	20:20:00	09:00:00	760	12.6667	20	9	2008-05-08 20:20:00	2008-05-09 09:00:00	12:40:00
M12	SC	M	A	PB	People	2011	42	10	2011-10-12 05:25:00	2011-10-13	18:35:00	0.774306	Inactive	152	05:55:00	18:35:00	760	12.6667	5	18	2011-10-13 05:55:00	2011-10-13 18:35:00	12:40:00
M4	SN	M	A	PB	No	2006	40	10	2006-10-05 04:50:00	2006-10-06	19:10:00	0.798611	Active	151	06:35:00	19:10:00	755	12.5833	6	19	2006-10-06 06:35:00	2006-10-06 19:10:00	12:35:00
M7	SN	M	A	HB	Capture	2010	24	6	2010-06-08 19:00:00	2010-06-09	05:00:00	0.208333	Inactive	151	16:25:00	05:00:00	755	12.5833	16	5	2010-06-08 16:25:00	2010-06-09 05:00:00	12:35:00
M7	SN	M	A	HB	No	2010	25	6	2010-06-14 21:50:00	2010-06-15	02:10:00	0.0902778	Active	151	13:35:00	02:10:00	755	12.5833	13	2	2010-06-14 13:35:00	2010-06-15 02:10:00	12:35:00
M12	SC	M	A	PB	People	2011	43	10	2011-10-16 03:45:00	2011-10-17	20:15:00	0.84375	Inactive	151	07:40:00	20:15:00	755	12.5833	7	20	2011-10-17 07:40:00	2011-10-17 20:15:00	12:35:00
M12	SC	M	A	PB	People	2012	41	10	2012-10-10 05:05:00	2012-10-11	18:55:00	0.788194	Inactive	151	06:20:00	18:55:00	755	12.5833	6	18	2012-10-11 06:20:00	2012-10-11 18:55:00	12:35:00
M4	SN	M	A	EF	No	2006	32	8	2006-08-10 06:10:00	2006-08-11	17:50:00	0.743056	Active	150	05:20:00	17:50:00	750	12.5	5	17	2006-08-11 05:20:00	2006-08-11 17:50:00	12:30:00
M5	SN	M	SA	B	No	2006	38	9	2006-09-16 03:55:00	2006-09-17	20:05:00	0.836806	Active	150	07:35:00	20:05:00	750	12.5	7	20	2006-09-17 07:35:00	2006-09-17 20:05:00	12:30:00
M5	SN	M	SA	B	No	2006	38	9	2006-09-21 04:20:00	2006-09-22	19:40:00	0.819444	Active	150	07:10:00	19:40:00	750	12.5	7	19	2006-09-22 07:10:00	2006-09-22 19:40:00	12:30:00
M1	SN	M	A	PB	No	2007	40	10	2007-10-01 14:55:00	2007-10-02	09:05:00	0.378472	Inactive	150	20:35:00	09:05:00	750	12.5	20	9	2007-10-01 20:35:00	2007-10-02 09:05:00	12:30:00
M12	SC	M	A	PB	People	2011	43	10	2011-10-19 02:45:00	2011-10-20	21:15:00	0.885417	Inactive	150	08:45:00	21:15:00	750	12.5	8	21	2011-10-20 08:45:00	2011-10-20 21:15:00	12:30:00
M12	SC	M	A	HB	No	2012	19	5	2012-05-05 04:45:00	2012-05-06	19:15:00	0.802083	Inactive	150	06:45:00	19:15:00	750	12.5	6	19	2012-05-06 06:45:00	2012-05-06 19:15:00	12:30:00
M12	SC	M	A	HB	No	2012	21	5	2012-05-20 04:50:00	2012-05-21	19:10:00	0.798611	Inactive	150	06:40:00	19:10:00	750	12.5	6	19	2012-05-21 06:40:00	2012-05-21 19:10:00	12:30:00
M4	SN	M	A	EF	No	2006	32	8	2006-08-08 02:25:00	2006-08-09	21:35:00	0.899306	Active	149	09:10:00	21:35:00	745	12.4167	9	21	2006-08-09 09:10:00	2006-08-09 21:35:00	12:25:00
M1	SN	M	SA	B	No	2006	36	9	2006-09-08 10:00:00	2006-09-09	14:00:00	0.583333	Active	149	01:35:00	14:00:00	745	12.4167	1	14	2006-09-09 01:35:00	2006-09-09 14:00:00	12:25:00
M1	SN	M	SA	B	No	2006	37	9	2006-09-14 19:50:00	2006-09-15	04:10:00	0.173611	Inactive	149	15:45:00	04:10:00	745	12.4167	15	4	2006-09-14 15:45:00	2006-09-15 04:10:00	12:25:00
M4	SN	M	A	PB	No	2006	41	10	2006-10-09 15:55:00	2006-10-10	08:05:00	0.336806	Inactive	149	19:40:00	08:05:00	745	12.4167	19	8	2006-10-09 19:40:00	2006-10-10 08:05:00	12:25:00
M4	SN	M	A	PB	No	2006	43	10	2006-10-22 16:55:00	2006-10-23	07:05:00	0.295139	Inactive	149	18:40:00	07:05:00	745	12.4167	18	7	2006-10-22 18:40:00	2006-10-23 07:05:00	12:25:00
M1	SN	M	A	PB	No	2007	36	9	2007-09-02 17:55:00	2007-09-03	06:05:00	0.253472	Inactive	149	17:40:00	06:05:00	745	12.4167	17	6	2007-09-02 17:40:00	2007-09-03 06:05:00	12:25:00
M1	SN	M	A	PB	No	2007	43	10	2007-10-21 15:55:00	2007-10-22	08:05:00	0.336806	Inactive	149	19:40:00	08:05:00	745	12.4167	19	8	2007-10-21 19:40:00	2007-10-22 08:05:00	12:25:00
M4	SN	M	A	PB	No	2006	40	10	2006-10-04 15:10:00	2006-10-05	08:50:00	0.368056	Inactive	148	20:30:00	08:50:00	740	12.3333	20	8	2006-10-04 20:30:00	2006-10-05 08:50:00	12:20:00
M4	SN	M	A	PB	No	2006	42	10	2006-10-19 16:40:00	2006-10-20	07:20:00	0.305556	Inactive	148	19:00:00	07:20:00	740	12.3333	19	7	2006-10-19 19:00:00	2006-10-20 07:20:00	12:20:00
M5	SN	M	SA	HB	No	2007	21	5	2007-05-23 13:45:00	2007-05-24	10:15:00	0.427083	Inactive	148	21:55:00	10:15:00	740	12.3333	21	10	2007-05-23 21:55:00	2007-05-24 10:15:00	12:20:00
M4	SN	M	A	HB	No	2007	27	7	2007-06-30 05:45:00	2007-07-01	18:15:00	0.760417	Inactive	148	05:55:00	18:15:00	740	12.3333	5	18	2007-07-01 05:55:00	2007-07-01 18:15:00	12:20:00
M1	SN	M	A	PB	No	2007	38	9	2007-09-20 16:20:00	2007-09-21	07:40:00	0.319444	Inactive	148	19:20:00	07:40:00	740	12.3333	19	7	2007-09-20 19:20:00	2007-09-21 07:40:00	12:20:00
M1	SN	M	A	PB	No	2007	41	10	2007-10-08 16:40:00	2007-10-09	07:20:00	0.305556	Inactive	148	19:00:00	07:20:00	740	12.3333	19	7	2007-10-08 19:00:00	2007-10-09 07:20:00	12:20:00
M1	SN	M	A	HB	No	2008	19	5	2008-05-06 15:40:00	2008-05-07	08:20:00	0.347222	Inactive	148	20:00:00	08:20:00	740	12.3333	20	8	2008-05-06 20:00:00	2008-05-07 08:20:00	12:20:00
M4	SN	M	A	PB	No	2006	39	9	2006-09-28 04:00:00	2006-09-29	20:00:00	0.833333	Active	147	07:45:00	20:00:00	735	12.25	7	20	2006-09-29 07:45:00	2006-09-29 20:00:00	12:15:00
M4	SN	M	A	PB	No	2006	40	10	2006-10-06 16:25:00	2006-10-07	07:35:00	0.315972	Inactive	147	19:20:00	07:35:00	735	12.25	19	7	2006-10-06 19:20:00	2006-10-07 07:35:00	12:15:00
M1	SN	M	A	PB	No	2007	40	10	2007-09-30 16:50:00	2007-10-01	07:10:00	0.298611	Inactive	147	18:55:00	07:10:00	735	12.25	18	7	2007-09-30 18:55:00	2007-10-01 07:10:00	12:15:00
M12	SC	M	A	B	People	2012	39	9	2012-09-24 04:15:00	2012-09-25	19:45:00	0.822917	Inactive	147	07:30:00	19:45:00	735	12.25	7	19	2012-09-25 07:30:00	2012-09-25 19:45:00	12:15:00
M5	SN	M	SA	HB	No	2006	28	7	2006-07-13 02:30:00	2006-07-14	21:30:00	0.895833	Active	146	09:20:00	21:30:00	730	12.1667	9	21	2006-07-14 09:20:00	2006-07-14 21:30:00	12:10:00
M4	SN	M	A	PB	No	2006	40	10	2006-10-05 17:35:00	2006-10-06	06:25:00	0.267361	Inactive	146	18:15:00	06:25:00	730	12.1667	18	6	2006-10-05 18:15:00	2006-10-06 06:25:00	12:10:00
M4	SN	M	A	PB	No	2006	42	10	2006-10-14 15:30:00	2006-10-15	08:30:00	0.354167	Inactive	146	20:20:00	08:30:00	730	12.1667	20	8	2006-10-14 20:20:00	2006-10-15 08:30:00	12:10:00
M12	SC	M	A	PB	People	2011	43	10	2011-10-15 03:55:00	2011-10-16	20:05:00	0.836806	Inactive	146	07:55:00	20:05:00	730	12.1667	7	20	2011-10-16 07:55:00	2011-10-16 20:05:00	12:10:00
M1	SN	M	SA	HB	Post Cap	2006	21	5	2006-05-22 05:15:00	2006-05-23	18:45:00	0.78125	Inactive	145	06:40:00	18:45:00	725	12.0833	6	18	2006-05-23 06:40:00	2006-05-23 18:45:00	12:05:00
M5	SN	M	SA	PB	No	2006	40	10	2006-10-05 04:40:00	2006-10-06	19:20:00	0.805556	Active	145	07:15:00	19:20:00	725	12.0833	7	19	2006-10-06 07:15:00	2006-10-06 19:20:00	12:05:00
M4	SN	M	A	PB	No	2006	42	10	2006-10-17 04:20:00	2006-10-18	19:40:00	0.819444	Active	145	07:35:00	19:40:00	725	12.0833	7	19	2006-10-18 07:35:00	2006-10-18 19:40:00	12:05:00
M4	SN	M	A	PB	No	2006	43	10	2006-10-27 16:10:00	2006-10-28	07:50:00	0.326389	Inactive	145	19:45:00	07:50:00	725	12.0833	19	7	2006-10-27 19:45:00	2006-10-28 07:50:00	12:05:00
M12	SC	M	A	PB	People	2011	41	10	2011-10-06 21:45:00	2011-10-07	02:15:00	0.09375	Inactive	145	14:10:00	02:15:00	725	12.0833	14	2	2011-10-06 14:10:00	2011-10-07 02:15:00	12:05:00
M12	SC	M	A	PB	People	2011	45	10	2011-10-30 04:20:00	2011-10-31	19:40:00	0.819444	Inactive	145	07:35:00	19:40:00	725	12.0833	7	19	2011-10-31 07:35:00	2011-10-31 19:40:00	12:05:00
M12	SC	M	A	PB	People	2011	47	11	2011-11-15 03:25:00	2011-11-16	20:35:00	0.857639	Inactive	145	08:30:00	20:35:00	725	12.0833	8	20	2011-11-16 08:30:00	2011-11-16 20:35:00	12:05:00
M3	SN	M	SA	HB	No	2006	25	6	2006-06-23 23:25:00	2006-06-24	00:35:00	0.0243056	Active	144	12:35:00	00:35:00	720	12	12	0	2006-06-23 12:35:00	2006-06-24 00:35:00	12:00:00
M5	SN	M	SA	PB	No	2006	41	10	2006-10-08 16:30:00	2006-10-09	07:30:00	0.3125	Inactive	144	19:30:00	07:30:00	720	12	19	7	2006-10-08 19:30:00	2006-10-09 07:30:00	12:00:00
M12	SC	M	A	PB	People	2011	41	10	2011-10-03 17:00:00	2011-10-04	07:00:00	0.291667	Inactive	144	19:00:00	07:00:00	720	12	19	7	2011-10-03 19:00:00	2011-10-04 07:00:00	12:00:00
M12	SC	M	A	PB	People	2012	41	10	2012-10-06 05:00:00	2012-10-07	19:00:00	0.791667	Inactive	144	07:00:00	19:00:00	720	12	7	19	2012-10-07 07:00:00	2012-10-07 19:00:00	12:00:00
M3	SN	M	SA	HB	No	2006	28	7	2006-07-11 07:00:00	2006-07-12	17:00:00	0.708333	Active	143	05:05:00	17:00:00	715	11.9167	5	17	2006-07-12 05:05:00	2006-07-12 17:00:00	11:55:00
M3	SN	M	SA	HB	No	2006	30	7	2006-07-24 13:05:00	2006-07-25	10:55:00	0.454861	Inactive	143	23:00:00	10:55:00	715	11.9167	23	10	2006-07-24 23:00:00	2006-07-25 10:55:00	11:55:00
M4	SN	M	A	PB	No	2006	41	10	2006-10-13 16:20:00	2006-10-14	07:40:00	0.319444	Inactive	143	19:45:00	07:40:00	715	11.9167	19	7	2006-10-13 19:45:00	2006-10-14 07:40:00	11:55:00
M5	SN	M	SA	PB	No	2006	42	10	2006-10-15 16:45:00	2006-10-16	07:15:00	0.302083	Inactive	143	19:20:00	07:15:00	715	11.9167	19	7	2006-10-15 19:20:00	2006-10-16 07:15:00	11:55:00
M12	SC	M	A	HB	No	2012	19	5	2012-05-06 04:40:00	2012-05-07	19:20:00	0.805556	Inactive	143	07:25:00	19:20:00	715	11.9167	7	19	2012-05-07 07:25:00	2012-05-07 19:20:00	11:55:00
M4	SN	M	A	EF	No	2006	30	7	2006-07-28 07:55:00	2006-07-29	16:05:00	0.670139	Active	142	04:15:00	16:05:00	710	11.8333	4	16	2006-07-29 04:15:00	2006-07-29 16:05:00	11:50:00
M5	SN	M	SA	B	No	2006	34	8	2006-08-25 06:20:00	2006-08-26	17:40:00	0.736111	Active	142	05:50:00	17:40:00	710	11.8333	5	17	2006-08-26 05:50:00	2006-08-26 17:40:00	11:50:00
M4	SN	M	A	PB	No	2006	41	10	2006-10-08 16:50:00	2006-10-09	07:10:00	0.298611	Inactive	142	19:20:00	07:10:00	710	11.8333	19	7	2006-10-08 19:20:00	2006-10-09 07:10:00	11:50:00
M5	SN	M	SA	PB	No	2006	41	10	2006-10-09 04:45:00	2006-10-10	19:15:00	0.802083	Active	142	07:25:00	19:15:00	710	11.8333	7	19	2006-10-10 07:25:00	2006-10-10 19:15:00	11:50:00
M4	SN	M	A	HB	No	2007	29	7	2007-07-18 01:50:00	2007-07-19	22:10:00	0.923611	Active	142	10:20:00	22:10:00	710	11.8333	10	22	2007-07-19 10:20:00	2007-07-19 22:10:00	11:50:00
M5	SN	M	SA	HB	No	2006	32	8	2006-08-11 02:50:00	2006-08-12	21:10:00	0.881944	Active	141	09:25:00	21:10:00	705	11.75	9	21	2006-08-12 09:25:00	2006-08-12 21:10:00	11:45:00
M4	SN	M	A	PB	No	2006	42	10	2006-10-17 16:35:00	2006-10-18	07:25:00	0.309028	Inactive	141	19:40:00	07:25:00	705	11.75	19	7	2006-10-17 19:40:00	2006-10-18 07:25:00	11:45:00
M4	SN	M	A	PB	No	2006	42	10	2006-10-20 16:35:00	2006-10-21	07:25:00	0.309028	Inactive	141	19:40:00	07:25:00	705	11.75	19	7	2006-10-20 19:40:00	2006-10-21 07:25:00	11:45:00
M4	SN	M	A	PB	No	2006	43	10	2006-10-24 16:45:00	2006-10-25	07:15:00	0.302083	Inactive	141	19:30:00	07:15:00	705	11.75	19	7	2006-10-24 19:30:00	2006-10-25 07:15:00	11:45:00
M4	SN	M	A	HB	No	2007	30	7	2007-07-23 01:45:00	2007-07-24	22:15:00	0.927083	Active	141	10:30:00	22:15:00	705	11.75	10	22	2007-07-24 10:30:00	2007-07-24 22:15:00	11:45:00
M4	SN	M	A	HB	No	2007	31	8	2007-08-02 07:30:00	2007-08-03	16:30:00	0.6875	Active	141	04:45:00	16:30:00	705	11.75	4	16	2007-08-03 04:45:00	2007-08-03 16:30:00	11:45:00
M12	SC	M	A	B	People	2012	38	9	2012-09-19 04:25:00	2012-09-20	19:35:00	0.815972	Inactive	141	07:50:00	19:35:00	705	11.75	7	19	2012-09-20 07:50:00	2012-09-20 19:35:00	11:45:00
M12	SC	M	A	B	People	2012	39	9	2012-09-22 03:55:00	2012-09-23	20:05:00	0.836806	Inactive	141	08:20:00	20:05:00	705	11.75	8	20	2012-09-23 08:20:00	2012-09-23 20:05:00	11:45:00
M3	SN	M	SA	HB	No	2006	24	6	2006-06-10 01:45:00	2006-06-11	22:15:00	0.927083	Active	140	10:35:00	22:15:00	700	11.6667	10	22	2006-06-11 10:35:00	2006-06-11 22:15:00	11:40:00
M5	SN	M	SA	B	No	2006	38	9	2006-09-18 05:05:00	2006-09-19	18:55:00	0.788194	Active	140	07:15:00	18:55:00	700	11.6667	7	18	2006-09-19 07:15:00	2006-09-19 18:55:00	11:40:00
M5	SN	M	SA	PB	No	2006	42	10	2006-10-14 17:00:00	2006-10-15	07:00:00	0.291667	Inactive	140	19:20:00	07:00:00	700	11.6667	19	7	2006-10-14 19:20:00	2006-10-15 07:00:00	11:40:00
M4	SN	M	A	PB	No	2006	42	10	2006-10-20 04:45:00	2006-10-21	19:15:00	0.802083	Active	140	07:35:00	19:15:00	700	11.6667	7	19	2006-10-21 07:35:00	2006-10-21 19:15:00	11:40:00
M12	SC	M	A	PB	People	2011	41	10	2011-10-04 17:10:00	2011-10-05	06:50:00	0.284722	Inactive	140	19:10:00	06:50:00	700	11.6667	19	6	2011-10-04 19:10:00	2011-10-05 06:50:00	11:40:00
M12	SC	M	A	PB	People	2011	42	10	2011-10-14 04:40:00	2011-10-15	19:20:00	0.805556	Inactive	140	07:40:00	19:20:00	700	11.6667	7	19	2011-10-15 07:40:00	2011-10-15 19:20:00	11:40:00
M12	SC	M	A	PB	People	2011	48	11	2011-11-21 03:35:00	2011-11-22	20:25:00	0.850694	Inactive	140	08:45:00	20:25:00	700	11.6667	8	20	2011-11-22 08:45:00	2011-11-22 20:25:00	11:40:00
M12	SC	M	A	HB	No	2012	31	7	2012-07-28 21:40:00	2012-07-29	02:20:00	0.0972222	Active	140	14:40:00	02:20:00	700	11.6667	14	2	2012-07-28 14:40:00	2012-07-29 02:20:00	11:40:00
M5	SN	M	SA	HB	No	2006	21	5	2006-05-26 14:55:00	2006-05-27	09:05:00	0.378472	Inactive	139	21:30:00	09:05:00	695	11.5833	21	9	2006-05-26 21:30:00	2006-05-27 09:05:00	11:35:00
M4	SN	M	A	PB	No	2006	41	10	2006-10-07 04:45:00	2006-10-08	19:15:00	0.802083	Active	139	07:40:00	19:15:00	695	11.5833	7	19	2006-10-08 07:40:00	2006-10-08 19:15:00	11:35:00
M5	SN	M	SA	PB	No	2006	41	10	2006-10-13 16:40:00	2006-10-14	07:20:00	0.305556	Inactive	139	19:45:00	07:20:00	695	11.5833	19	7	2006-10-13 19:45:00	2006-10-14 07:20:00	11:35:00
M1	SN	M	A	PB	No	2007	44	10	2007-10-27 16:15:00	2007-10-28	07:45:00	0.322917	Inactive	139	20:10:00	07:45:00	695	11.5833	20	7	2007-10-27 20:10:00	2007-10-28 07:45:00	11:35:00
M1	SN	M	A	HB	No	2008	19	5	2008-05-04 15:50:00	2008-05-05	08:10:00	0.340278	Inactive	139	20:35:00	08:10:00	695	11.5833	20	8	2008-05-04 20:35:00	2008-05-05 08:10:00	11:35:00
M1	SN	M	A	HB	No	2008	20	5	2008-05-14 04:35:00	2008-05-15	19:25:00	0.809028	Inactive	139	07:50:00	19:25:00	695	11.5833	7	19	2008-05-15 07:50:00	2008-05-15 19:25:00	11:35:00
M12	SC	M	A	B	People	2012	38	9	2012-09-21 04:50:00	2012-09-22	19:10:00	0.798611	Inactive	139	07:35:00	19:10:00	695	11.5833	7	19	2012-09-22 07:35:00	2012-09-22 19:10:00	11:35:00
M12	SC	M	A	PB	People	2012	41	10	2012-10-09 05:45:00	2012-10-10	18:15:00	0.760417	Inactive	139	06:40:00	18:15:00	695	11.5833	6	18	2012-10-10 06:40:00	2012-10-10 18:15:00	11:35:00
M1	SN	M	SA	B	No	2006	39	9	2006-09-28 21:35:00	2006-09-29	02:25:00	0.100694	Inactive	138	14:55:00	02:25:00	690	11.5	14	2	2006-09-28 14:55:00	2006-09-29 02:25:00	11:30:00
M4	SN	M	A	PB	No	2006	41	10	2006-10-12 16:55:00	2006-10-13	07:05:00	0.295139	Inactive	138	19:35:00	07:05:00	690	11.5	19	7	2006-10-12 19:35:00	2006-10-13 07:05:00	11:30:00
M4	SN	M	A	PB	No	2006	42	10	2006-10-18 16:45:00	2006-10-19	07:15:00	0.302083	Inactive	138	19:45:00	07:15:00	690	11.5	19	7	2006-10-18 19:45:00	2006-10-19 07:15:00	11:30:00
M4	SN	M	A	PB	No	2006	43	10	2006-10-24 05:05:00	2006-10-25	18:55:00	0.788194	Active	138	07:25:00	18:55:00	690	11.5	7	18	2006-10-25 07:25:00	2006-10-25 18:55:00	11:30:00
M4	SN	M	A	PB	No	2006	43	10	2006-10-26 04:25:00	2006-10-27	19:35:00	0.815972	Active	138	08:05:00	19:35:00	690	11.5	8	19	2006-10-27 08:05:00	2006-10-27 19:35:00	11:30:00
M4	SN	M	A	HB	No	2007	27	7	2007-07-04 00:10:00	2007-07-05	23:50:00	0.993056	Active	138	12:20:00	23:50:00	690	11.5	12	23	2007-07-05 12:20:00	2007-07-05 23:50:00	11:30:00
M1	SN	M	A	PB	No	2007	42	10	2007-10-19 02:30:00	2007-10-20	21:30:00	0.895833	Inactive	138	10:00:00	21:30:00	690	11.5	10	21	2007-10-20 10:00:00	2007-10-20 21:30:00	11:30:00
M10	SN	M	A	HB	No	2010	25	6	2010-06-18 14:25:00	2010-06-19	09:35:00	0.399306	Inactive	138	22:05:00	09:35:00	690	11.5	22	9	2010-06-18 22:05:00	2010-06-19 09:35:00	11:30:00
M12	SC	M	A	PB	People	2011	41	10	2011-10-05 17:20:00	2011-10-06	06:40:00	0.277778	Inactive	138	19:10:00	06:40:00	690	11.5	19	6	2011-10-05 19:10:00	2011-10-06 06:40:00	11:30:00
M3	SN	M	SA	HB	No	2006	21	5	2006-05-26 16:05:00	2006-05-27	07:55:00	0.329861	Inactive	137	20:30:00	07:55:00	685	11.4167	20	7	2006-05-26 20:30:00	2006-05-27 07:55:00	11:25:00
M3	SN	M	SA	HB	No	2006	22	5	2006-05-27 15:55:00	2006-05-28	08:05:00	0.336806	Inactive	137	20:40:00	08:05:00	685	11.4167	20	8	2006-05-27 20:40:00	2006-05-28 08:05:00	11:25:00
M3	SN	M	SA	HB	No	2006	30	7	2006-07-24 01:30:00	2006-07-25	22:30:00	0.9375	Active	137	11:05:00	22:30:00	685	11.4167	11	22	2006-07-25 11:05:00	2006-07-25 22:30:00	11:25:00
M5	SN	M	SA	PB	No	2006	40	10	2006-10-06 16:50:00	2006-10-07	07:10:00	0.298611	Inactive	137	19:45:00	07:10:00	685	11.4167	19	7	2006-10-06 19:45:00	2006-10-07 07:10:00	11:25:00
M5	SN	M	SA	PB	No	2006	41	10	2006-10-12 17:10:00	2006-10-13	06:50:00	0.284722	Inactive	137	19:25:00	06:50:00	685	11.4167	19	6	2006-10-12 19:25:00	2006-10-13 06:50:00	11:25:00
M4	SN	M	A	PB	No	2006	43	10	2006-10-21 17:10:00	2006-10-22	06:50:00	0.284722	Inactive	137	19:25:00	06:50:00	685	11.4167	19	6	2006-10-21 19:25:00	2006-10-22 06:50:00	11:25:00
M5	SN	M	SA	HB	No	2007	21	5	2007-05-21 16:25:00	2007-05-22	07:35:00	0.315972	Inactive	137	20:10:00	07:35:00	685	11.4167	20	7	2007-05-21 20:10:00	2007-05-22 07:35:00	11:25:00
M4	SN	M	A	PB	No	2007	37	9	2007-09-11 02:55:00	2007-09-12	21:05:00	0.878472	Active	137	09:40:00	21:05:00	685	11.4167	9	21	2007-09-12 09:40:00	2007-09-12 21:05:00	11:25:00
M12	SC	M	A	HB	No	2012	25	6	2012-06-20 21:40:00	2012-06-21	02:20:00	0.0972222	Active	137	14:55:00	02:20:00	685	11.4167	14	2	2012-06-20 14:55:00	2012-06-21 02:20:00	11:25:00
M5	SN	M	SA	PB	No	2006	41	10	2006-10-07 16:55:00	2006-10-08	07:05:00	0.295139	Inactive	136	19:45:00	07:05:00	680	11.3333	19	7	2006-10-07 19:45:00	2006-10-08 07:05:00	11:20:00
M4	SN	M	A	PB	No	2006	41	10	2006-10-07 16:30:00	2006-10-08	07:30:00	0.3125	Inactive	136	20:10:00	07:30:00	680	11.3333	20	7	2006-10-07 20:10:00	2006-10-08 07:30:00	11:20:00
M5	SN	M	SA	PB	No	2006	41	10	2006-10-07 05:10:00	2006-10-08	18:50:00	0.784722	Active	136	07:30:00	18:50:00	680	11.3333	7	18	2006-10-08 07:30:00	2006-10-08 18:50:00	11:20:00
M5	SN	M	SA	PB	No	2006	42	10	2006-10-14 05:05:00	2006-10-15	18:55:00	0.788194	Active	136	07:35:00	18:55:00	680	11.3333	7	18	2006-10-15 07:35:00	2006-10-15 18:55:00	11:20:00
M5	SN	M	SA	HB	No	2007	20	5	2007-05-18 15:10:00	2007-05-19	08:50:00	0.368056	Inactive	136	21:30:00	08:50:00	680	11.3333	21	8	2007-05-18 21:30:00	2007-05-19 08:50:00	11:20:00
M1	SN	M	A	PB	No	2007	39	9	2007-09-24 16:45:00	2007-09-25	07:15:00	0.302083	Inactive	136	19:55:00	07:15:00	680	11.3333	19	7	2007-09-24 19:55:00	2007-09-25 07:15:00	11:20:00
M12	SC	M	A	PB	People	2011	42	10	2011-10-13 04:50:00	2011-10-14	19:10:00	0.798611	Inactive	136	07:50:00	19:10:00	680	11.3333	7	19	2011-10-14 07:50:00	2011-10-14 19:10:00	11:20:00
M12	SC	M	A	B	People	2012	37	9	2012-09-14 06:00:00	2012-09-15	18:00:00	0.75	Inactive	136	06:40:00	18:00:00	680	11.3333	6	18	2012-09-15 06:40:00	2012-09-15 18:00:00	11:20:00
M12	SC	M	A	PB	People	2012	40	10	2012-10-04 06:00:00	2012-10-05	18:00:00	0.75	Inactive	136	06:40:00	18:00:00	680	11.3333	6	18	2012-10-05 06:40:00	2012-10-05 18:00:00	11:20:00
M1	SN	M	SA	PB	No	2006	40	10	2006-10-05 21:45:00	2006-10-06	02:15:00	0.09375	Inactive	135	15:00:00	02:15:00	675	11.25	15	2	2006-10-05 15:00:00	2006-10-06 02:15:00	11:15:00
M5	SN	M	SA	PB	No	2006	40	10	2006-10-06 04:55:00	2006-10-07	19:05:00	0.795139	Active	135	07:50:00	19:05:00	675	11.25	7	19	2006-10-07 07:50:00	2006-10-07 19:05:00	11:15:00
M5	SN	M	SA	PB	No	2006	41	10	2006-10-10 17:05:00	2006-10-11	06:55:00	0.288194	Inactive	135	19:40:00	06:55:00	675	11.25	19	6	2006-10-10 19:40:00	2006-10-11 06:55:00	11:15:00
M4	SN	M	A	HB	No	2007	17	4	2007-04-22 05:10:00	2007-04-23	18:50:00	0.784722	Inactive	135	07:35:00	18:50:00	675	11.25	7	18	2007-04-23 07:35:00	2007-04-23 18:50:00	11:15:00
M1	SN	M	A	PB	No	2007	38	9	2007-09-16 16:20:00	2007-09-17	07:40:00	0.319444	Inactive	135	20:25:00	07:40:00	675	11.25	20	7	2007-09-16 20:25:00	2007-09-17 07:40:00	11:15:00
M1	SN	M	A	PB	No	2007	39	9	2007-09-27 16:45:00	2007-09-28	07:15:00	0.302083	Inactive	135	20:00:00	07:15:00	675	11.25	20	7	2007-09-27 20:00:00	2007-09-28 07:15:00	11:15:00
M1	SN	M	A	PB	No	2007	41	10	2007-10-12 17:30:00	2007-10-13	06:30:00	0.270833	Inactive	135	19:15:00	06:30:00	675	11.25	19	6	2007-10-12 19:15:00	2007-10-13 06:30:00	11:15:00
M12	SC	M	A	PB	People	2011	50	12	2011-12-04 17:00:00	2011-12-05	07:00:00	0.291667	Inactive	135	19:45:00	07:00:00	675	11.25	19	7	2011-12-04 19:45:00	2011-12-05 07:00:00	11:15:00
M12	SC	M	A	B	No	2012	36	9	2012-09-05 07:20:00	2012-09-06	16:40:00	0.694444	Active	135	05:25:00	16:40:00	675	11.25	5	16	2012-09-06 05:25:00	2012-09-06 16:40:00	11:15:00
M1	SN	M	SA	B	No	2006	35	8	2006-08-28 11:00:00	2006-08-29	13:00:00	0.541667	Active	134	01:50:00	13:00:00	670	11.1667	1	13	2006-08-29 01:50:00	2006-08-29 13:00:00	11:10:00
M4	SN	M	A	PB	No	2006	39	9	2006-09-27 16:40:00	2006-09-28	07:20:00	0.305556	Inactive	134	20:10:00	07:20:00	670	11.1667	20	7	2006-09-27 20:10:00	2006-09-28 07:20:00	11:10:00
M5	SN	M	SA	PB	No	2006	41	10	2006-10-09 17:10:00	2006-10-10	06:50:00	0.284722	Inactive	134	19:40:00	06:50:00	670	11.1667	19	6	2006-10-09 19:40:00	2006-10-10 06:50:00	11:10:00
M1	SN	M	A	HB	No	2007	30	7	2007-07-21 16:45:00	2007-07-22	07:15:00	0.302083	Inactive	134	20:05:00	07:15:00	670	11.1667	20	7	2007-07-21 20:05:00	2007-07-22 07:15:00	11:10:00
M1	SN	M	A	PB	No	2007	41	10	2007-10-09 16:50:00	2007-10-10	07:10:00	0.298611	Inactive	134	20:00:00	07:10:00	670	11.1667	20	7	2007-10-09 20:00:00	2007-10-10 07:10:00	11:10:00
M1	SN	M	A	PB	No	2007	42	10	2007-10-18 17:05:00	2007-10-19	06:55:00	0.288194	Inactive	134	19:45:00	06:55:00	670	11.1667	19	6	2007-10-18 19:45:00	2007-10-19 06:55:00	11:10:00
M1	SN	M	A	PB	No	2007	45	11	2007-11-05 16:00:00	2007-11-06	08:00:00	0.333333	Inactive	134	20:50:00	08:00:00	670	11.1667	20	8	2007-11-05 20:50:00	2007-11-06 08:00:00	11:10:00
M12	SC	M	A	HB	People	2012	18	4	2012-04-29 05:50:00	2012-04-30	18:10:00	0.756944	Inactive	134	07:00:00	18:10:00	670	11.1667	7	18	2012-04-30 07:00:00	2012-04-30 18:10:00	11:10:00
M12	SC	M	A	HB	No	2012	20	5	2012-05-16 05:35:00	2012-05-17	18:25:00	0.767361	Inactive	134	07:15:00	18:25:00	670	11.1667	7	18	2012-05-17 07:15:00	2012-05-17 18:25:00	11:10:00
M12	SC	M	A	B	People	2012	37	9	2012-09-11 05:35:00	2012-09-12	18:25:00	0.767361	Inactive	134	07:15:00	18:25:00	670	11.1667	7	18	2012-09-12 07:15:00	2012-09-12 18:25:00	11:10:00
M2	SN	M	SA	HB	No	2005	23	6	2005-06-02 13:20:00	2005-06-03	10:40:00	0.444444	Inactive	133	23:35:00	10:40:00	665	11.0833	23	10	2005-06-02 23:35:00	2005-06-03 10:40:00	11:05:00
M1	SN	M	A	PB	No	2007	43	10	2007-10-26 14:35:00	2007-10-27	09:25:00	0.392361	Inactive	133	22:20:00	09:25:00	665	11.0833	22	9	2007-10-26 22:20:00	2007-10-27 09:25:00	11:05:00
M12	SC	M	A	B	No	2012	35	8	2012-08-27 07:25:00	2012-08-28	16:35:00	0.690972	Active	133	05:30:00	16:35:00	665	11.0833	5	16	2012-08-28 05:30:00	2012-08-28 16:35:00	11:05:00
M12	SC	M	A	B	People	2012	39	9	2012-09-23 15:55:00	2012-09-24	08:05:00	0.336806	Inactive	133	21:00:00	08:05:00	665	11.0833	21	8	2012-09-23 21:00:00	2012-09-24 08:05:00	11:05:00
M12	SC	M	A	B	People	2012	39	9	2012-09-25 04:55:00	2012-09-26	19:05:00	0.795139	Inactive	133	08:00:00	19:05:00	665	11.0833	8	19	2012-09-26 08:00:00	2012-09-26 19:05:00	11:05:00
M12	SC	M	A	PB	People	2012	40	10	2012-09-30 05:35:00	2012-10-01	18:25:00	0.767361	Inactive	133	07:20:00	18:25:00	665	11.0833	7	18	2012-10-01 07:20:00	2012-10-01 18:25:00	11:05:00
M3	SN	M	SA	HB	No	2006	28	7	2006-07-13 02:15:00	2006-07-14	21:45:00	0.90625	Active	132	10:45:00	21:45:00	660	11	10	21	2006-07-14 10:45:00	2006-07-14 21:45:00	11:00:00
M1	SN	M	SA	B	No	2006	40	10	2006-10-02 21:40:00	2006-10-03	02:20:00	0.0972222	Inactive	132	15:20:00	02:20:00	660	11	15	2	2006-10-02 15:20:00	2006-10-03 02:20:00	11:00:00
M4	SN	M	A	PB	No	2006	40	10	2006-10-02 16:50:00	2006-10-03	07:10:00	0.298611	Inactive	132	20:10:00	07:10:00	660	11	20	7	2006-10-02 20:10:00	2006-10-03 07:10:00	11:00:00
M1	SN	M	SA	PB	No	2006	41	10	2006-10-09 21:50:00	2006-10-10	02:10:00	0.0902778	Inactive	132	15:10:00	02:10:00	660	11	15	2	2006-10-09 15:10:00	2006-10-10 02:10:00	11:00:00
M1	SN	M	SA	PB	No	2006	41	10	2006-10-11 21:35:00	2006-10-12	02:25:00	0.100694	Inactive	132	15:25:00	02:25:00	660	11	15	2	2006-10-11 15:25:00	2006-10-12 02:25:00	11:00:00
M5	SN	M	SA	PB	No	2006	41	10	2006-10-11 17:25:00	2006-10-12	06:35:00	0.274306	Inactive	132	19:35:00	06:35:00	660	11	19	6	2006-10-11 19:35:00	2006-10-12 06:35:00	11:00:00
M4	SN	M	A	PB	No	2006	42	10	2006-10-14 04:20:00	2006-10-15	19:40:00	0.819444	Active	132	08:40:00	19:40:00	660	11	8	19	2006-10-15 08:40:00	2006-10-15 19:40:00	11:00:00
M4	SN	M	A	PB	No	2006	43	10	2006-10-27 05:00:00	2006-10-28	19:00:00	0.791667	Active	132	08:00:00	19:00:00	660	11	8	19	2006-10-28 08:00:00	2006-10-28 19:00:00	11:00:00
M1	SN	M	A	PB	No	2007	43	10	2007-10-25 05:05:00	2007-10-26	18:55:00	0.788194	Active	132	07:55:00	18:55:00	660	11	7	18	2007-10-26 07:55:00	2007-10-26 18:55:00	11:00:00
M12	SC	M	A	HB	People	2012	18	5	2012-04-30 05:35:00	2012-05-01	18:25:00	0.767361	Inactive	132	07:25:00	18:25:00	660	11	7	18	2012-05-01 07:25:00	2012-05-01 18:25:00	11:00:00
M12	SC	M	A	HB	No	2012	29	7	2012-07-20 05:20:00	2012-07-21	18:40:00	0.777778	Inactive	132	07:40:00	18:40:00	660	11	7	18	2012-07-21 07:40:00	2012-07-21 18:40:00	11:00:00
M12	SC	M	A	HB	No	2012	32	8	2012-08-04 23:25:00	2012-08-05	00:35:00	0.0243056	Active	132	13:35:00	00:35:00	660	11	13	0	2012-08-04 13:35:00	2012-08-05 00:35:00	11:00:00
M12	SC	M	A	B	No	2012	35	8	2012-08-29 06:45:00	2012-08-30	17:15:00	0.71875	Active	132	06:15:00	17:15:00	660	11	6	17	2012-08-30 06:15:00	2012-08-30 17:15:00	11:00:00
M12	SC	M	A	PB	People	2012	41	10	2012-10-08 05:00:00	2012-10-09	19:00:00	0.791667	Inactive	132	08:00:00	19:00:00	660	11	8	19	2012-10-09 08:00:00	2012-10-09 19:00:00	11:00:00
M5	SN	M	SA	HB	No	2006	33	8	2006-08-12 01:35:00	2006-08-13	22:25:00	0.934028	Active	131	11:30:00	22:25:00	655	10.9167	11	22	2006-08-13 11:30:00	2006-08-13 22:25:00	10:55:00
M1	SN	M	SA	PB	No	2006	41	10	2006-10-08 21:25:00	2006-10-09	02:35:00	0.107639	Inactive	131	15:40:00	02:35:00	655	10.9167	15	2	2006-10-08 15:40:00	2006-10-09 02:35:00	10:55:00
M3	SN	M	SA	HB	No	2006	21	5	2006-05-25 15:40:00	2006-05-26	08:20:00	0.347222	Inactive	130	21:30:00	08:20:00	650	10.8333	21	8	2006-05-25 21:30:00	2006-05-26 08:20:00	10:50:00
M3	SN	M	SA	PB	No	2006	40	10	2006-10-02 07:05:00	2006-10-03	16:55:00	0.704861	Active	130	06:05:00	16:55:00	650	10.8333	6	16	2006-10-03 06:05:00	2006-10-03 16:55:00	10:50:00
M5	SN	M	SA	PB	No	2006	40	10	2006-10-05 17:25:00	2006-10-06	06:35:00	0.274306	Inactive	130	19:45:00	06:35:00	650	10.8333	19	6	2006-10-05 19:45:00	2006-10-06 06:35:00	10:50:00
M1	SN	M	A	PB	No	2007	44	10	2007-10-27 05:20:00	2007-10-28	18:40:00	0.777778	Active	130	07:50:00	18:40:00	650	10.8333	7	18	2007-10-28 07:50:00	2007-10-28 18:40:00	10:50:00
M7	SN	M	A	HB	No	2010	27	6	2010-06-28 17:20:00	2010-06-29	06:40:00	0.277778	Active	130	19:50:00	06:40:00	650	10.8333	19	6	2010-06-28 19:50:00	2010-06-29 06:40:00	10:50:00
M1	SN	M	SA	B	No	2006	38	9	2006-09-22 09:40:00	2006-09-23	14:20:00	0.597222	Inactive	129	03:35:00	14:20:00	645	10.75	3	14	2006-09-23 03:35:00	2006-09-23 14:20:00	10:45:00
M1	SN	M	SA	B	No	2006	39	9	2006-09-26 08:50:00	2006-09-27	15:10:00	0.631944	Inactive	129	04:25:00	15:10:00	645	10.75	4	15	2006-09-27 04:25:00	2006-09-27 15:10:00	10:45:00
M3	SN	M	SA	PB	No	2006	40	10	2006-09-30 18:30:00	2006-10-01	05:30:00	0.229167	Inactive	129	18:45:00	05:30:00	645	10.75	18	5	2006-09-30 18:45:00	2006-10-01 05:30:00	10:45:00
M3	SN	M	SA	PB	No	2006	40	10	2006-10-06 18:00:00	2006-10-07	06:00:00	0.25	Inactive	129	19:15:00	06:00:00	645	10.75	19	6	2006-10-06 19:15:00	2006-10-07 06:00:00	10:45:00
M4	SN	M	A	PB	No	2006	43	10	2006-10-23 16:40:00	2006-10-24	07:20:00	0.305556	Inactive	129	20:35:00	07:20:00	645	10.75	20	7	2006-10-23 20:35:00	2006-10-24 07:20:00	10:45:00
M4	SN	M	A	HB	No	2007	16	4	2007-04-20 15:50:00	2007-04-21	08:10:00	0.340278	Inactive	129	21:25:00	08:10:00	645	10.75	21	8	2007-04-20 21:25:00	2007-04-21 08:10:00	10:45:00
M4	SN	M	A	HB	No	2007	17	4	2007-04-24 04:55:00	2007-04-25	19:05:00	0.795139	Inactive	129	08:20:00	19:05:00	645	10.75	8	19	2007-04-25 08:20:00	2007-04-25 19:05:00	10:45:00
M1	SN	M	A	PB	No	2007	38	9	2007-09-18 17:30:00	2007-09-19	06:30:00	0.270833	Inactive	129	19:45:00	06:30:00	645	10.75	19	6	2007-09-18 19:45:00	2007-09-19 06:30:00	10:45:00
M12	SC	M	A	HB	People	2012	18	5	2012-05-04 05:20:00	2012-05-05	18:40:00	0.777778	Inactive	129	07:55:00	18:40:00	645	10.75	7	18	2012-05-05 07:55:00	2012-05-05 18:40:00	10:45:00
M12	SC	M	A	PB	People	2012	40	10	2012-10-02 05:30:00	2012-10-03	18:30:00	0.770833	Inactive	129	07:45:00	18:30:00	645	10.75	7	18	2012-10-03 07:45:00	2012-10-03 18:30:00	10:45:00
M12	SC	M	A	PB	People	2012	41	10	2012-10-07 05:20:00	2012-10-08	18:40:00	0.777778	Inactive	129	07:55:00	18:40:00	645	10.75	7	18	2012-10-08 07:55:00	2012-10-08 18:40:00	10:45:00
M3	SN	M	SA	HB	No	2006	29	7	2006-07-18 07:25:00	2006-07-19	16:35:00	0.690972	Active	128	05:55:00	16:35:00	640	10.6667	5	16	2006-07-19 05:55:00	2006-07-19 16:35:00	10:40:00
M5	SN	M	SA	B	No	2006	38	9	2006-09-19 18:05:00	2006-09-20	05:55:00	0.246528	Inactive	128	19:15:00	05:55:00	640	10.6667	19	5	2006-09-19 19:15:00	2006-09-20 05:55:00	10:40:00
M1	SN	M	SA	B	No	2006	40	10	2006-10-01 21:45:00	2006-10-02	02:15:00	0.09375	Inactive	128	15:35:00	02:15:00	640	10.6667	15	2	2006-10-01 15:35:00	2006-10-02 02:15:00	10:40:00
M3	SN	M	SA	PB	No	2006	41	10	2006-10-08 17:45:00	2006-10-09	06:15:00	0.260417	Inactive	128	19:35:00	06:15:00	640	10.6667	19	6	2006-10-08 19:35:00	2006-10-09 06:15:00	10:40:00
M3	SN	M	SA	PB	No	2006	41	10	2006-10-09 18:25:00	2006-10-10	05:35:00	0.232639	Inactive	128	18:55:00	05:35:00	640	10.6667	18	5	2006-10-09 18:55:00	2006-10-10 05:35:00	10:40:00
M4	SN	M	A	B	No	2007	34	8	2007-08-21 08:10:00	2007-08-22	15:50:00	0.659722	Active	128	05:10:00	15:50:00	640	10.6667	5	15	2007-08-22 05:10:00	2007-08-22 15:50:00	10:40:00
M1	SN	M	A	PB	No	2007	38	9	2007-09-17 17:10:00	2007-09-18	06:50:00	0.284722	Inactive	128	20:10:00	06:50:00	640	10.6667	20	6	2007-09-17 20:10:00	2007-09-18 06:50:00	10:40:00
M1	SN	M	A	PB	No	2007	38	9	2007-09-21 17:05:00	2007-09-22	06:55:00	0.288194	Inactive	128	20:15:00	06:55:00	640	10.6667	20	6	2007-09-21 20:15:00	2007-09-22 06:55:00	10:40:00
M4	SN	M	A	PB	No	2007	39	9	2007-09-28 04:10:00	2007-09-29	19:50:00	0.826389	Active	128	09:10:00	19:50:00	640	10.6667	9	19	2007-09-29 09:10:00	2007-09-29 19:50:00	10:40:00
M12	SC	M	A	PB	No	2011	40	10	2011-09-30 17:25:00	2011-10-01	06:35:00	0.274306	Inactive	128	19:55:00	06:35:00	640	10.6667	19	6	2011-09-30 19:55:00	2011-10-01 06:35:00	10:40:00
M12	SC	M	A	PB	People	2011	44	10	2011-10-23 05:00:00	2011-10-24	19:00:00	0.791667	Inactive	128	08:20:00	19:00:00	640	10.6667	8	19	2011-10-24 08:20:00	2011-10-24 19:00:00	10:40:00
M3	SN	M	SA	B	No	2006	35	9	2006-08-31 08:20:00	2006-09-01	15:40:00	0.652778	Active	127	05:05:00	15:40:00	635	10.5833	5	15	2006-09-01 05:05:00	2006-09-01 15:40:00	10:35:00
M1	SN	M	SA	B	No	2006	36	9	2006-09-04 21:45:00	2006-09-05	02:15:00	0.09375	Inactive	127	15:40:00	02:15:00	635	10.5833	15	2	2006-09-04 15:40:00	2006-09-05 02:15:00	10:35:00
M1	SN	M	SA	PB	No	2006	41	10	2006-10-10 21:45:00	2006-10-11	02:15:00	0.09375	Inactive	127	15:40:00	02:15:00	635	10.5833	15	2	2006-10-10 15:40:00	2006-10-11 02:15:00	10:35:00
M5	SN	M	SA	HB	No	2007	22	5	2007-05-27 17:10:00	2007-05-28	06:50:00	0.284722	Inactive	127	20:15:00	06:50:00	635	10.5833	20	6	2007-05-27 20:15:00	2007-05-28 06:50:00	10:35:00
M5	SN	M	SA	HB	No	2007	22	5	2007-05-30 17:00:00	2007-05-31	07:00:00	0.291667	Inactive	127	20:25:00	07:00:00	635	10.5833	20	7	2007-05-30 20:25:00	2007-05-31 07:00:00	10:35:00
M5	SN	M	SA	HB	No	2007	23	6	2007-06-02 16:50:00	2007-06-03	07:10:00	0.298611	Inactive	127	20:35:00	07:10:00	635	10.5833	20	7	2007-06-02 20:35:00	2007-06-03 07:10:00	10:35:00
M1	SN	M	A	PB	No	2007	36	9	2007-09-04 02:40:00	2007-09-05	21:20:00	0.888889	Active	127	10:45:00	21:20:00	635	10.5833	10	21	2007-09-05 10:45:00	2007-09-05 21:20:00	10:35:00
M1	SN	M	A	PB	No	2007	38	9	2007-09-19 17:25:00	2007-09-20	06:35:00	0.274306	Inactive	127	20:00:00	06:35:00	635	10.5833	20	6	2007-09-19 20:00:00	2007-09-20 06:35:00	10:35:00
M1	SN	M	A	PB	No	2007	39	9	2007-09-25 17:25:00	2007-09-26	06:35:00	0.274306	Inactive	127	20:00:00	06:35:00	635	10.5833	20	6	2007-09-25 20:00:00	2007-09-26 06:35:00	10:35:00
M12	SC	M	A	B	Post Cap	2011	39	9	2011-09-23 16:45:00	2011-09-24	07:15:00	0.302083	Inactive	127	20:40:00	07:15:00	635	10.5833	20	7	2011-09-23 20:40:00	2011-09-24 07:15:00	10:35:00
M12	SC	M	A	PB	People	2011	44	10	2011-10-22 04:15:00	2011-10-23	19:45:00	0.822917	Inactive	127	09:10:00	19:45:00	635	10.5833	9	19	2011-10-23 09:10:00	2011-10-23 19:45:00	10:35:00
M12	SC	M	A	PB	People	2011	50	12	2011-12-09 15:10:00	2011-12-10	08:50:00	0.368056	Inactive	127	22:15:00	08:50:00	635	10.5833	22	8	2011-12-09 22:15:00	2011-12-10 08:50:00	10:35:00
M12	SC	M	A	HB	No	2012	16	4	2012-04-15 04:35:00	2012-04-16	19:25:00	0.809028	Inactive	127	08:50:00	19:25:00	635	10.5833	8	19	2012-04-16 08:50:00	2012-04-16 19:25:00	10:35:00
M12	SC	M	A	HB	No	2012	16	4	2012-04-16 05:25:00	2012-04-17	18:35:00	0.774306	Inactive	127	08:00:00	18:35:00	635	10.5833	8	18	2012-04-17 08:00:00	2012-04-17 18:35:00	10:35:00
M12	SC	M	A	HB	People	2012	17	4	2012-04-27 05:35:00	2012-04-28	18:25:00	0.767361	Inactive	127	07:50:00	18:25:00	635	10.5833	7	18	2012-04-28 07:50:00	2012-04-28 18:25:00	10:35:00
M12	SC	M	A	HB	People	2012	18	4	2012-04-28 04:20:00	2012-04-29	19:40:00	0.819444	Inactive	127	09:05:00	19:40:00	635	10.5833	9	19	2012-04-29 09:05:00	2012-04-29 19:40:00	10:35:00
M5	SN	M	SA	B	No	2006	38	9	2006-09-21 17:30:00	2006-09-22	06:30:00	0.270833	Inactive	126	20:00:00	06:30:00	630	10.5	20	6	2006-09-21 20:00:00	2006-09-22 06:30:00	10:30:00
M5	SN	M	SA	PB	No	2006	39	9	2006-09-25 03:30:00	2006-09-26	20:30:00	0.854167	Active	126	10:00:00	20:30:00	630	10.5	10	20	2006-09-26 10:00:00	2006-09-26 20:30:00	10:30:00
M4	SN	M	A	PB	No	2006	40	10	2006-10-01 17:40:00	2006-10-02	06:20:00	0.263889	Inactive	126	19:50:00	06:20:00	630	10.5	19	6	2006-10-01 19:50:00	2006-10-02 06:20:00	10:30:00
M4	SN	M	A	HB	No	2007	17	4	2007-04-21 04:30:00	2007-04-22	19:30:00	0.8125	Inactive	126	09:00:00	19:30:00	630	10.5	9	19	2007-04-22 09:00:00	2007-04-22 19:30:00	10:30:00
M5	SN	M	SA	HB	No	2007	21	5	2007-05-24 15:35:00	2007-05-25	08:25:00	0.350694	Inactive	126	21:55:00	08:25:00	630	10.5	21	8	2007-05-24 21:55:00	2007-05-25 08:25:00	10:30:00
M1	SN	M	A	HB	No	2007	29	7	2007-07-14 07:25:00	2007-07-15	16:35:00	0.690972	Active	126	06:05:00	16:35:00	630	10.5	6	16	2007-07-15 06:05:00	2007-07-15 16:35:00	10:30:00
M1	SN	M	A	PB	No	2007	42	10	2007-10-16 17:45:00	2007-10-17	06:15:00	0.260417	Inactive	126	19:45:00	06:15:00	630	10.5	19	6	2007-10-16 19:45:00	2007-10-17 06:15:00	10:30:00
M12	SC	M	A	PB	People	2011	43	10	2011-10-21 05:10:00	2011-10-22	18:50:00	0.784722	Inactive	126	08:20:00	18:50:00	630	10.5	8	18	2011-10-22 08:20:00	2011-10-22 18:50:00	10:30:00
M12	SC	M	A	PB	People	2011	44	10	2011-10-27 05:50:00	2011-10-28	18:10:00	0.756944	Inactive	126	07:40:00	18:10:00	630	10.5	7	18	2011-10-28 07:40:00	2011-10-28 18:10:00	10:30:00
M12	SC	M	A	HB	People	2012	17	4	2012-04-26 05:05:00	2012-04-27	18:55:00	0.788194	Inactive	126	08:25:00	18:55:00	630	10.5	8	18	2012-04-27 08:25:00	2012-04-27 18:55:00	10:30:00
M12	SC	M	A	HB	No	2012	31	8	2012-08-02 15:25:00	2012-08-03	08:35:00	0.357639	Inactive	126	22:05:00	08:35:00	630	10.5	22	8	2012-08-02 22:05:00	2012-08-03 08:35:00	10:30:00
M2	SN	M	SA	HB	Post Cap	2005	22	5	2005-05-24 17:00:00	2005-05-25	07:00:00	0.291667	Inactive	125	20:35:00	07:00:00	625	10.4167	20	7	2005-05-24 20:35:00	2005-05-25 07:00:00	10:25:00
M3	SN	M	SA	HB	No	2006	21	5	2006-05-23 16:45:00	2006-05-24	07:15:00	0.302083	Inactive	125	20:50:00	07:15:00	625	10.4167	20	7	2006-05-23 20:50:00	2006-05-24 07:15:00	10:25:00
M4	SN	M	A	EF	No	2006	31	8	2006-08-02 02:10:00	2006-08-03	21:50:00	0.909722	Active	125	11:25:00	21:50:00	625	10.4167	11	21	2006-08-03 11:25:00	2006-08-03 21:50:00	10:25:00
M5	SN	M	SA	HB	No	2006	32	8	2006-08-10 06:40:00	2006-08-11	17:20:00	0.722222	Active	125	06:55:00	17:20:00	625	10.4167	6	17	2006-08-11 06:55:00	2006-08-11 17:20:00	10:25:00
M3	SN	M	SA	B	No	2006	36	9	2006-09-07 07:30:00	2006-09-08	16:30:00	0.6875	Active	125	06:05:00	16:30:00	625	10.4167	6	16	2006-09-08 06:05:00	2006-09-08 16:30:00	10:25:00
M4	SN	M	A	HB	People	2007	18	5	2007-04-30 16:20:00	2007-05-01	07:40:00	0.319444	Inactive	125	21:15:00	07:40:00	625	10.4167	21	7	2007-04-30 21:15:00	2007-05-01 07:40:00	10:25:00
M4	SN	M	A	HB	No	2007	21	5	2007-05-24	2007-05-24	00:00:00	0	Active	125	13:35:00	00:00:00	625	10.4167	13	0	2007-05-23 13:35:00	2007-05-24	10:25:00
M1	SN	M	A	HB	No	2007	33	8	2007-08-12 21:35:00	2007-08-13	02:25:00	0.100694	Active	125	16:00:00	02:25:00	625	10.4167	16	2	2007-08-12 16:00:00	2007-08-13 02:25:00	10:25:00
M1	SN	M	A	PB	No	2007	44	11	2007-11-01 16:55:00	2007-11-02	07:05:00	0.295139	Inactive	125	20:40:00	07:05:00	625	10.4167	20	7	2007-11-01 20:40:00	2007-11-02 07:05:00	10:25:00
M10	SN	M	A	HB	No	2010	25	6	2010-06-15 15:30:00	2010-06-16	08:30:00	0.354167	Inactive	125	22:05:00	08:30:00	625	10.4167	22	8	2010-06-15 22:05:00	2010-06-16 08:30:00	10:25:00
M10	SN	M	A	B	No	2010	36	8	2010-08-28 18:05:00	2010-08-29	05:55:00	0.246528	Inactive	125	19:30:00	05:55:00	625	10.4167	19	5	2010-08-28 19:30:00	2010-08-29 05:55:00	10:25:00
M12	SC	M	A	PB	People	2011	44	10	2011-10-24 05:30:00	2011-10-25	18:30:00	0.770833	Inactive	125	08:05:00	18:30:00	625	10.4167	8	18	2011-10-25 08:05:00	2011-10-25 18:30:00	10:25:00
M12	SC	M	A	HB	No	2012	28	7	2012-07-10 13:50:00	2012-07-11	10:10:00	0.423611	Inactive	125	23:45:00	10:10:00	625	10.4167	23	10	2012-07-10 23:45:00	2012-07-11 10:10:00	10:25:00
M4	SN	M	A	HB	No	2006	29	7	2006-07-16 01:20:00	2006-07-17	22:40:00	0.944444	Active	124	12:20:00	22:40:00	620	10.3333	12	22	2006-07-17 12:20:00	2006-07-17 22:40:00	10:20:00
M4	SN	M	A	B	No	2006	35	8	2006-08-29 08:10:00	2006-08-30	15:50:00	0.659722	Active	124	05:30:00	15:50:00	620	10.3333	5	15	2006-08-30 05:30:00	2006-08-30 15:50:00	10:20:00
M4	SN	M	A	HB	No	2007	30	7	2007-07-24 01:35:00	2007-07-25	22:25:00	0.934028	Active	124	12:05:00	22:25:00	620	10.3333	12	22	2007-07-25 12:05:00	2007-07-25 22:25:00	10:20:00
M4	SN	M	A	HB	No	2007	31	8	2007-07-31 01:35:00	2007-08-01	22:25:00	0.934028	Active	124	12:05:00	22:25:00	620	10.3333	12	22	2007-08-01 12:05:00	2007-08-01 22:25:00	10:20:00
M4	SN	M	A	PB	No	2007	39	9	2007-09-27 17:40:00	2007-09-28	06:20:00	0.263889	Inactive	124	20:00:00	06:20:00	620	10.3333	20	6	2007-09-27 20:00:00	2007-09-28 06:20:00	10:20:00
M1	SN	M	A	PB	No	2007	41	10	2007-10-11 16:40:00	2007-10-12	07:20:00	0.305556	Inactive	124	21:00:00	07:20:00	620	10.3333	21	7	2007-10-11 21:00:00	2007-10-12 07:20:00	10:20:00
M1	SN	M	A	PB	No	2007	42	10	2007-10-15 16:30:00	2007-10-16	07:30:00	0.3125	Inactive	124	21:10:00	07:30:00	620	10.3333	21	7	2007-10-15 21:10:00	2007-10-16 07:30:00	10:20:00
M12	SC	M	A	B	People	2012	39	9	2012-09-23 04:40:00	2012-09-24	19:20:00	0.805556	Inactive	124	09:00:00	19:20:00	620	10.3333	9	19	2012-09-24 09:00:00	2012-09-24 19:20:00	10:20:00
M1	SN	M	SA	HB	Post Cap	2006	21	5	2006-05-25 05:00:00	2006-05-26	19:00:00	0.791667	Inactive	123	08:45:00	19:00:00	615	10.25	8	19	2006-05-26 08:45:00	2006-05-26 19:00:00	10:15:00
M4	SN	M	A	HB	No	2006	28	7	2006-07-10 09:40:00	2006-07-11	14:20:00	0.597222	Active	123	04:05:00	14:20:00	615	10.25	4	14	2006-07-11 04:05:00	2006-07-11 14:20:00	10:15:00
M5	SN	M	SA	HB	No	2006	29	7	2006-07-17 02:10:00	2006-07-18	21:50:00	0.909722	Active	123	11:35:00	21:50:00	615	10.25	11	21	2006-07-18 11:35:00	2006-07-18 21:50:00	10:15:00
M5	SN	M	SA	B	No	2006	38	9	2006-09-16 16:50:00	2006-09-17	07:10:00	0.298611	Inactive	123	20:55:00	07:10:00	615	10.25	20	7	2006-09-16 20:55:00	2006-09-17 07:10:00	10:15:00
M3	SN	M	SA	B	No	2006	39	9	2006-09-23 17:50:00	2006-09-24	06:10:00	0.256944	Inactive	123	19:55:00	06:10:00	615	10.25	19	6	2006-09-23 19:55:00	2006-09-24 06:10:00	10:15:00
M3	SN	M	SA	PB	No	2006	39	9	2006-09-27 18:15:00	2006-09-28	05:45:00	0.239583	Inactive	123	19:30:00	05:45:00	615	10.25	19	5	2006-09-27 19:30:00	2006-09-28 05:45:00	10:15:00
M1	SN	M	SA	B	No	2006	39	9	2006-09-29 21:55:00	2006-09-30	02:05:00	0.0868056	Inactive	123	15:50:00	02:05:00	615	10.25	15	2	2006-09-29 15:50:00	2006-09-30 02:05:00	10:15:00
M3	SN	M	SA	PB	No	2006	40	10	2006-10-02 18:05:00	2006-10-03	05:55:00	0.246528	Inactive	123	19:40:00	05:55:00	615	10.25	19	5	2006-10-02 19:40:00	2006-10-03 05:55:00	10:15:00
M3	SN	M	SA	PB	No	2006	40	10	2006-10-05 18:20:00	2006-10-06	05:40:00	0.236111	Inactive	123	19:25:00	05:40:00	615	10.25	19	5	2006-10-05 19:25:00	2006-10-06 05:40:00	10:15:00
M3	SN	M	SA	PB	No	2006	41	10	2006-10-07 18:30:00	2006-10-08	05:30:00	0.229167	Inactive	123	19:15:00	05:30:00	615	10.25	19	5	2006-10-07 19:15:00	2006-10-08 05:30:00	10:15:00
M4	SN	M	A	HB	No	2007	21	5	2007-05-20 01:40:00	2007-05-21	22:20:00	0.930556	Active	123	12:05:00	22:20:00	615	10.25	12	22	2007-05-21 12:05:00	2007-05-21 22:20:00	10:15:00
M1	SN	M	A	HB	No	2007	23	6	2007-06-08 04:20:00	2007-06-09	19:40:00	0.819444	Inactive	123	09:25:00	19:40:00	615	10.25	9	19	2007-06-09 09:25:00	2007-06-09 19:40:00	10:15:00
M1	SN	M	A	HB	No	2007	29	7	2007-07-15 02:50:00	2007-07-16	21:10:00	0.881944	Active	123	10:55:00	21:10:00	615	10.25	10	21	2007-07-16 10:55:00	2007-07-16 21:10:00	10:15:00
M4	SN	M	A	PB	No	2007	41	10	2007-10-08 08:15:00	2007-10-09	15:45:00	0.65625	Active	123	05:30:00	15:45:00	615	10.25	5	15	2007-10-09 05:30:00	2007-10-09 15:45:00	10:15:00
M4	SN	M	A	PB	No	2006	40	10	2006-09-30 17:35:00	2006-10-01	06:25:00	0.267361	Inactive	122	20:15:00	06:25:00	610	10.1667	20	6	2006-09-30 20:15:00	2006-10-01 06:25:00	10:10:00
M5	SN	M	SA	HB	No	2007	21	5	2007-05-22 17:40:00	2007-05-23	06:20:00	0.263889	Inactive	122	20:10:00	06:20:00	610	10.1667	20	6	2007-05-22 20:10:00	2007-05-23 06:20:00	10:10:00
M1	SN	M	A	HB	No	2007	24	6	2007-06-09 12:15:00	2007-06-10	11:45:00	0.489583	Active	122	01:35:00	11:45:00	610	10.1667	1	11	2007-06-10 01:35:00	2007-06-10 11:45:00	10:10:00
M12	SC	M	A	B	No	2011	40	9	2011-09-28 17:05:00	2011-09-29	06:55:00	0.288194	Inactive	122	20:45:00	06:55:00	610	10.1667	20	6	2011-09-28 20:45:00	2011-09-29 06:55:00	10:10:00
M4	SN	M	A	HB	No	2006	22	6	2006-06-02 17:50:00	2006-06-03	06:10:00	0.256944	Inactive	121	20:05:00	06:10:00	605	10.0833	20	6	2006-06-02 20:05:00	2006-06-03 06:10:00	10:05:00
M5	SN	M	SA	B	No	2006	38	9	2006-09-22 17:50:00	2006-09-23	06:10:00	0.256944	Inactive	121	20:05:00	06:10:00	605	10.0833	20	6	2006-09-22 20:05:00	2006-09-23 06:10:00	10:05:00
M5	SN	M	SA	PB	No	2006	39	9	2006-09-28 17:55:00	2006-09-29	06:05:00	0.253472	Inactive	121	20:00:00	06:05:00	605	10.0833	20	6	2006-09-28 20:00:00	2006-09-29 06:05:00	10:05:00
M4	SN	M	A	PB	No	2006	39	9	2006-09-29 17:45:00	2006-09-30	06:15:00	0.260417	Inactive	121	20:10:00	06:15:00	605	10.0833	20	6	2006-09-29 20:10:00	2006-09-30 06:15:00	10:05:00
M4	SN	M	A	HB	No	2007	29	7	2007-07-16 08:55:00	2007-07-17	15:05:00	0.628472	Active	121	05:00:00	15:05:00	605	10.0833	5	15	2007-07-17 05:00:00	2007-07-17 15:05:00	10:05:00
M1	SN	M	A	PB	No	2007	36	9	2007-09-04 18:10:00	2007-09-05	05:50:00	0.243056	Inactive	121	19:45:00	05:50:00	605	10.0833	19	5	2007-09-04 19:45:00	2007-09-05 05:50:00	10:05:00
M1	SN	M	A	PB	No	2007	37	9	2007-09-09 17:30:00	2007-09-10	06:30:00	0.270833	Inactive	121	20:25:00	06:30:00	605	10.0833	20	6	2007-09-09 20:25:00	2007-09-10 06:30:00	10:05:00
M1	SN	M	A	PB	No	2007	39	9	2007-09-23 17:50:00	2007-09-24	06:10:00	0.256944	Inactive	121	20:05:00	06:10:00	605	10.0833	20	6	2007-09-23 20:05:00	2007-09-24 06:10:00	10:05:00
M1	SN	M	A	PB	No	2007	41	10	2007-10-07 05:05:00	2007-10-08	18:55:00	0.788194	Active	121	08:50:00	18:55:00	605	10.0833	8	18	2007-10-08 08:50:00	2007-10-08 18:55:00	10:05:00
M1	SN	M	A	HB	No	2008	20	5	2008-05-11 16:10:00	2008-05-12	07:50:00	0.326389	Inactive	121	21:45:00	07:50:00	605	10.0833	21	7	2008-05-11 21:45:00	2008-05-12 07:50:00	10:05:00
M12	SC	M	A	HB	No	2012	19	5	2012-05-07 04:55:00	2012-05-08	19:05:00	0.795139	Inactive	121	09:00:00	19:05:00	605	10.0833	9	19	2012-05-08 09:00:00	2012-05-08 19:05:00	10:05:00
M12	SC	M	A	B	People	2012	38	9	2012-09-15 06:20:00	2012-09-16	17:40:00	0.736111	Inactive	121	07:35:00	17:40:00	605	10.0833	7	17	2012-09-16 07:35:00	2012-09-16 17:40:00	10:05:00
M3	SN	M	SA	HB	No	2006	31	7	2006-07-30 15:45:00	2006-07-31	08:15:00	0.34375	Inactive	120	22:15:00	08:15:00	600	10	22	8	2006-07-30 22:15:00	2006-07-31 08:15:00	10:00:00
M1	SN	M	SA	B	No	2006	33	8	2006-08-15 23:35:00	2006-08-16	00:25:00	0.0173611	Inactive	120	14:25:00	00:25:00	600	10	14	0	2006-08-15 14:25:00	2006-08-16 00:25:00	10:00:00
M4	SN	M	A	B	No	2006	38	9	2006-09-18 07:30:00	2006-09-19	16:30:00	0.6875	Active	120	06:30:00	16:30:00	600	10	6	16	2006-09-19 06:30:00	2006-09-19 16:30:00	10:00:00
M5	SN	M	SA	PB	No	2006	40	10	2006-10-01 17:45:00	2006-10-02	06:15:00	0.260417	Inactive	120	20:15:00	06:15:00	600	10	20	6	2006-10-01 20:15:00	2006-10-02 06:15:00	10:00:00
M5	SN	M	SA	PB	No	2006	40	10	2006-10-04 17:35:00	2006-10-05	06:25:00	0.267361	Inactive	120	20:25:00	06:25:00	600	10	20	6	2006-10-04 20:25:00	2006-10-05 06:25:00	10:00:00
M4	SN	M	A	HB	No	2007	28	7	2007-07-13 08:55:00	2007-07-14	15:05:00	0.628472	Active	120	05:05:00	15:05:00	600	10	5	15	2007-07-14 05:05:00	2007-07-14 15:05:00	10:00:00
M1	SN	M	A	HB	No	2007	34	8	2007-08-20 18:10:00	2007-08-21	05:50:00	0.243056	Inactive	120	19:50:00	05:50:00	600	10	19	5	2007-08-20 19:50:00	2007-08-21 05:50:00	10:00:00
M10	SN	M	A	HB	Post Cap	2010	25	6	2010-06-12 15:45:00	2010-06-13	08:15:00	0.34375	Inactive	120	22:15:00	08:15:00	600	10	22	8	2010-06-12 22:15:00	2010-06-13 08:15:00	10:00:00
M12	SC	M	A	PB	People	2011	41	10	2011-10-02 17:40:00	2011-10-03	06:20:00	0.263889	Inactive	120	20:20:00	06:20:00	600	10	20	6	2011-10-02 20:20:00	2011-10-03 06:20:00	10:00:00
M12	SC	M	A	PB	People	2011	41	10	2011-10-03 05:45:00	2011-10-04	18:15:00	0.760417	Inactive	120	08:15:00	18:15:00	600	10	8	18	2011-10-04 08:15:00	2011-10-04 18:15:00	10:00:00
M12	SC	M	A	HB	No	2012	20	5	2012-05-12 05:00:00	2012-05-13	19:00:00	0.791667	Inactive	120	09:00:00	19:00:00	600	10	9	19	2012-05-13 09:00:00	2012-05-13 19:00:00	10:00:00
M12	SC	M	A	HB	No	2012	20	5	2012-05-13 05:40:00	2012-05-14	18:20:00	0.763889	Inactive	120	08:20:00	18:20:00	600	10	8	18	2012-05-14 08:20:00	2012-05-14 18:20:00	10:00:00
M12	SC	M	A	HB	No	2012	21	5	2012-05-24 05:30:00	2012-05-25	18:30:00	0.770833	Inactive	120	08:30:00	18:30:00	600	10	8	18	2012-05-25 08:30:00	2012-05-25 18:30:00	10:00:00
M12	SC	M	A	PB	People	2012	40	10	2012-10-05 06:10:00	2012-10-06	17:50:00	0.743056	Inactive	120	07:50:00	17:50:00	600	10	7	17	2012-10-06 07:50:00	2012-10-06 17:50:00	10:00:00
M2	SN	M	SA	HB	Post Cap	2005	22	5	2005-05-26 16:00:00	2005-05-27	08:00:00	0.333333	Inactive	119	22:05:00	08:00:00	595	9.91667	22	8	2005-05-26 22:05:00	2005-05-27 08:00:00	9:55:00
M2	SN	M	SA	HB	No	2005	26	6	2005-06-18 00:55:00	2005-06-19	23:05:00	0.961806	Active	119	13:10:00	23:05:00	595	9.91667	13	23	2005-06-19 13:10:00	2005-06-19 23:05:00	9:55:00
M1	SN	M	SA	HB	No	2006	24	6	2006-06-13 15:10:00	2006-06-14	08:50:00	0.368056	Inactive	119	22:55:00	08:50:00	595	9.91667	22	8	2006-06-13 22:55:00	2006-06-14 08:50:00	9:55:00
M5	SN	M	SA	B	No	2006	35	9	2006-08-31 03:10:00	2006-09-01	20:50:00	0.868056	Active	119	10:55:00	20:50:00	595	9.91667	10	20	2006-09-01 10:55:00	2006-09-01 20:50:00	9:55:00
M1	SN	M	SA	B	No	2006	38	9	2006-09-19 22:05:00	2006-09-20	01:55:00	0.0798611	Inactive	119	16:00:00	01:55:00	595	9.91667	16	1	2006-09-19 16:00:00	2006-09-20 01:55:00	9:55:00
M3	SN	M	SA	B	No	2006	39	9	2006-09-24 18:10:00	2006-09-25	05:50:00	0.243056	Inactive	119	19:55:00	05:50:00	595	9.91667	19	5	2006-09-24 19:55:00	2006-09-25 05:50:00	9:55:00
M5	SN	M	SA	PB	No	2006	39	9	2006-09-27 17:50:00	2006-09-28	06:10:00	0.256944	Inactive	119	20:15:00	06:10:00	595	9.91667	20	6	2006-09-27 20:15:00	2006-09-28 06:10:00	9:55:00
M4	SN	M	A	HB	No	2007	32	8	2007-08-09 01:25:00	2007-08-10	22:35:00	0.940972	Active	119	12:40:00	22:35:00	595	9.91667	12	22	2007-08-10 12:40:00	2007-08-10 22:35:00	9:55:00
M1	SN	M	A	HB	No	2007	34	8	2007-08-18 17:40:00	2007-08-19	06:20:00	0.263889	Inactive	119	20:25:00	06:20:00	595	9.91667	20	6	2007-08-18 20:25:00	2007-08-19 06:20:00	9:55:00
M7	SN	M	A	HB	No	2010	27	6	2010-06-26 14:55:00	2010-06-27	09:05:00	0.378472	Inactive	119	23:10:00	09:05:00	595	9.91667	23	9	2010-06-26 23:10:00	2010-06-27 09:05:00	9:55:00
M1	SN	M	SA	HB	Post Cap	2006	21	5	2006-05-23 08:05:00	2006-05-24	15:55:00	0.663194	Inactive	118	06:05:00	15:55:00	590	9.83333	6	15	2006-05-24 06:05:00	2006-05-24 15:55:00	9:50:00
M5	SN	M	SA	HB	No	2006	22	6	2006-06-02 17:20:00	2006-06-03	06:40:00	0.277778	Inactive	118	20:50:00	06:40:00	590	9.83333	20	6	2006-06-02 20:50:00	2006-06-03 06:40:00	9:50:00
M4	SN	M	A	B	No	2006	34	8	2006-08-24 09:10:00	2006-08-25	14:50:00	0.618056	Active	118	05:00:00	14:50:00	590	9.83333	5	14	2006-08-25 05:00:00	2006-08-25 14:50:00	9:50:00
M1	SN	M	SA	B	No	2006	38	9	2006-09-21 23:00:00	2006-09-22	01:00:00	0.0416667	Inactive	118	15:10:00	01:00:00	590	9.83333	15	1	2006-09-21 15:10:00	2006-09-22 01:00:00	9:50:00
M5	SN	M	SA	B	No	2006	39	9	2006-09-24 17:40:00	2006-09-25	06:20:00	0.263889	Inactive	118	20:30:00	06:20:00	590	9.83333	20	6	2006-09-24 20:30:00	2006-09-25 06:20:00	9:50:00
M1	SN	M	SA	PB	No	2006	41	10	2006-10-07 21:50:00	2006-10-08	02:10:00	0.0902778	Inactive	118	16:20:00	02:10:00	590	9.83333	16	2	2006-10-07 16:20:00	2006-10-08 02:10:00	9:50:00
M4	SN	M	A	HB	No	2007	25	6	2007-06-20 15:40:00	2007-06-21	08:20:00	0.347222	Inactive	118	22:30:00	08:20:00	590	9.83333	22	8	2007-06-20 22:30:00	2007-06-21 08:20:00	9:50:00
M1	SN	M	A	HB	No	2007	29	7	2007-07-19 01:30:00	2007-07-20	22:30:00	0.9375	Active	118	12:40:00	22:30:00	590	9.83333	12	22	2007-07-20 12:40:00	2007-07-20 22:30:00	9:50:00
M1	SN	M	A	PB	No	2007	37	9	2007-09-11 18:05:00	2007-09-12	05:55:00	0.246528	Inactive	118	20:05:00	05:55:00	590	9.83333	20	5	2007-09-11 20:05:00	2007-09-12 05:55:00	9:50:00
M1	SN	M	A	PB	No	2007	44	10	2007-10-28 05:30:00	2007-10-29	18:30:00	0.770833	Active	118	08:40:00	18:30:00	590	9.83333	8	18	2007-10-29 08:40:00	2007-10-29 18:30:00	9:50:00
M12	SC	M	A	PB	People	2011	52	12	2011-12-21 19:25:00	2011-12-22	04:35:00	0.190972	Inactive	118	18:45:00	04:35:00	590	9.83333	18	4	2011-12-21 18:45:00	2011-12-22 04:35:00	9:50:00
M12	SC	M	A	B	People	2012	38	9	2012-09-17 05:45:00	2012-09-18	18:15:00	0.760417	Inactive	118	08:25:00	18:15:00	590	9.83333	8	18	2012-09-18 08:25:00	2012-09-18 18:15:00	9:50:00
M12	SC	M	A	B	People	2012	39	9	2012-09-27 21:15:00	2012-09-28	02:45:00	0.114583	Active	118	16:55:00	02:45:00	590	9.83333	16	2	2012-09-27 16:55:00	2012-09-28 02:45:00	9:50:00
M3	SN	M	SA	HB	No	2006	24	6	2006-06-10 16:15:00	2006-06-11	07:45:00	0.322917	Inactive	117	22:00:00	07:45:00	585	9.75	22	7	2006-06-10 22:00:00	2006-06-11 07:45:00	9:45:00
M5	SN	M	SA	HB	No	2006	25	6	2006-06-22 01:20:00	2006-06-23	22:40:00	0.944444	Active	117	12:55:00	22:40:00	585	9.75	12	22	2006-06-23 12:55:00	2006-06-23 22:40:00	9:45:00
M3	SN	M	SA	HB	No	2006	28	7	2006-07-12 06:30:00	2006-07-13	17:30:00	0.729167	Active	117	07:45:00	17:30:00	585	9.75	7	17	2006-07-13 07:45:00	2006-07-13 17:30:00	9:45:00
M1	SN	M	SA	B	No	2006	37	9	2006-09-10 22:10:00	2006-09-11	01:50:00	0.0763889	Inactive	117	16:05:00	01:50:00	585	9.75	16	1	2006-09-10 16:05:00	2006-09-11 01:50:00	9:45:00
M3	SN	M	SA	B	No	2006	38	9	2006-09-17 18:10:00	2006-09-18	05:50:00	0.243056	Inactive	117	20:05:00	05:50:00	585	9.75	20	5	2006-09-17 20:05:00	2006-09-18 05:50:00	9:45:00
M5	SN	M	SA	PB	No	2006	39	9	2006-09-29 18:00:00	2006-09-30	06:00:00	0.25	Inactive	117	20:15:00	06:00:00	585	9.75	20	6	2006-09-29 20:15:00	2006-09-30 06:00:00	9:45:00
M1	SN	M	A	HB	No	2007	29	7	2007-07-19 17:15:00	2007-07-20	06:45:00	0.28125	Inactive	117	21:00:00	06:45:00	585	9.75	21	6	2007-07-19 21:00:00	2007-07-20 06:45:00	9:45:00
M1	SN	M	A	PB	No	2007	39	9	2007-09-22 17:50:00	2007-09-23	06:10:00	0.256944	Inactive	117	20:25:00	06:10:00	585	9.75	20	6	2007-09-22 20:25:00	2007-09-23 06:10:00	9:45:00
M4	SN	M	A	PB	No	2007	40	10	2007-10-01 18:30:00	2007-10-02	05:30:00	0.229167	Inactive	117	19:45:00	05:30:00	585	9.75	19	5	2007-10-01 19:45:00	2007-10-02 05:30:00	9:45:00
M12	SC	M	A	PB	People	2011	42	10	2011-10-08 05:30:00	2011-10-09	18:30:00	0.770833	Inactive	117	08:45:00	18:30:00	585	9.75	8	18	2011-10-09 08:45:00	2011-10-09 18:30:00	9:45:00
M12	SC	M	A	HB	No	2012	22	5	2012-05-27 05:45:00	2012-05-28	18:15:00	0.760417	Inactive	117	08:30:00	18:15:00	585	9.75	8	18	2012-05-28 08:30:00	2012-05-28 18:15:00	9:45:00
M12	SC	M	A	HB	No	2012	27	7	2012-07-02 21:20:00	2012-07-03	02:40:00	0.111111	Active	117	16:55:00	02:40:00	585	9.75	16	2	2012-07-02 16:55:00	2012-07-03 02:40:00	9:45:00
M12	SC	M	A	HB	No	2012	32	8	2012-08-10 00:40:00	2012-08-11	23:20:00	0.972222	Active	117	13:35:00	23:20:00	585	9.75	13	23	2012-08-11 13:35:00	2012-08-11 23:20:00	9:45:00
M3	SN	M	SA	HB	No	2006	28	7	2006-07-10 16:45:00	2006-07-11	07:15:00	0.302083	Inactive	116	21:35:00	07:15:00	580	9.66667	21	7	2006-07-10 21:35:00	2006-07-11 07:15:00	9:40:00
M5	SN	M	SA	B	No	2006	37	9	2006-09-14 17:40:00	2006-09-15	06:20:00	0.263889	Inactive	116	20:40:00	06:20:00	580	9.66667	20	6	2006-09-14 20:40:00	2006-09-15 06:20:00	9:40:00
M4	SN	M	A	B	No	2006	38	9	2006-09-21 18:00:00	2006-09-22	06:00:00	0.25	Inactive	116	20:20:00	06:00:00	580	9.66667	20	6	2006-09-21 20:20:00	2006-09-22 06:00:00	9:40:00
M5	SN	M	SA	PB	No	2006	40	10	2006-10-03 17:40:00	2006-10-04	06:20:00	0.263889	Inactive	116	20:40:00	06:20:00	580	9.66667	20	6	2006-10-03 20:40:00	2006-10-04 06:20:00	9:40:00
M3	SN	M	SA	PB	No	2006	41	10	2006-10-10 19:50:00	2006-10-11	04:10:00	0.173611	Inactive	116	18:30:00	04:10:00	580	9.66667	18	4	2006-10-10 18:30:00	2006-10-11 04:10:00	9:40:00
M4	SN	M	A	HB	No	2007	17	4	2007-04-21 17:35:00	2007-04-22	06:25:00	0.267361	Inactive	116	20:45:00	06:25:00	580	9.66667	20	6	2007-04-21 20:45:00	2007-04-22 06:25:00	9:40:00
M4	SN	M	A	HB	No	2007	26	6	2007-06-29 09:20:00	2007-06-30	14:40:00	0.611111	Inactive	116	05:00:00	14:40:00	580	9.66667	5	14	2007-06-30 05:00:00	2007-06-30 14:40:00	9:40:00
M4	SN	M	A	HB	No	2007	31	8	2007-07-31 23:30:00	2007-08-01	00:30:00	0.0208333	Active	116	14:50:00	00:30:00	580	9.66667	14	0	2007-07-31 14:50:00	2007-08-01 00:30:00	9:40:00
M1	SN	M	A	PB	No	2007	38	9	2007-09-15 18:15:00	2007-09-16	05:45:00	0.239583	Inactive	116	20:05:00	05:45:00	580	9.66667	20	5	2007-09-15 20:05:00	2007-09-16 05:45:00	9:40:00
M12	SC	M	A	B	No	2011	40	9	2011-09-27 17:55:00	2011-09-28	06:05:00	0.253472	Inactive	116	20:25:00	06:05:00	580	9.66667	20	6	2011-09-27 20:25:00	2011-09-28 06:05:00	9:40:00
M12	SC	M	A	HB	No	2012	22	6	2012-05-31 06:05:00	2012-06-01	17:55:00	0.746528	Inactive	116	08:15:00	17:55:00	580	9.66667	8	17	2012-06-01 08:15:00	2012-06-01 17:55:00	9:40:00
M12	SC	M	A	HB	No	2012	24	6	2012-06-09 06:05:00	2012-06-10	17:55:00	0.746528	Inactive	116	08:15:00	17:55:00	580	9.66667	8	17	2012-06-10 08:15:00	2012-06-10 17:55:00	9:40:00
M12	SC	M	A	HB	No	2012	25	6	2012-06-21 12:20:00	2012-06-22	11:40:00	0.486111	Inactive	116	02:00:00	11:40:00	580	9.66667	2	11	2012-06-22 02:00:00	2012-06-22 11:40:00	9:40:00
M12	SC	M	A	HB	No	2012	32	8	2012-08-09 01:30:00	2012-08-10	22:30:00	0.9375	Active	116	12:50:00	22:30:00	580	9.66667	12	22	2012-08-10 12:50:00	2012-08-10 22:30:00	9:40:00
M12	SC	M	A	B	No	2012	33	8	2012-08-15 23:50:00	2012-08-16	00:10:00	0.00694444	Active	116	14:30:00	00:10:00	580	9.66667	14	0	2012-08-15 14:30:00	2012-08-16 00:10:00	9:40:00
M2	SN	M	SA	HB	No	2005	26	6	2005-06-23 10:30:00	2005-06-24	13:30:00	0.5625	Active	115	03:55:00	13:30:00	575	9.58333	3	13	2005-06-24 03:55:00	2005-06-24 13:30:00	9:35:00
M4	SN	M	A	HB	No	2006	22	6	2006-05-31 08:15:00	2006-06-01	15:45:00	0.65625	Active	115	06:10:00	15:45:00	575	9.58333	6	15	2006-06-01 06:10:00	2006-06-01 15:45:00	9:35:00
M4	SN	M	A	HB	No	2006	23	6	2006-06-06 17:10:00	2006-06-07	06:50:00	0.284722	Inactive	115	21:15:00	06:50:00	575	9.58333	21	6	2006-06-06 21:15:00	2006-06-07 06:50:00	9:35:00
M5	SN	M	SA	HB	No	2006	33	8	2006-08-12 16:40:00	2006-08-13	07:20:00	0.305556	Inactive	115	21:45:00	07:20:00	575	9.58333	21	7	2006-08-12 21:45:00	2006-08-13 07:20:00	9:35:00
M5	SN	M	SA	B	No	2006	37	9	2006-09-15 17:45:00	2006-09-16	06:15:00	0.260417	Inactive	115	20:40:00	06:15:00	575	9.58333	20	6	2006-09-15 20:40:00	2006-09-16 06:15:00	9:35:00
M1	SN	M	SA	B	No	2006	37	9	2006-09-15 13:00:00	2006-09-16	11:00:00	0.458333	Active	115	01:25:00	11:00:00	575	9.58333	1	11	2006-09-16 01:25:00	2006-09-16 11:00:00	9:35:00
M4	SN	M	A	B	No	2006	38	9	2006-09-18 17:40:00	2006-09-19	06:20:00	0.263889	Inactive	115	20:45:00	06:20:00	575	9.58333	20	6	2006-09-18 20:45:00	2006-09-19 06:20:00	9:35:00
M4	SN	M	A	B	No	2006	38	9	2006-09-19 17:50:00	2006-09-20	06:10:00	0.256944	Inactive	115	20:35:00	06:10:00	575	9.58333	20	6	2006-09-19 20:35:00	2006-09-20 06:10:00	9:35:00
M5	SN	M	SA	PB	No	2006	39	9	2006-09-24 03:50:00	2006-09-25	20:10:00	0.840278	Active	115	10:35:00	20:10:00	575	9.58333	10	20	2006-09-25 10:35:00	2006-09-25 20:10:00	9:35:00
M4	SN	M	A	HB	No	2007	17	4	2007-04-25 05:20:00	2007-04-26	18:40:00	0.777778	Inactive	115	09:05:00	18:40:00	575	9.58333	9	18	2007-04-26 09:05:00	2007-04-26 18:40:00	9:35:00
M5	SN	M	SA	HB	No	2007	22	6	2007-05-31 16:50:00	2007-06-01	07:10:00	0.298611	Inactive	115	21:35:00	07:10:00	575	9.58333	21	7	2007-05-31 21:35:00	2007-06-01 07:10:00	9:35:00
M4	SN	M	A	HB	No	2007	27	7	2007-07-02 01:05:00	2007-07-03	22:55:00	0.954861	Active	115	13:20:00	22:55:00	575	9.58333	13	22	2007-07-03 13:20:00	2007-07-03 22:55:00	9:35:00
M4	SN	M	A	HB	No	2007	30	7	2007-07-22 01:40:00	2007-07-23	22:20:00	0.930556	Active	115	12:45:00	22:20:00	575	9.58333	12	22	2007-07-23 12:45:00	2007-07-23 22:20:00	9:35:00
M4	SN	M	A	HB	No	2007	32	8	2007-08-10 02:15:00	2007-08-11	21:45:00	0.90625	Active	115	12:10:00	21:45:00	575	9.58333	12	21	2007-08-11 12:10:00	2007-08-11 21:45:00	9:35:00
M1	SN	M	A	PB	No	2007	37	9	2007-09-13 18:30:00	2007-09-14	05:30:00	0.229167	Inactive	115	19:55:00	05:30:00	575	9.58333	19	5	2007-09-13 19:55:00	2007-09-14 05:30:00	9:35:00
M4	SN	M	A	PB	No	2007	40	10	2007-10-03 18:20:00	2007-10-04	05:40:00	0.236111	Inactive	115	20:05:00	05:40:00	575	9.58333	20	5	2007-10-03 20:05:00	2007-10-04 05:40:00	9:35:00
M1	SN	M	A	HB	No	2008	20	5	2008-05-16 06:55:00	2008-05-17	17:05:00	0.711806	Inactive	115	07:30:00	17:05:00	575	9.58333	7	17	2008-05-17 07:30:00	2008-05-17 17:05:00	9:35:00
M7	SN	M	A	HB	No	2010	25	6	2010-06-17 03:15:00	2010-06-18	20:45:00	0.864583	Active	115	11:10:00	20:45:00	575	9.58333	11	20	2010-06-18 11:10:00	2010-06-18 20:45:00	9:35:00
M12	SC	M	A	PB	People	2011	43	10	2011-10-18 05:15:00	2011-10-19	18:45:00	0.78125	Inactive	115	09:10:00	18:45:00	575	9.58333	9	18	2011-10-19 09:10:00	2011-10-19 18:45:00	9:35:00
M12	SC	M	A	PB	People	2011	47	11	2011-11-15 16:40:00	2011-11-16	07:20:00	0.305556	Active	115	21:45:00	07:20:00	575	9.58333	21	7	2011-11-15 21:45:00	2011-11-16 07:20:00	9:35:00
M12	SC	M	A	HB	No	2012	21	5	2012-05-21 05:50:00	2012-05-22	18:10:00	0.756944	Inactive	115	08:35:00	18:10:00	575	9.58333	8	18	2012-05-22 08:35:00	2012-05-22 18:10:00	9:35:00
M12	SC	M	A	B	No	2012	36	9	2012-09-01 08:05:00	2012-09-02	15:55:00	0.663194	Active	115	06:20:00	15:55:00	575	9.58333	6	15	2012-09-02 06:20:00	2012-09-02 15:55:00	9:35:00
M12	SC	M	A	B	No	2012	37	9	2012-09-09 18:05:00	2012-09-10	05:55:00	0.246528	Inactive	115	20:20:00	05:55:00	575	9.58333	20	5	2012-09-09 20:20:00	2012-09-10 05:55:00	9:35:00
M3	SN	M	SA	HB	No	2006	21	5	2006-05-24 16:15:00	2006-05-25	07:45:00	0.322917	Inactive	114	22:15:00	07:45:00	570	9.5	22	7	2006-05-24 22:15:00	2006-05-25 07:45:00	9:30:00
M1	SN	M	SA	HB	No	2006	23	6	2006-06-08 16:30:00	2006-06-09	07:30:00	0.3125	Inactive	114	22:00:00	07:30:00	570	9.5	22	7	2006-06-08 22:00:00	2006-06-09 07:30:00	9:30:00
M5	SN	M	SA	HB	No	2006	30	7	2006-07-27 02:20:00	2006-07-28	21:40:00	0.902778	Active	114	12:10:00	21:40:00	570	9.5	12	21	2006-07-28 12:10:00	2006-07-28 21:40:00	9:30:00
M1	SN	M	SA	B	No	2006	34	8	2006-08-25 13:35:00	2006-08-26	10:25:00	0.434028	Active	114	00:55:00	10:25:00	570	9.5	0	10	2006-08-26 00:55:00	2006-08-26 10:25:00	9:30:00
M1	SN	M	SA	B	No	2006	37	9	2006-09-09 22:15:00	2006-09-10	01:45:00	0.0729167	Inactive	114	16:15:00	01:45:00	570	9.5	16	1	2006-09-09 16:15:00	2006-09-10 01:45:00	9:30:00
M3	SN	M	SA	B	No	2006	37	9	2006-09-12 18:10:00	2006-09-13	05:50:00	0.243056	Inactive	114	20:20:00	05:50:00	570	9.5	20	5	2006-09-12 20:20:00	2006-09-13 05:50:00	9:30:00
M5	SN	M	SA	B	No	2006	37	9	2006-09-13 17:50:00	2006-09-14	06:10:00	0.256944	Inactive	114	20:40:00	06:10:00	570	9.5	20	6	2006-09-13 20:40:00	2006-09-14 06:10:00	9:30:00
M4	SN	M	A	PB	No	2006	42	10	2006-10-16 15:35:00	2006-10-17	08:25:00	0.350694	Inactive	114	22:55:00	08:25:00	570	9.5	22	8	2006-10-16 22:55:00	2006-10-17 08:25:00	9:30:00
M5	SN	M	SA	HB	No	2007	22	5	2007-05-26 16:05:00	2007-05-27	07:55:00	0.329861	Inactive	114	22:25:00	07:55:00	570	9.5	22	7	2007-05-26 22:25:00	2007-05-27 07:55:00	9:30:00
M1	SN	M	A	HB	No	2007	26	6	2007-06-29 16:30:00	2007-06-30	07:30:00	0.3125	Inactive	114	22:00:00	07:30:00	570	9.5	22	7	2007-06-29 22:00:00	2007-06-30 07:30:00	9:30:00
M4	SN	M	A	PB	No	2007	37	9	2007-09-14 18:25:00	2007-09-15	05:35:00	0.232639	Inactive	114	20:05:00	05:35:00	570	9.5	20	5	2007-09-14 20:05:00	2007-09-15 05:35:00	9:30:00
M4	SN	M	A	PB	No	2007	41	10	2007-10-07 17:40:00	2007-10-08	06:20:00	0.263889	Inactive	114	20:50:00	06:20:00	570	9.5	20	6	2007-10-07 20:50:00	2007-10-08 06:20:00	9:30:00
M7	SN	M	A	HB	No	2010	26	6	2010-06-19 16:25:00	2010-06-20	07:35:00	0.315972	Inactive	114	22:05:00	07:35:00	570	9.5	22	7	2010-06-19 22:05:00	2010-06-20 07:35:00	9:30:00
M12	SC	M	A	HB	People	2012	17	4	2012-04-25 05:50:00	2012-04-26	18:10:00	0.756944	Inactive	114	08:40:00	18:10:00	570	9.5	8	18	2012-04-26 08:40:00	2012-04-26 18:10:00	9:30:00
M12	SC	M	A	HB	No	2012	22	5	2012-05-30 05:55:00	2012-05-31	18:05:00	0.753472	Inactive	114	08:35:00	18:05:00	570	9.5	8	18	2012-05-31 08:35:00	2012-05-31 18:05:00	9:30:00
M12	SC	M	A	HB	No	2012	23	6	2012-06-07 05:55:00	2012-06-08	18:05:00	0.753472	Inactive	114	08:35:00	18:05:00	570	9.5	8	18	2012-06-08 08:35:00	2012-06-08 18:05:00	9:30:00
M12	SC	M	A	PB	People	2012	40	10	2012-10-01 05:05:00	2012-10-02	18:55:00	0.788194	Inactive	114	09:25:00	18:55:00	570	9.5	9	18	2012-10-02 09:25:00	2012-10-02 18:55:00	9:30:00
M2	SN	M	SA	HB	No	2005	24	6	2005-06-06 16:50:00	2005-06-07	07:10:00	0.298611	Inactive	113	21:45:00	07:10:00	565	9.41667	21	7	2005-06-06 21:45:00	2005-06-07 07:10:00	9:25:00
M2	SN	M	SA	HB	No	2005	25	6	2005-06-16 23:55:00	2005-06-17	00:05:00	0.00347222	Active	113	14:40:00	00:05:00	565	9.41667	14	0	2005-06-16 14:40:00	2005-06-17 00:05:00	9:25:00
M2	SN	M	SA	HB	No	2005	26	6	2005-06-22 15:55:00	2005-06-23	08:05:00	0.336806	Inactive	113	22:40:00	08:05:00	565	9.41667	22	8	2005-06-22 22:40:00	2005-06-23 08:05:00	9:25:00
M2	SN	M	SA	HB	No	2005	27	6	2005-06-27 01:40:00	2005-06-28	22:20:00	0.930556	Inactive	113	12:55:00	22:20:00	565	9.41667	12	22	2005-06-28 12:55:00	2005-06-28 22:20:00	9:25:00
M3	SN	M	SA	HB	Post Cap	2006	21	5	2006-05-21 18:25:00	2006-05-22	05:35:00	0.232639	Inactive	113	20:10:00	05:35:00	565	9.41667	20	5	2006-05-21 20:10:00	2006-05-22 05:35:00	9:25:00
M3	SN	M	SA	HB	No	2006	23	6	2006-06-06 16:45:00	2006-06-07	07:15:00	0.302083	Inactive	113	21:50:00	07:15:00	565	9.41667	21	7	2006-06-06 21:50:00	2006-06-07 07:15:00	9:25:00
M1	SN	M	SA	HB	No	2006	29	7	2006-07-15 23:55:00	2006-07-16	00:05:00	0.00347222	Active	113	14:40:00	00:05:00	565	9.41667	14	0	2006-07-15 14:40:00	2006-07-16 00:05:00	9:25:00
M5	SN	M	SA	HB	No	2006	32	8	2006-08-11 17:40:00	2006-08-12	06:20:00	0.263889	Inactive	113	20:55:00	06:20:00	565	9.41667	20	6	2006-08-11 20:55:00	2006-08-12 06:20:00	9:25:00
M1	SN	M	SA	B	No	2006	35	8	2006-08-29 21:35:00	2006-08-30	02:25:00	0.100694	Inactive	113	17:00:00	02:25:00	565	9.41667	17	2	2006-08-29 17:00:00	2006-08-30 02:25:00	9:25:00
M4	SN	M	A	B	No	2006	37	9	2006-09-13 02:40:00	2006-09-14	21:20:00	0.888889	Active	113	11:55:00	21:20:00	565	9.41667	11	21	2006-09-14 11:55:00	2006-09-14 21:20:00	9:25:00
M3	SN	M	SA	B	No	2006	37	9	2006-09-15 18:30:00	2006-09-16	05:30:00	0.229167	Inactive	113	20:05:00	05:30:00	565	9.41667	20	5	2006-09-15 20:05:00	2006-09-16 05:30:00	9:25:00
M1	SN	M	SA	B	No	2006	38	9	2006-09-17 22:35:00	2006-09-18	01:25:00	0.0590278	Inactive	113	16:00:00	01:25:00	565	9.41667	16	1	2006-09-17 16:00:00	2006-09-18 01:25:00	9:25:00
M5	SN	M	SA	B	No	2006	38	9	2006-09-17 17:50:00	2006-09-18	06:10:00	0.256944	Inactive	113	20:45:00	06:10:00	565	9.41667	20	6	2006-09-17 20:45:00	2006-09-18 06:10:00	9:25:00
M4	SN	M	A	B	No	2006	38	9	2006-09-17 17:30:00	2006-09-18	06:30:00	0.270833	Inactive	113	21:05:00	06:30:00	565	9.41667	21	6	2006-09-17 21:05:00	2006-09-18 06:30:00	9:25:00
M5	SN	M	SA	B	No	2006	38	9	2006-09-18 17:25:00	2006-09-19	06:35:00	0.274306	Inactive	113	21:10:00	06:35:00	565	9.41667	21	6	2006-09-18 21:10:00	2006-09-19 06:35:00	9:25:00
M3	SN	M	SA	B	No	2006	39	9	2006-09-25 18:40:00	2006-09-26	05:20:00	0.222222	Inactive	113	19:55:00	05:20:00	565	9.41667	19	5	2006-09-25 19:55:00	2006-09-26 05:20:00	9:25:00
M5	SN	M	SA	HB	No	2007	22	5	2007-05-29 18:00:00	2007-05-30	06:00:00	0.25	Inactive	113	20:35:00	06:00:00	565	9.41667	20	6	2007-05-29 20:35:00	2007-05-30 06:00:00	9:25:00
M4	SN	M	A	HB	No	2007	24	6	2007-06-10 15:55:00	2007-06-11	08:05:00	0.336806	Inactive	113	22:40:00	08:05:00	565	9.41667	22	8	2007-06-10 22:40:00	2007-06-11 08:05:00	9:25:00
M4	SN	M	A	HB	No	2007	25	6	2007-06-17 10:05:00	2007-06-18	13:55:00	0.579861	Active	113	04:30:00	13:55:00	565	9.41667	4	13	2007-06-18 04:30:00	2007-06-18 13:55:00	9:25:00
M1	SN	M	A	HB	No	2007	30	7	2007-07-25 01:50:00	2007-07-26	22:10:00	0.923611	Active	113	12:45:00	22:10:00	565	9.41667	12	22	2007-07-26 12:45:00	2007-07-26 22:10:00	9:25:00
M4	SN	M	A	HB	No	2007	32	8	2007-08-06 02:35:00	2007-08-07	21:25:00	0.892361	Active	113	12:00:00	21:25:00	565	9.41667	12	21	2007-08-07 12:00:00	2007-08-07 21:25:00	9:25:00
M4	SN	M	A	PB	No	2007	38	9	2007-09-18 18:25:00	2007-09-19	05:35:00	0.232639	Inactive	113	20:10:00	05:35:00	565	9.41667	20	5	2007-09-18 20:10:00	2007-09-19 05:35:00	9:25:00
M4	SN	M	A	PB	No	2007	39	9	2007-09-22 18:05:00	2007-09-23	05:55:00	0.246528	Inactive	113	20:30:00	05:55:00	565	9.41667	20	5	2007-09-22 20:30:00	2007-09-23 05:55:00	9:25:00
M10	SN	M	A	HB	No	2010	33	8	2010-08-09 18:05:00	2010-08-10	05:55:00	0.246528	Inactive	113	20:30:00	05:55:00	565	9.41667	20	5	2010-08-09 20:30:00	2010-08-10 05:55:00	9:25:00
M12	SC	M	A	PB	People	2011	43	10	2011-10-20 05:55:00	2011-10-21	18:05:00	0.753472	Inactive	113	08:40:00	18:05:00	565	9.41667	8	18	2011-10-21 08:40:00	2011-10-21 18:05:00	9:25:00
M12	SC	M	A	PB	People	2011	44	10	2011-10-25 06:25:00	2011-10-26	17:35:00	0.732639	Inactive	113	08:10:00	17:35:00	565	9.41667	8	17	2011-10-26 08:10:00	2011-10-26 17:35:00	9:25:00
M12	SC	M	A	HB	No	2012	32	8	2012-08-08 15:55:00	2012-08-09	08:05:00	0.336806	Inactive	113	22:40:00	08:05:00	565	9.41667	22	8	2012-08-08 22:40:00	2012-08-09 08:05:00	9:25:00
M5	SN	M	SA	HB	No	2006	22	5	2006-05-27 16:20:00	2006-05-28	07:40:00	0.319444	Inactive	112	22:20:00	07:40:00	560	9.33333	22	7	2006-05-27 22:20:00	2006-05-28 07:40:00	9:20:00
M5	SN	M	SA	HB	No	2006	24	6	2006-06-12 17:15:00	2006-06-13	06:45:00	0.28125	Inactive	112	21:25:00	06:45:00	560	9.33333	21	6	2006-06-12 21:25:00	2006-06-13 06:45:00	9:20:00
M3	SN	M	SA	HB	No	2006	28	7	2006-07-14 16:50:00	2006-07-15	07:10:00	0.298611	Inactive	112	21:50:00	07:10:00	560	9.33333	21	7	2006-07-14 21:50:00	2006-07-15 07:10:00	9:20:00
M5	SN	M	SA	HB	No	2006	32	8	2006-08-10 17:40:00	2006-08-11	06:20:00	0.263889	Inactive	112	21:00:00	06:20:00	560	9.33333	21	6	2006-08-10 21:00:00	2006-08-11 06:20:00	9:20:00
M5	SN	M	SA	B	No	2006	34	8	2006-08-20 09:25:00	2006-08-21	14:35:00	0.607639	Active	112	05:15:00	14:35:00	560	9.33333	5	14	2006-08-21 05:15:00	2006-08-21 14:35:00	9:20:00
M1	SN	M	SA	B	No	2006	37	9	2006-09-13 22:00:00	2006-09-14	02:00:00	0.0833333	Inactive	112	16:40:00	02:00:00	560	9.33333	16	2	2006-09-13 16:40:00	2006-09-14 02:00:00	9:20:00
M4	SN	M	A	B	No	2006	38	9	2006-09-16 18:15:00	2006-09-17	05:45:00	0.239583	Inactive	112	20:25:00	05:45:00	560	9.33333	20	5	2006-09-16 20:25:00	2006-09-17 05:45:00	9:20:00
M3	SN	M	SA	B	No	2006	38	9	2006-09-22 18:20:00	2006-09-23	05:40:00	0.236111	Inactive	112	20:20:00	05:40:00	560	9.33333	20	5	2006-09-22 20:20:00	2006-09-23 05:40:00	9:20:00
M5	SN	M	SA	B	No	2006	39	9	2006-09-23 18:00:00	2006-09-24	06:00:00	0.25	Inactive	112	20:40:00	06:00:00	560	9.33333	20	6	2006-09-23 20:40:00	2006-09-24 06:00:00	9:20:00
M5	SN	M	SA	PB	No	2006	39	9	2006-09-25 17:55:00	2006-09-26	06:05:00	0.253472	Inactive	112	20:45:00	06:05:00	560	9.33333	20	6	2006-09-25 20:45:00	2006-09-26 06:05:00	9:20:00
M5	SN	M	SA	PB	No	2006	39	9	2006-09-26 17:50:00	2006-09-27	06:10:00	0.256944	Inactive	112	20:50:00	06:10:00	560	9.33333	20	6	2006-09-26 20:50:00	2006-09-27 06:10:00	9:20:00
M4	SN	M	A	B	No	2007	34	8	2007-08-20 02:25:00	2007-08-21	21:35:00	0.899306	Active	112	12:15:00	21:35:00	560	9.33333	12	21	2007-08-21 12:15:00	2007-08-21 21:35:00	9:20:00
M1	SN	M	A	HB	No	2007	34	8	2007-08-24 18:05:00	2007-08-25	05:55:00	0.246528	Inactive	112	20:35:00	05:55:00	560	9.33333	20	5	2007-08-24 20:35:00	2007-08-25 05:55:00	9:20:00
M4	SN	M	A	PB	No	2007	38	9	2007-09-16 18:25:00	2007-09-17	05:35:00	0.232639	Inactive	112	20:15:00	05:35:00	560	9.33333	20	5	2007-09-16 20:15:00	2007-09-17 05:35:00	9:20:00
M4	SN	M	A	PB	No	2007	38	9	2007-09-19 18:05:00	2007-09-20	05:55:00	0.246528	Inactive	112	20:35:00	05:55:00	560	9.33333	20	5	2007-09-19 20:35:00	2007-09-20 05:55:00	9:20:00
M4	SN	M	A	PB	No	2007	39	9	2007-09-24 17:50:00	2007-09-25	06:10:00	0.256944	Inactive	112	20:50:00	06:10:00	560	9.33333	20	6	2007-09-24 20:50:00	2007-09-25 06:10:00	9:20:00
M1	SN	M	A	PB	No	2007	43	10	2007-10-20 05:55:00	2007-10-21	18:05:00	0.753472	Inactive	112	08:45:00	18:05:00	560	9.33333	8	18	2007-10-21 08:45:00	2007-10-21 18:05:00	9:20:00
M1	SN	M	A	PB	No	2007	44	10	2007-10-28 15:25:00	2007-10-29	08:35:00	0.357639	Inactive	112	23:15:00	08:35:00	560	9.33333	23	8	2007-10-28 23:15:00	2007-10-29 08:35:00	9:20:00
M12	SC	M	A	B	Post Cap	2011	40	9	2011-09-25 17:35:00	2011-09-26	06:25:00	0.267361	Inactive	112	21:05:00	06:25:00	560	9.33333	21	6	2011-09-25 21:05:00	2011-09-26 06:25:00	9:20:00
M12	SC	M	A	B	Post Cap	2011	40	9	2011-09-26 17:25:00	2011-09-27	06:35:00	0.274306	Inactive	112	21:15:00	06:35:00	560	9.33333	21	6	2011-09-26 21:15:00	2011-09-27 06:35:00	9:20:00
M12	SC	M	A	HB	No	2012	19	5	2012-05-05 19:55:00	2012-05-06	04:05:00	0.170139	Active	112	18:45:00	04:05:00	560	9.33333	18	4	2012-05-05 18:45:00	2012-05-06 04:05:00	9:20:00
M12	SC	M	A	HB	No	2012	19	5	2012-05-08 08:25:00	2012-05-09	15:35:00	0.649306	Inactive	112	06:15:00	15:35:00	560	9.33333	6	15	2012-05-09 06:15:00	2012-05-09 15:35:00	9:20:00
M1	SN	M	SA	HB	No	2006	22	5	2006-05-27 05:50:00	2006-05-28	18:10:00	0.756944	Inactive	111	08:55:00	18:10:00	555	9.25	8	18	2006-05-28 08:55:00	2006-05-28 18:10:00	9:15:00
M4	SN	M	A	HB	No	2006	28	7	2006-07-09 09:55:00	2006-07-10	14:05:00	0.586806	Active	111	04:50:00	14:05:00	555	9.25	4	14	2006-07-10 04:50:00	2006-07-10 14:05:00	9:15:00
M4	SN	M	A	EF	No	2006	31	7	2006-07-30 10:15:00	2006-07-31	13:45:00	0.572917	Active	111	04:30:00	13:45:00	555	9.25	4	13	2006-07-31 04:30:00	2006-07-31 13:45:00	9:15:00
M4	SN	M	A	EF	People	2006	33	8	2006-08-14 09:50:00	2006-08-15	14:10:00	0.590278	Active	111	04:55:00	14:10:00	555	9.25	4	14	2006-08-15 04:55:00	2006-08-15 14:10:00	9:15:00
M5	SN	M	SA	B	No	2006	34	8	2006-08-22 09:15:00	2006-08-23	14:45:00	0.614583	Active	111	05:30:00	14:45:00	555	9.25	5	14	2006-08-23 05:30:00	2006-08-23 14:45:00	9:15:00
M3	SN	M	SA	B	No	2006	36	9	2006-09-02 18:25:00	2006-09-03	05:35:00	0.232639	Inactive	111	20:20:00	05:35:00	555	9.25	20	5	2006-09-02 20:20:00	2006-09-03 05:35:00	9:15:00
M3	SN	M	SA	B	No	2006	36	9	2006-09-06 18:35:00	2006-09-07	05:25:00	0.225694	Inactive	111	20:10:00	05:25:00	555	9.25	20	5	2006-09-06 20:10:00	2006-09-07 05:25:00	9:15:00
M3	SN	M	SA	B	No	2006	37	9	2006-09-09 18:05:00	2006-09-10	05:55:00	0.246528	Inactive	111	20:40:00	05:55:00	555	9.25	20	5	2006-09-09 20:40:00	2006-09-10 05:55:00	9:15:00
M1	SN	M	SA	B	No	2006	37	9	2006-09-11 22:15:00	2006-09-12	01:45:00	0.0729167	Inactive	111	16:30:00	01:45:00	555	9.25	16	1	2006-09-11 16:30:00	2006-09-12 01:45:00	9:15:00
M4	SN	M	A	B	No	2006	37	9	2006-09-15 18:15:00	2006-09-16	05:45:00	0.239583	Inactive	111	20:30:00	05:45:00	555	9.25	20	5	2006-09-15 20:30:00	2006-09-16 05:45:00	9:15:00
M5	SN	M	SA	HB	No	2007	21	5	2007-05-25 16:30:00	2007-05-26	07:30:00	0.3125	Inactive	111	22:15:00	07:30:00	555	9.25	22	7	2007-05-25 22:15:00	2007-05-26 07:30:00	9:15:00
M9	MM	M	A	HB	Post Cap	2007	24	6	2007-06-09 14:20:00	2007-06-10	09:40:00	0.402778	Inactive	111	00:25:00	09:40:00	555	9.25	0	9	2007-06-10 00:25:00	2007-06-10 09:40:00	9:15:00
M1	SN	M	A	HB	No	2007	35	8	2007-08-26 05:50:00	2007-08-27	18:10:00	0.756944	Inactive	111	08:55:00	18:10:00	555	9.25	8	18	2007-08-27 08:55:00	2007-08-27 18:10:00	9:15:00
M4	SN	M	A	PB	No	2007	38	9	2007-09-20 18:25:00	2007-09-21	05:35:00	0.232639	Inactive	111	20:20:00	05:35:00	555	9.25	20	5	2007-09-20 20:20:00	2007-09-21 05:35:00	9:15:00
M4	SN	M	A	PB	No	2007	40	10	2007-10-02 17:50:00	2007-10-03	06:10:00	0.256944	Inactive	111	20:55:00	06:10:00	555	9.25	20	6	2007-10-02 20:55:00	2007-10-03 06:10:00	9:15:00
M10	SN	M	A	HB	No	2010	27	6	2010-06-29 08:10:00	2010-06-30	15:50:00	0.659722	Active	111	06:35:00	15:50:00	555	9.25	6	15	2010-06-30 06:35:00	2010-06-30 15:50:00	9:15:00
M10	SN	M	A	HB	No	2010	31	7	2010-07-26 23:55:00	2010-07-27	00:05:00	0.00347222	Active	111	14:50:00	00:05:00	555	9.25	14	0	2010-07-26 14:50:00	2010-07-27 00:05:00	9:15:00
M10	SN	M	A	HB	No	2010	33	8	2010-08-10 17:55:00	2010-08-11	06:05:00	0.253472	Inactive	111	20:50:00	06:05:00	555	9.25	20	6	2010-08-10 20:50:00	2010-08-11 06:05:00	9:15:00
M12	SC	M	A	HB	No	2012	23	6	2012-06-06 05:50:00	2012-06-07	18:10:00	0.756944	Inactive	111	08:55:00	18:10:00	555	9.25	8	18	2012-06-07 08:55:00	2012-06-07 18:10:00	9:15:00
M12	SC	M	A	HB	No	2012	25	6	2012-06-16 04:40:00	2012-06-17	19:20:00	0.805556	Inactive	111	10:05:00	19:20:00	555	9.25	10	19	2012-06-17 10:05:00	2012-06-17 19:20:00	9:15:00
M12	SC	M	A	B	No	2012	35	8	2012-08-30 18:00:00	2012-08-31	06:00:00	0.25	Inactive	111	20:45:00	06:00:00	555	9.25	20	6	2012-08-30 20:45:00	2012-08-31 06:00:00	9:15:00
M2	SN	M	SA	HB	No	2005	24	6	2005-06-06 00:15:00	2005-06-07	23:45:00	0.989583	Active	110	14:35:00	23:45:00	550	9.16667	14	23	2005-06-07 14:35:00	2005-06-07 23:45:00	9:10:00
M2	SN	M	SA	HB	No	2005	25	6	2005-06-15 10:20:00	2005-06-16	13:40:00	0.569444	Active	110	04:30:00	13:40:00	550	9.16667	4	13	2005-06-16 04:30:00	2005-06-16 13:40:00	9:10:00
M3	SN	M	SA	HB	Post Cap	2006	21	5	2006-05-22 17:45:00	2006-05-23	06:15:00	0.260417	Inactive	110	21:05:00	06:15:00	550	9.16667	21	6	2006-05-22 21:05:00	2006-05-23 06:15:00	9:10:00
M4	SN	M	A	HB	No	2006	23	6	2006-06-03 17:15:00	2006-06-04	06:45:00	0.28125	Inactive	110	21:35:00	06:45:00	550	9.16667	21	6	2006-06-03 21:35:00	2006-06-04 06:45:00	9:10:00
M1	SN	M	SA	HB	No	2006	24	6	2006-06-15 16:45:00	2006-06-16	07:15:00	0.302083	Inactive	110	22:05:00	07:15:00	550	9.16667	22	7	2006-06-15 22:05:00	2006-06-16 07:15:00	9:10:00
M1	SN	M	SA	HB	No	2006	28	7	2006-07-10 00:35:00	2006-07-11	23:25:00	0.975694	Active	110	14:15:00	23:25:00	550	9.16667	14	23	2006-07-11 14:15:00	2006-07-11 23:25:00	9:10:00
M4	SN	M	A	EF	No	2006	30	7	2006-07-27 10:15:00	2006-07-28	13:45:00	0.572917	Active	110	04:35:00	13:45:00	550	9.16667	4	13	2006-07-28 04:35:00	2006-07-28 13:45:00	9:10:00
M1	SN	M	SA	HB	No	2006	32	8	2006-08-07 08:10:00	2006-08-08	15:50:00	0.659722	Inactive	110	06:40:00	15:50:00	550	9.16667	6	15	2006-08-08 06:40:00	2006-08-08 15:50:00	9:10:00
M1	SN	M	SA	B	No	2006	36	9	2006-09-03 22:20:00	2006-09-04	01:40:00	0.0694444	Inactive	110	16:30:00	01:40:00	550	9.16667	16	1	2006-09-03 16:30:00	2006-09-04 01:40:00	9:10:00
M3	SN	M	SA	B	No	2006	36	9	2006-09-05 18:30:00	2006-09-06	05:30:00	0.229167	Inactive	110	20:20:00	05:30:00	550	9.16667	20	5	2006-09-05 20:20:00	2006-09-06 05:30:00	9:10:00
M1	SN	M	SA	B	No	2006	36	9	2006-09-08 22:40:00	2006-09-09	01:20:00	0.0555556	Inactive	110	16:10:00	01:20:00	550	9.16667	16	1	2006-09-08 16:10:00	2006-09-09 01:20:00	9:10:00
M3	SN	M	SA	B	No	2006	37	9	2006-09-10 18:25:00	2006-09-11	05:35:00	0.232639	Inactive	110	20:25:00	05:35:00	550	9.16667	20	5	2006-09-10 20:25:00	2006-09-11 05:35:00	9:10:00
M4	SN	M	A	PB	No	2006	43	10	2006-10-25 05:10:00	2006-10-26	18:50:00	0.784722	Active	110	09:40:00	18:50:00	550	9.16667	9	18	2006-10-26 09:40:00	2006-10-26 18:50:00	9:10:00
M4	SN	M	A	HB	People	2007	18	5	2007-05-03 06:45:00	2007-05-04	17:15:00	0.71875	Inactive	110	08:05:00	17:15:00	550	9.16667	8	17	2007-05-04 08:05:00	2007-05-04 17:15:00	9:10:00
M1	SN	M	A	HB	No	2007	30	7	2007-07-23 18:35:00	2007-07-24	05:25:00	0.225694	Inactive	110	20:15:00	05:25:00	550	9.16667	20	5	2007-07-23 20:15:00	2007-07-24 05:25:00	9:10:00
M4	SN	M	A	B	No	2007	35	8	2007-08-27 09:20:00	2007-08-28	14:40:00	0.611111	Active	110	05:30:00	14:40:00	550	9.16667	5	14	2007-08-28 05:30:00	2007-08-28 14:40:00	9:10:00
M1	SN	M	A	PB	No	2007	36	9	2007-09-03 18:10:00	2007-09-04	05:50:00	0.243056	Inactive	110	20:40:00	05:50:00	550	9.16667	20	5	2007-09-03 20:40:00	2007-09-04 05:50:00	9:10:00
M4	SN	M	A	B	No	2007	37	9	2007-09-09 18:20:00	2007-09-10	05:40:00	0.236111	Inactive	110	20:30:00	05:40:00	550	9.16667	20	5	2007-09-09 20:30:00	2007-09-10 05:40:00	9:10:00
M4	SN	M	A	PB	No	2007	38	9	2007-09-15 09:30:00	2007-09-16	14:30:00	0.604167	Active	110	05:20:00	14:30:00	550	9.16667	5	14	2007-09-16 05:20:00	2007-09-16 14:30:00	9:10:00
M4	SN	M	A	PB	No	2007	39	9	2007-09-25 18:00:00	2007-09-26	06:00:00	0.25	Inactive	110	20:50:00	06:00:00	550	9.16667	20	6	2007-09-25 20:50:00	2007-09-26 06:00:00	9:10:00
M1	SN	M	A	PB	No	2007	43	10	2007-10-26 05:15:00	2007-10-27	18:45:00	0.78125	Active	110	09:35:00	18:45:00	550	9.16667	9	18	2007-10-27 09:35:00	2007-10-27 18:45:00	9:10:00
M1	SN	M	A	HB	No	2008	21	5	2008-05-20 07:45:00	2008-05-21	16:15:00	0.677083	Inactive	110	07:05:00	16:15:00	550	9.16667	7	16	2008-05-21 07:05:00	2008-05-21 16:15:00	9:10:00
M1	SN	M	A	HB	No	2008	24	6	2008-06-10 01:10:00	2008-06-11	22:50:00	0.951389	Active	110	13:40:00	22:50:00	550	9.16667	13	22	2008-06-11 13:40:00	2008-06-11 22:50:00	9:10:00
M12	SC	M	A	B	No	2012	35	8	2012-08-28 08:50:00	2012-08-29	15:10:00	0.631944	Active	110	06:00:00	15:10:00	550	9.16667	6	15	2012-08-29 06:00:00	2012-08-29 15:10:00	9:10:00
M12	SC	M	A	B	People	2012	37	9	2012-09-13 07:25:00	2012-09-14	16:35:00	0.690972	Inactive	110	07:25:00	16:35:00	550	9.16667	7	16	2012-09-14 07:25:00	2012-09-14 16:35:00	9:10:00
M2	SN	M	SA	HB	No	2005	24	6	2005-06-05 17:15:00	2005-06-06	06:45:00	0.28125	Inactive	109	21:40:00	06:45:00	545	9.08333	21	6	2005-06-05 21:40:00	2005-06-06 06:45:00	9:05:00
M3	SN	M	SA	HB	No	2006	22	5	2006-05-29 17:20:00	2006-05-30	06:40:00	0.277778	Inactive	109	21:35:00	06:40:00	545	9.08333	21	6	2006-05-29 21:35:00	2006-05-30 06:40:00	9:05:00
M1	SN	M	SA	HB	No	2006	23	6	2006-06-04 16:25:00	2006-06-05	07:35:00	0.315972	Inactive	109	22:30:00	07:35:00	545	9.08333	22	7	2006-06-04 22:30:00	2006-06-05 07:35:00	9:05:00
M1	SN	M	SA	B	No	2006	36	9	2006-09-06 22:25:00	2006-09-07	01:35:00	0.0659722	Inactive	109	16:30:00	01:35:00	545	9.08333	16	1	2006-09-06 16:30:00	2006-09-07 01:35:00	9:05:00
M5	SN	M	SA	B	No	2006	37	9	2006-09-11 18:30:00	2006-09-12	05:30:00	0.229167	Inactive	109	20:25:00	05:30:00	545	9.08333	20	5	2006-09-11 20:25:00	2006-09-12 05:30:00	9:05:00
M1	SN	M	SA	B	No	2006	39	9	2006-09-25 23:00:00	2006-09-26	01:00:00	0.0416667	Inactive	109	15:55:00	01:00:00	545	9.08333	15	1	2006-09-25 15:55:00	2006-09-26 01:00:00	9:05:00
M3	SN	M	SA	PB	No	2006	39	9	2006-09-27 09:05:00	2006-09-28	14:55:00	0.621528	Active	109	05:50:00	14:55:00	545	9.08333	5	14	2006-09-28 05:50:00	2006-09-28 14:55:00	9:05:00
M3	SN	M	SA	PB	No	2006	39	9	2006-09-28 09:50:00	2006-09-29	14:10:00	0.590278	Active	109	05:05:00	14:10:00	545	9.08333	5	14	2006-09-29 05:05:00	2006-09-29 14:10:00	9:05:00
M5	SN	M	SA	PB	No	2006	40	10	2006-10-02 17:35:00	2006-10-03	06:25:00	0.267361	Inactive	109	21:20:00	06:25:00	545	9.08333	21	6	2006-10-02 21:20:00	2006-10-03 06:25:00	9:05:00
M1	SN	M	SA	PB	No	2006	41	10	2006-10-12 21:30:00	2006-10-13	02:30:00	0.104167	Inactive	109	17:25:00	02:30:00	545	9.08333	17	2	2006-10-12 17:25:00	2006-10-13 02:30:00	9:05:00
M9	MM	M	A	HB	No	2007	24	6	2007-06-13 17:50:00	2007-06-14	06:10:00	0.256944	Inactive	109	21:05:00	06:10:00	545	9.08333	21	6	2007-06-13 21:05:00	2007-06-14 06:10:00	9:05:00
M1	SN	M	A	HB	No	2007	28	7	2007-07-13 10:25:00	2007-07-14	13:35:00	0.565972	Active	109	04:30:00	13:35:00	545	9.08333	4	13	2007-07-14 04:30:00	2007-07-14 13:35:00	9:05:00
M4	SN	M	A	B	No	2007	34	8	2007-08-23 09:40:00	2007-08-24	14:20:00	0.597222	Active	109	05:15:00	14:20:00	545	9.08333	5	14	2007-08-24 05:15:00	2007-08-24 14:20:00	9:05:00
M1	SN	M	A	HB	No	2007	34	8	2007-08-24 01:00:00	2007-08-25	23:00:00	0.958333	Active	109	13:55:00	23:00:00	545	9.08333	13	23	2007-08-25 13:55:00	2007-08-25 23:00:00	9:05:00
M4	SN	M	A	B	No	2007	35	8	2007-08-27 18:35:00	2007-08-28	05:25:00	0.225694	Inactive	109	20:20:00	05:25:00	545	9.08333	20	5	2007-08-27 20:20:00	2007-08-28 05:25:00	9:05:00
M4	SN	M	A	B	No	2007	36	9	2007-09-01 18:30:00	2007-09-02	05:30:00	0.229167	Inactive	109	20:25:00	05:30:00	545	9.08333	20	5	2007-09-01 20:25:00	2007-09-02 05:30:00	9:05:00
M4	SN	M	A	PB	No	2007	37	9	2007-09-10 09:40:00	2007-09-11	14:20:00	0.597222	Active	109	05:15:00	14:20:00	545	9.08333	5	14	2007-09-11 05:15:00	2007-09-11 14:20:00	9:05:00
M4	SN	M	A	PB	No	2007	40	9	2007-09-29 19:00:00	2007-09-30	05:00:00	0.208333	Inactive	109	19:55:00	05:00:00	545	9.08333	19	5	2007-09-29 19:55:00	2007-09-30 05:00:00	9:05:00
M1	SN	M	A	PB	No	2007	40	10	2007-10-05 05:20:00	2007-10-06	18:40:00	0.777778	Active	109	09:35:00	18:40:00	545	9.08333	9	18	2007-10-06 09:35:00	2007-10-06 18:40:00	9:05:00
M1	SN	M	A	HB	No	2008	21	5	2008-05-23 07:40:00	2008-05-24	16:20:00	0.680556	Inactive	109	07:15:00	16:20:00	545	9.08333	7	16	2008-05-24 07:15:00	2008-05-24 16:20:00	9:05:00
M1	SN	M	A	HB	No	2008	25	6	2008-06-14 17:00:00	2008-06-15	07:00:00	0.291667	Inactive	109	21:55:00	07:00:00	545	9.08333	21	7	2008-06-14 21:55:00	2008-06-15 07:00:00	9:05:00
M7	SN	M	A	HB	No	2010	26	6	2010-06-21 17:15:00	2010-06-22	06:45:00	0.28125	Inactive	109	21:40:00	06:45:00	545	9.08333	21	6	2010-06-21 21:40:00	2010-06-22 06:45:00	9:05:00
M7	SN	M	A	HB	No	2010	28	7	2010-07-04 22:00:00	2010-07-05	02:00:00	0.0833333	Active	109	16:55:00	02:00:00	545	9.08333	16	2	2010-07-04 16:55:00	2010-07-05 02:00:00	9:05:00
M12	SC	M	A	B	People	2012	39	9	2012-09-22 15:50:00	2012-09-23	08:10:00	0.340278	Active	109	23:05:00	08:10:00	545	9.08333	23	8	2012-09-22 23:05:00	2012-09-23 08:10:00	9:05:00
M5	SN	M	SA	HB	No	2006	22	5	2006-05-28 16:40:00	2006-05-29	07:20:00	0.305556	Inactive	108	22:20:00	07:20:00	540	9	22	7	2006-05-28 22:20:00	2006-05-29 07:20:00	9:00:00
M3	SN	M	SA	HB	No	2006	22	6	2006-06-01 16:55:00	2006-06-02	07:05:00	0.295139	Inactive	108	22:05:00	07:05:00	540	9	22	7	2006-06-01 22:05:00	2006-06-02 07:05:00	9:00:00
M1	SN	M	SA	HB	No	2006	23	6	2006-06-07 17:30:00	2006-06-08	06:30:00	0.270833	Inactive	108	21:30:00	06:30:00	540	9	21	6	2006-06-07 21:30:00	2006-06-08 06:30:00	9:00:00
M1	SN	M	SA	HB	No	2006	32	8	2006-08-09 09:20:00	2006-08-10	14:40:00	0.611111	Inactive	108	05:40:00	14:40:00	540	9	5	14	2006-08-10 05:40:00	2006-08-10 14:40:00	9:00:00
M1	SN	M	SA	B	No	2006	33	8	2006-08-17 22:05:00	2006-08-18	01:55:00	0.0798611	Inactive	108	16:55:00	01:55:00	540	9	16	1	2006-08-17 16:55:00	2006-08-18 01:55:00	9:00:00
M5	SN	M	SA	B	No	2006	36	9	2006-09-07 18:20:00	2006-09-08	05:40:00	0.236111	Inactive	108	20:40:00	05:40:00	540	9	20	5	2006-09-07 20:40:00	2006-09-08 05:40:00	9:00:00
M1	SN	M	SA	B	No	2006	37	9	2006-09-12 07:25:00	2006-09-13	16:35:00	0.690972	Active	108	07:35:00	16:35:00	540	9	7	16	2006-09-13 07:35:00	2006-09-13 16:35:00	9:00:00
M4	SN	M	A	B	No	2006	38	9	2006-09-20 18:00:00	2006-09-21	06:00:00	0.25	Inactive	108	21:00:00	06:00:00	540	9	21	6	2006-09-20 21:00:00	2006-09-21 06:00:00	9:00:00
M4	SN	M	A	B	No	2006	38	9	2006-09-22 19:25:00	2006-09-23	04:35:00	0.190972	Inactive	108	19:35:00	04:35:00	540	9	19	4	2006-09-22 19:35:00	2006-09-23 04:35:00	9:00:00
M3	SN	M	SA	PB	No	2006	41	10	2006-10-08 08:40:00	2006-10-09	15:20:00	0.638889	Active	108	06:20:00	15:20:00	540	9	6	15	2006-10-09 06:20:00	2006-10-09 15:20:00	9:00:00
M4	SN	M	A	HB	People	2007	19	5	2007-05-09 07:25:00	2007-05-10	16:35:00	0.690972	Inactive	108	07:35:00	16:35:00	540	9	7	16	2007-05-10 07:35:00	2007-05-10 16:35:00	9:00:00
M4	SN	M	A	PB	No	2007	41	10	2007-10-08 18:40:00	2007-10-09	05:20:00	0.222222	Inactive	108	20:20:00	05:20:00	540	9	20	5	2007-10-08 20:20:00	2007-10-09 05:20:00	9:00:00
M10	SN	M	A	HB	No	2010	27	7	2010-07-01 17:20:00	2010-07-02	06:40:00	0.277778	Inactive	108	21:40:00	06:40:00	540	9	21	6	2010-07-01 21:40:00	2010-07-02 06:40:00	9:00:00
M12	SC	M	A	PB	People	2011	45	11	2011-11-02 02:50:00	2011-11-03	21:10:00	0.881944	Inactive	108	12:10:00	21:10:00	540	9	12	21	2011-11-03 12:10:00	2011-11-03 21:10:00	9:00:00
M2	SN	M	SA	HB	No	2005	24	6	2005-06-07 15:15:00	2005-06-08	08:45:00	0.364583	Inactive	107	23:50:00	08:45:00	535	8.91667	23	8	2005-06-07 23:50:00	2005-06-08 08:45:00	8:55:00
M2	SN	M	SA	HB	No	2005	27	6	2005-06-28 16:35:00	2005-06-29	07:25:00	0.309028	Active	107	22:30:00	07:25:00	535	8.91667	22	7	2005-06-28 22:30:00	2005-06-29 07:25:00	8:55:00
M3	SN	M	SA	HB	No	2006	23	6	2006-06-04 17:25:00	2006-06-05	06:35:00	0.274306	Inactive	107	21:40:00	06:35:00	535	8.91667	21	6	2006-06-04 21:40:00	2006-06-05 06:35:00	8:55:00
M3	SN	M	SA	HB	No	2006	23	6	2006-06-07 17:15:00	2006-06-08	06:45:00	0.28125	Inactive	107	21:50:00	06:45:00	535	8.91667	21	6	2006-06-07 21:50:00	2006-06-08 06:45:00	8:55:00
M1	SN	M	SA	HB	No	2006	24	6	2006-06-16 09:50:00	2006-06-17	14:10:00	0.590278	Active	107	05:15:00	14:10:00	535	8.91667	5	14	2006-06-17 05:15:00	2006-06-17 14:10:00	8:55:00
M1	SN	M	SA	HB	No	2006	32	8	2006-08-08 16:30:00	2006-08-09	07:30:00	0.3125	Active	107	22:35:00	07:30:00	535	8.91667	22	7	2006-08-08 22:35:00	2006-08-09 07:30:00	8:55:00
M1	SN	M	SA	B	No	2006	34	8	2006-08-19 22:45:00	2006-08-20	01:15:00	0.0520833	Inactive	107	16:20:00	01:15:00	535	8.91667	16	1	2006-08-19 16:20:00	2006-08-20 01:15:00	8:55:00
M5	SN	M	SA	B	No	2006	34	8	2006-08-23 03:00:00	2006-08-24	21:00:00	0.875	Active	107	12:05:00	21:00:00	535	8.91667	12	21	2006-08-24 12:05:00	2006-08-24 21:00:00	8:55:00
M3	SN	M	SA	B	No	2006	36	9	2006-09-04 18:45:00	2006-09-05	05:15:00	0.21875	Inactive	107	20:20:00	05:15:00	535	8.91667	20	5	2006-09-04 20:20:00	2006-09-05 05:15:00	8:55:00
M3	SN	M	SA	B	No	2006	36	9	2006-09-08 18:10:00	2006-09-09	05:50:00	0.243056	Inactive	107	20:55:00	05:50:00	535	8.91667	20	5	2006-09-08 20:55:00	2006-09-09 05:50:00	8:55:00
M4	SN	M	A	B	No	2006	37	9	2006-09-10 18:30:00	2006-09-11	05:30:00	0.229167	Inactive	107	20:35:00	05:30:00	535	8.91667	20	5	2006-09-10 20:35:00	2006-09-11 05:30:00	8:55:00
M1	SN	M	SA	B	No	2006	37	9	2006-09-10 07:45:00	2006-09-11	16:15:00	0.677083	Active	107	07:20:00	16:15:00	535	8.91667	7	16	2006-09-11 07:20:00	2006-09-11 16:15:00	8:55:00
M4	SN	M	A	B	No	2006	37	9	2006-09-12 18:35:00	2006-09-13	05:25:00	0.225694	Inactive	107	20:30:00	05:25:00	535	8.91667	20	5	2006-09-12 20:30:00	2006-09-13 05:25:00	8:55:00
M1	SN	M	SA	B	No	2006	38	9	2006-09-16 22:50:00	2006-09-17	01:10:00	0.0486111	Inactive	107	16:15:00	01:10:00	535	8.91667	16	1	2006-09-16 16:15:00	2006-09-17 01:10:00	8:55:00
M4	SN	M	A	B	No	2006	39	9	2006-09-23 19:50:00	2006-09-24	04:10:00	0.173611	Inactive	107	19:15:00	04:10:00	535	8.91667	19	4	2006-09-23 19:15:00	2006-09-24 04:10:00	8:55:00
M4	SN	M	A	HB	No	2007	16	4	2007-04-20 06:15:00	2007-04-21	17:45:00	0.739583	Inactive	107	08:50:00	17:45:00	535	8.91667	8	17	2007-04-21 08:50:00	2007-04-21 17:45:00	8:55:00
M4	SN	M	A	HB	No	2007	20	5	2007-05-14 10:15:00	2007-05-15	13:45:00	0.572917	Active	107	04:50:00	13:45:00	535	8.91667	4	13	2007-05-15 04:50:00	2007-05-15 13:45:00	8:55:00
M9	MM	M	A	HB	Post Cap	2007	23	6	2007-06-07 04:50:00	2007-06-08	19:10:00	0.798611	Inactive	107	10:15:00	19:10:00	535	8.91667	10	19	2007-06-08 10:15:00	2007-06-08 19:10:00	8:55:00
M1	SN	M	A	HB	No	2007	30	7	2007-07-22 19:15:00	2007-07-23	04:45:00	0.197917	Inactive	107	19:50:00	04:45:00	535	8.91667	19	4	2007-07-22 19:50:00	2007-07-23 04:45:00	8:55:00
M1	SN	M	A	HB	No	2007	31	7	2007-07-29 00:05:00	2007-07-30	23:55:00	0.996528	Active	107	15:00:00	23:55:00	535	8.91667	15	23	2007-07-30 15:00:00	2007-07-30 23:55:00	8:55:00
M1	SN	M	A	PB	No	2007	37	9	2007-09-10 18:25:00	2007-09-11	05:35:00	0.232639	Inactive	107	20:40:00	05:35:00	535	8.91667	20	5	2007-09-10 20:40:00	2007-09-11 05:35:00	8:55:00
M4	SN	M	A	PB	No	2007	38	9	2007-09-21 18:15:00	2007-09-22	05:45:00	0.239583	Inactive	107	20:50:00	05:45:00	535	8.91667	20	5	2007-09-21 20:50:00	2007-09-22 05:45:00	8:55:00
M4	SN	M	A	PB	No	2007	41	10	2007-10-06 17:30:00	2007-10-07	06:30:00	0.270833	Inactive	107	21:35:00	06:30:00	535	8.91667	21	6	2007-10-06 21:35:00	2007-10-07 06:30:00	8:55:00
M1	SN	M	A	HB	No	2008	20	5	2008-05-10 18:25:00	2008-05-11	05:35:00	0.232639	Inactive	107	20:40:00	05:35:00	535	8.91667	20	5	2008-05-10 20:40:00	2008-05-11 05:35:00	8:55:00
M10	SN	M	A	HB	No	2010	29	7	2010-07-12 16:55:00	2010-07-13	07:05:00	0.295139	Inactive	107	22:10:00	07:05:00	535	8.91667	22	7	2010-07-12 22:10:00	2010-07-13 07:05:00	8:55:00
M10	SN	M	A	HB	No	2010	31	7	2010-07-26 09:50:00	2010-07-27	14:10:00	0.590278	Active	107	05:15:00	14:10:00	535	8.91667	5	14	2010-07-27 05:15:00	2010-07-27 14:10:00	8:55:00
M10	SN	M	A	B	No	2010	36	8	2010-08-30 18:20:00	2010-08-31	05:40:00	0.236111	Inactive	107	20:45:00	05:40:00	535	8.91667	20	5	2010-08-30 20:45:00	2010-08-31 05:40:00	8:55:00
M12	SC	M	A	HB	No	2012	24	6	2012-06-12 05:20:00	2012-06-13	18:40:00	0.777778	Inactive	107	09:45:00	18:40:00	535	8.91667	9	18	2012-06-13 09:45:00	2012-06-13 18:40:00	8:55:00
M2	SN	M	SA	HB	No	2005	26	6	2005-06-20 09:35:00	2005-06-21	14:25:00	0.600694	Active	106	05:35:00	14:25:00	530	8.83333	5	14	2005-06-21 05:35:00	2005-06-21 14:25:00	8:50:00
M4	SN	M	A	HB	Post Cap	2006	21	5	2006-05-24 09:10:00	2006-05-25	14:50:00	0.618056	Active	106	06:00:00	14:50:00	530	8.83333	6	14	2006-05-25 06:00:00	2006-05-25 14:50:00	8:50:00
M3	SN	M	SA	HB	No	2006	23	6	2006-06-05 17:55:00	2006-06-06	06:05:00	0.253472	Inactive	106	21:15:00	06:05:00	530	8.83333	21	6	2006-06-05 21:15:00	2006-06-06 06:05:00	8:50:00
M5	SN	M	SA	HB	No	2006	26	6	2006-06-28 01:15:00	2006-06-29	22:45:00	0.947917	Active	106	13:55:00	22:45:00	530	8.83333	13	22	2006-06-29 13:55:00	2006-06-29 22:45:00	8:50:00
M5	SN	M	SA	HB	No	2006	27	7	2006-07-03 09:55:00	2006-07-04	14:05:00	0.586806	Active	106	05:15:00	14:05:00	530	8.83333	5	14	2006-07-04 05:15:00	2006-07-04 14:05:00	8:50:00
M3	SN	M	SA	B	No	2006	34	8	2006-08-21 10:15:00	2006-08-22	13:45:00	0.572917	Active	106	04:55:00	13:45:00	530	8.83333	4	13	2006-08-22 04:55:00	2006-08-22 13:45:00	8:50:00
M5	SN	M	SA	B	No	2006	36	9	2006-09-06 18:20:00	2006-09-07	05:40:00	0.236111	Inactive	106	20:50:00	05:40:00	530	8.83333	20	5	2006-09-06 20:50:00	2006-09-07 05:40:00	8:50:00
M4	SN	M	A	B	No	2006	37	9	2006-09-13 18:25:00	2006-09-14	05:35:00	0.232639	Inactive	106	20:45:00	05:35:00	530	8.83333	20	5	2006-09-13 20:45:00	2006-09-14 05:35:00	8:50:00
M4	SN	M	A	B	No	2006	37	9	2006-09-15 03:45:00	2006-09-16	20:15:00	0.84375	Active	106	11:25:00	20:15:00	530	8.83333	11	20	2006-09-16 11:25:00	2006-09-16 20:15:00	8:50:00
M5	SN	M	SA	HB	No	2007	22	5	2007-05-28 16:45:00	2007-05-29	07:15:00	0.302083	Inactive	106	22:25:00	07:15:00	530	8.83333	22	7	2007-05-28 22:25:00	2007-05-29 07:15:00	8:50:00
M9	MM	M	A	HB	Post Cap	2007	24	6	2007-06-10 09:05:00	2007-06-11	14:55:00	0.621528	Inactive	106	06:05:00	14:55:00	530	8.83333	6	14	2007-06-11 06:05:00	2007-06-11 14:55:00	8:50:00
M4	SN	M	A	HB	No	2007	24	6	2007-06-13 17:40:00	2007-06-14	06:20:00	0.263889	Inactive	106	21:30:00	06:20:00	530	8.83333	21	6	2007-06-13 21:30:00	2007-06-14 06:20:00	8:50:00
M4	SN	M	A	B	No	2007	36	9	2007-09-05 18:55:00	2007-09-06	05:05:00	0.211806	Inactive	106	20:15:00	05:05:00	530	8.83333	20	5	2007-09-05 20:15:00	2007-09-06 05:05:00	8:50:00
M1	SN	M	A	PB	No	2007	37	9	2007-09-08 18:40:00	2007-09-09	05:20:00	0.222222	Inactive	106	20:30:00	05:20:00	530	8.83333	20	5	2007-09-08 20:30:00	2007-09-09 05:20:00	8:50:00
M4	SN	M	A	PB	No	2007	38	9	2007-09-15 18:45:00	2007-09-16	05:15:00	0.21875	Inactive	106	20:25:00	05:15:00	530	8.83333	20	5	2007-09-15 20:25:00	2007-09-16 05:15:00	8:50:00
M1	SN	M	A	PB	No	2007	43	10	2007-10-22 15:45:00	2007-10-23	08:15:00	0.34375	Inactive	106	23:25:00	08:15:00	530	8.83333	23	8	2007-10-22 23:25:00	2007-10-23 08:15:00	8:50:00
M10	SN	M	A	HB	No	2010	33	8	2010-08-08 18:20:00	2010-08-09	05:40:00	0.236111	Inactive	106	20:50:00	05:40:00	530	8.83333	20	5	2010-08-08 20:50:00	2010-08-09 05:40:00	8:50:00
M12	SC	M	A	HB	No	2012	22	5	2012-05-26 05:35:00	2012-05-27	18:25:00	0.767361	Inactive	106	09:35:00	18:25:00	530	8.83333	9	18	2012-05-27 09:35:00	2012-05-27 18:25:00	8:50:00
M12	SC	M	A	HB	No	2012	24	6	2012-06-14 07:10:00	2012-06-15	16:50:00	0.701389	Inactive	106	08:00:00	16:50:00	530	8.83333	8	16	2012-06-15 08:00:00	2012-06-15 16:50:00	8:50:00
M1	SN	M	SA	HB	No	2006	22	6	2006-05-31 17:50:00	2006-06-01	06:10:00	0.256944	Inactive	105	21:25:00	06:10:00	525	8.75	21	6	2006-05-31 21:25:00	2006-06-01 06:10:00	8:45:00
M4	SN	M	A	EF	No	2006	30	7	2006-07-22 10:40:00	2006-07-23	13:20:00	0.555556	Active	105	04:35:00	13:20:00	525	8.75	4	13	2006-07-23 04:35:00	2006-07-23 13:20:00	8:45:00
M3	SN	M	SA	HB	No	2006	30	7	2006-07-22 10:35:00	2006-07-23	13:25:00	0.559028	Active	105	04:40:00	13:25:00	525	8.75	4	13	2006-07-23 04:40:00	2006-07-23 13:25:00	8:45:00
M1	SN	M	SA	HB	No	2006	30	7	2006-07-27 05:40:00	2006-07-28	18:20:00	0.763889	Active	105	09:35:00	18:20:00	525	8.75	9	18	2006-07-28 09:35:00	2006-07-28 18:20:00	8:45:00
M1	SN	M	SA	B	No	2006	34	8	2006-08-23 22:25:00	2006-08-24	01:35:00	0.0659722	Inactive	105	16:50:00	01:35:00	525	8.75	16	1	2006-08-23 16:50:00	2006-08-24 01:35:00	8:45:00
M5	SN	M	SA	B	No	2006	34	8	2006-08-23 18:45:00	2006-08-24	05:15:00	0.21875	Inactive	105	20:30:00	05:15:00	525	8.75	20	5	2006-08-23 20:30:00	2006-08-24 05:15:00	8:45:00
M1	SN	M	SA	B	No	2006	35	9	2006-09-01 22:25:00	2006-09-02	01:35:00	0.0659722	Inactive	105	16:50:00	01:35:00	525	8.75	16	1	2006-09-01 16:50:00	2006-09-02 01:35:00	8:45:00
M5	SN	M	SA	B	No	2006	36	9	2006-09-02 10:05:00	2006-09-03	13:55:00	0.579861	Active	105	05:10:00	13:55:00	525	8.75	5	13	2006-09-03 05:10:00	2006-09-03 13:55:00	8:45:00
M4	SN	M	A	B	No	2006	36	9	2006-09-03 18:30:00	2006-09-04	05:30:00	0.229167	Inactive	105	20:45:00	05:30:00	525	8.75	20	5	2006-09-03 20:45:00	2006-09-04 05:30:00	8:45:00
M3	SN	M	SA	B	No	2006	37	9	2006-09-09 09:15:00	2006-09-10	14:45:00	0.614583	Active	105	06:00:00	14:45:00	525	8.75	6	14	2006-09-10 06:00:00	2006-09-10 14:45:00	8:45:00
M5	SN	M	SA	B	No	2006	37	9	2006-09-15 03:40:00	2006-09-16	20:20:00	0.847222	Active	105	11:35:00	20:20:00	525	8.75	11	20	2006-09-16 11:35:00	2006-09-16 20:20:00	8:45:00
M1	SN	M	SA	B	No	2006	39	9	2006-09-24 23:45:00	2006-09-25	00:15:00	0.0104167	Inactive	105	15:30:00	00:15:00	525	8.75	15	0	2006-09-24 15:30:00	2006-09-25 00:15:00	8:45:00
M4	SN	M	A	PB	No	2006	39	9	2006-09-26 18:35:00	2006-09-27	05:25:00	0.225694	Inactive	105	20:40:00	05:25:00	525	8.75	20	5	2006-09-26 20:40:00	2006-09-27 05:25:00	8:45:00
M4	SN	M	A	PB	No	2006	42	10	2006-10-18 07:50:00	2006-10-19	16:10:00	0.673611	Active	105	07:25:00	16:10:00	525	8.75	7	16	2006-10-19 07:25:00	2006-10-19 16:10:00	8:45:00
M4	SN	M	A	HB	People	2007	17	4	2007-04-23 06:20:00	2007-04-24	17:40:00	0.736111	Inactive	105	08:55:00	17:40:00	525	8.75	8	17	2007-04-24 08:55:00	2007-04-24 17:40:00	8:45:00
M1	SN	M	A	HB	No	2007	24	6	2007-06-11 17:20:00	2007-06-12	06:40:00	0.277778	Inactive	105	21:55:00	06:40:00	525	8.75	21	6	2007-06-11 21:55:00	2007-06-12 06:40:00	8:45:00
M1	SN	M	A	HB	No	2007	27	7	2007-06-30 01:45:00	2007-07-01	22:15:00	0.927083	Active	105	13:30:00	22:15:00	525	8.75	13	22	2007-07-01 13:30:00	2007-07-01 22:15:00	8:45:00
M1	SN	M	A	HB	No	2007	35	8	2007-08-26 18:20:00	2007-08-27	05:40:00	0.236111	Inactive	105	20:55:00	05:40:00	525	8.75	20	5	2007-08-26 20:55:00	2007-08-27 05:40:00	8:45:00
M4	SN	M	A	B	No	2007	36	9	2007-09-02 03:20:00	2007-09-03	20:40:00	0.861111	Active	105	11:55:00	20:40:00	525	8.75	11	20	2007-09-03 11:55:00	2007-09-03 20:40:00	8:45:00
M7	SN	M	A	HB	Post Cap	2010	25	6	2010-06-12 12:55:00	2010-06-13	11:05:00	0.461806	Inactive	105	02:20:00	11:05:00	525	8.75	2	11	2010-06-13 02:20:00	2010-06-13 11:05:00	8:45:00
M7	SN	M	A	HB	No	2010	25	6	2010-06-17 16:25:00	2010-06-18	07:35:00	0.315972	Inactive	105	22:50:00	07:35:00	525	8.75	22	7	2010-06-17 22:50:00	2010-06-18 07:35:00	8:45:00
M10	SN	M	A	B	No	2010	35	8	2010-08-27 18:45:00	2010-08-28	05:15:00	0.21875	Inactive	105	20:30:00	05:15:00	525	8.75	20	5	2010-08-27 20:30:00	2010-08-28 05:15:00	8:45:00
M10	SN	M	A	B	No	2010	36	9	2010-09-01 18:25:00	2010-09-02	05:35:00	0.232639	Inactive	105	20:50:00	05:35:00	525	8.75	20	5	2010-09-01 20:50:00	2010-09-02 05:35:00	8:45:00
M12	SC	M	A	PB	People	2011	41	10	2011-10-07 09:25:00	2011-10-08	14:35:00	0.607639	Inactive	105	05:50:00	14:35:00	525	8.75	5	14	2011-10-08 05:50:00	2011-10-08 14:35:00	8:45:00
M12	SC	M	A	PB	People	2011	44	10	2011-10-24 20:10:00	2011-10-25	03:50:00	0.159722	Active	105	19:05:00	03:50:00	525	8.75	19	3	2011-10-24 19:05:00	2011-10-25 03:50:00	8:45:00
M2	SN	M	SA	HB	No	2005	23	5	2005-05-29 15:25:00	2005-05-30	08:35:00	0.357639	Inactive	104	23:55:00	08:35:00	520	8.66667	23	8	2005-05-29 23:55:00	2005-05-30 08:35:00	8:40:00
M4	SN	M	A	HB	Post Cap	2006	21	5	2006-05-23 10:05:00	2006-05-24	13:55:00	0.579861	Active	104	05:15:00	13:55:00	520	8.66667	5	13	2006-05-24 05:15:00	2006-05-24 13:55:00	8:40:00
M5	SN	M	SA	HB	Post Cap	2006	21	5	2006-05-25 18:20:00	2006-05-26	05:40:00	0.236111	Inactive	104	21:00:00	05:40:00	520	8.66667	21	5	2006-05-25 21:00:00	2006-05-26 05:40:00	8:40:00
M3	SN	M	SA	HB	No	2006	23	6	2006-06-03 18:30:00	2006-06-04	05:30:00	0.229167	Inactive	104	20:50:00	05:30:00	520	8.66667	20	5	2006-06-03 20:50:00	2006-06-04 05:30:00	8:40:00
M3	SN	M	SA	HB	No	2006	24	6	2006-06-13 17:15:00	2006-06-14	06:45:00	0.28125	Inactive	104	22:05:00	06:45:00	520	8.66667	22	6	2006-06-13 22:05:00	2006-06-14 06:45:00	8:40:00
M4	SN	M	A	HB	No	2006	25	6	2006-06-17 16:40:00	2006-06-18	07:20:00	0.305556	Inactive	104	22:40:00	07:20:00	520	8.66667	22	7	2006-06-17 22:40:00	2006-06-18 07:20:00	8:40:00
M3	SN	M	SA	HB	No	2006	27	7	2006-07-02 10:15:00	2006-07-03	13:45:00	0.572917	Active	104	05:05:00	13:45:00	520	8.66667	5	13	2006-07-03 05:05:00	2006-07-03 13:45:00	8:40:00
M4	SN	M	A	HB	No	2006	27	7	2006-07-03 01:25:00	2006-07-04	22:35:00	0.940972	Active	104	13:55:00	22:35:00	520	8.66667	13	22	2006-07-04 13:55:00	2006-07-04 22:35:00	8:40:00
M5	SN	M	SA	HB	No	2006	27	7	2006-07-07 01:40:00	2006-07-08	22:20:00	0.930556	Active	104	13:40:00	22:20:00	520	8.66667	13	22	2006-07-08 13:40:00	2006-07-08 22:20:00	8:40:00
M3	SN	M	SA	HB	No	2006	32	8	2006-08-06 18:50:00	2006-08-07	05:10:00	0.215278	Inactive	104	20:30:00	05:10:00	520	8.66667	20	5	2006-08-06 20:30:00	2006-08-07 05:10:00	8:40:00
M4	SN	M	A	B	No	2006	35	9	2006-09-01 10:00:00	2006-09-02	14:00:00	0.583333	Active	104	05:20:00	14:00:00	520	8.66667	5	14	2006-09-02 05:20:00	2006-09-02 14:00:00	8:40:00
M1	SN	M	SA	B	No	2006	36	9	2006-09-05 22:45:00	2006-09-06	01:15:00	0.0520833	Inactive	104	16:35:00	01:15:00	520	8.66667	16	1	2006-09-05 16:35:00	2006-09-06 01:15:00	8:40:00
M1	SN	M	SA	B	No	2006	37	9	2006-09-09 08:10:00	2006-09-10	15:50:00	0.659722	Active	104	07:10:00	15:50:00	520	8.66667	7	15	2006-09-10 07:10:00	2006-09-10 15:50:00	8:40:00
M1	SN	M	SA	B	No	2006	37	9	2006-09-12 22:05:00	2006-09-13	01:55:00	0.0798611	Inactive	104	17:15:00	01:55:00	520	8.66667	17	1	2006-09-12 17:15:00	2006-09-13 01:55:00	8:40:00
M1	SN	M	SA	B	No	2006	38	9	2006-09-18 22:25:00	2006-09-19	01:35:00	0.0659722	Inactive	104	16:55:00	01:35:00	520	8.66667	16	1	2006-09-18 16:55:00	2006-09-19 01:35:00	8:40:00
M4	SN	M	A	HB	People	2007	18	5	2007-05-01 06:40:00	2007-05-02	17:20:00	0.722222	Inactive	104	08:40:00	17:20:00	520	8.66667	8	17	2007-05-02 08:40:00	2007-05-02 17:20:00	8:40:00
M4	SN	M	A	HB	No	2007	23	6	2007-06-03 06:55:00	2007-06-04	17:05:00	0.711806	Active	104	08:25:00	17:05:00	520	8.66667	8	17	2007-06-04 08:25:00	2007-06-04 17:05:00	8:40:00
M4	SN	M	A	HB	No	2007	32	8	2007-08-04 02:00:00	2007-08-05	22:00:00	0.916667	Active	104	13:20:00	22:00:00	520	8.66667	13	22	2007-08-05 13:20:00	2007-08-05 22:00:00	8:40:00
M4	SN	M	A	B	No	2007	36	9	2007-09-03 18:35:00	2007-09-04	05:25:00	0.225694	Inactive	104	20:45:00	05:25:00	520	8.66667	20	5	2007-09-03 20:45:00	2007-09-04 05:25:00	8:40:00
M4	SN	M	A	B	No	2007	36	9	2007-09-04 18:30:00	2007-09-05	05:30:00	0.229167	Inactive	104	20:50:00	05:30:00	520	8.66667	20	5	2007-09-04 20:50:00	2007-09-05 05:30:00	8:40:00
M1	SN	M	A	PB	No	2007	37	9	2007-09-12 18:45:00	2007-09-13	05:15:00	0.21875	Inactive	104	20:35:00	05:15:00	520	8.66667	20	5	2007-09-12 20:35:00	2007-09-13 05:15:00	8:40:00
M4	SN	M	A	PB	No	2007	37	9	2007-09-12 18:05:00	2007-09-13	05:55:00	0.246528	Inactive	104	21:15:00	05:55:00	520	8.66667	21	5	2007-09-12 21:15:00	2007-09-13 05:55:00	8:40:00
M4	SN	M	A	PB	No	2007	40	10	2007-10-04 18:05:00	2007-10-05	05:55:00	0.246528	Inactive	104	21:15:00	05:55:00	520	8.66667	21	5	2007-10-04 21:15:00	2007-10-05 05:55:00	8:40:00
M1	SN	M	A	PB	No	2007	44	10	2007-10-30 05:10:00	2007-10-31	18:50:00	0.784722	Active	104	10:10:00	18:50:00	520	8.66667	10	18	2007-10-31 10:10:00	2007-10-31 18:50:00	8:40:00
M10	SN	M	A	HB	No	2010	30	7	2010-07-21 01:10:00	2010-07-22	22:50:00	0.951389	Active	104	14:10:00	22:50:00	520	8.66667	14	22	2010-07-22 14:10:00	2010-07-22 22:50:00	8:40:00
M10	SN	M	A	HB	No	2010	33	8	2010-08-13 18:40:00	2010-08-14	05:20:00	0.222222	Inactive	104	20:40:00	05:20:00	520	8.66667	20	5	2010-08-13 20:40:00	2010-08-14 05:20:00	8:40:00
M10	SN	M	A	HB	No	2010	34	8	2010-08-19 10:40:00	2010-08-20	13:20:00	0.555556	Active	104	04:40:00	13:20:00	520	8.66667	4	13	2010-08-20 04:40:00	2010-08-20 13:20:00	8:40:00
M12	SC	M	A	HB	People	2012	17	4	2012-04-24 05:25:00	2012-04-25	18:35:00	0.774306	Inactive	104	09:55:00	18:35:00	520	8.66667	9	18	2012-04-25 09:55:00	2012-04-25 18:35:00	8:40:00
M12	SC	M	A	HB	No	2012	32	8	2012-08-07 01:25:00	2012-08-08	22:35:00	0.940972	Active	104	13:55:00	22:35:00	520	8.66667	13	22	2012-08-08 13:55:00	2012-08-08 22:35:00	8:40:00
M2	SN	M	SA	HB	No	2005	25	6	2005-06-16 11:40:00	2005-06-17	12:20:00	0.513889	Active	103	03:45:00	12:20:00	515	8.58333	3	12	2005-06-17 03:45:00	2005-06-17 12:20:00	8:35:00
M5	SN	M	SA	HB	No	2006	23	6	2006-06-08 17:00:00	2006-06-09	07:00:00	0.291667	Inactive	103	22:25:00	07:00:00	515	8.58333	22	7	2006-06-08 22:25:00	2006-06-09 07:00:00	8:35:00
M4	SN	M	A	HB	No	2006	24	6	2006-06-12 10:00:00	2006-06-13	14:00:00	0.583333	Active	103	05:25:00	14:00:00	515	8.58333	5	14	2006-06-13 05:25:00	2006-06-13 14:00:00	8:35:00
M1	SN	M	SA	HB	No	2006	28	7	2006-07-12 01:40:00	2006-07-13	22:20:00	0.930556	Active	103	13:45:00	22:20:00	515	8.58333	13	22	2006-07-13 13:45:00	2006-07-13 22:20:00	8:35:00
M5	SN	M	SA	HB	No	2006	28	7	2006-07-14 17:35:00	2006-07-15	06:25:00	0.267361	Inactive	103	21:50:00	06:25:00	515	8.58333	21	6	2006-07-14 21:50:00	2006-07-15 06:25:00	8:35:00
M5	SN	M	SA	HB	No	2006	31	8	2006-08-01 02:15:00	2006-08-02	21:45:00	0.90625	Active	103	13:10:00	21:45:00	515	8.58333	13	21	2006-08-02 13:10:00	2006-08-02 21:45:00	8:35:00
M4	SN	M	A	B	No	2006	35	8	2006-08-27 10:15:00	2006-08-28	13:45:00	0.572917	Active	103	05:10:00	13:45:00	515	8.58333	5	13	2006-08-28 05:10:00	2006-08-28 13:45:00	8:35:00
M1	SN	M	SA	B	No	2006	35	8	2006-08-28 22:20:00	2006-08-29	01:40:00	0.0694444	Inactive	103	17:05:00	01:40:00	515	8.58333	17	1	2006-08-28 17:05:00	2006-08-29 01:40:00	8:35:00
M5	SN	M	SA	B	No	2006	35	8	2006-08-30 18:25:00	2006-08-31	05:35:00	0.232639	Inactive	103	21:00:00	05:35:00	515	8.58333	21	5	2006-08-30 21:00:00	2006-08-31 05:35:00	8:35:00
M5	SN	M	SA	B	No	2006	37	9	2006-09-09 03:45:00	2006-09-10	20:15:00	0.84375	Active	103	11:40:00	20:15:00	515	8.58333	11	20	2006-09-10 11:40:00	2006-09-10 20:15:00	8:35:00
M5	SN	M	SA	B	No	2006	38	9	2006-09-19 09:05:00	2006-09-20	14:55:00	0.621528	Active	103	06:20:00	14:55:00	515	8.58333	6	14	2006-09-20 06:20:00	2006-09-20 14:55:00	8:35:00
M4	SN	M	A	HB	People	2007	18	5	2007-05-01 22:20:00	2007-05-02	01:40:00	0.0694444	Active	103	17:05:00	01:40:00	515	8.58333	17	1	2007-05-01 17:05:00	2007-05-02 01:40:00	8:35:00
M1	SN	M	A	HB	No	2007	29	7	2007-07-16 01:15:00	2007-07-17	22:45:00	0.947917	Active	103	14:10:00	22:45:00	515	8.58333	14	22	2007-07-17 14:10:00	2007-07-17 22:45:00	8:35:00
M4	SN	M	A	HB	No	2007	29	7	2007-07-17 04:55:00	2007-07-18	19:05:00	0.795139	Active	103	10:30:00	19:05:00	515	8.58333	10	19	2007-07-18 10:30:00	2007-07-18 19:05:00	8:35:00
M1	SN	M	A	HB	No	2007	34	8	2007-08-19 05:45:00	2007-08-20	18:15:00	0.760417	Inactive	103	09:40:00	18:15:00	515	8.58333	9	18	2007-08-20 09:40:00	2007-08-20 18:15:00	8:35:00
M4	SN	M	A	B	No	2007	35	8	2007-08-25 18:25:00	2007-08-26	05:35:00	0.232639	Inactive	103	21:00:00	05:35:00	515	8.58333	21	5	2007-08-25 21:00:00	2007-08-26 05:35:00	8:35:00
M1	SN	M	A	PB	No	2007	36	9	2007-09-07 18:30:00	2007-09-08	05:30:00	0.229167	Inactive	103	20:55:00	05:30:00	515	8.58333	20	5	2007-09-07 20:55:00	2007-09-08 05:30:00	8:35:00
M4	SN	M	A	B	No	2007	36	9	2007-09-07 18:10:00	2007-09-08	05:50:00	0.243056	Inactive	103	21:15:00	05:50:00	515	8.58333	21	5	2007-09-07 21:15:00	2007-09-08 05:50:00	8:35:00
M1	SN	M	A	HB	No	2008	21	5	2008-05-18 07:25:00	2008-05-19	16:35:00	0.690972	Inactive	103	08:00:00	16:35:00	515	8.58333	8	16	2008-05-19 08:00:00	2008-05-19 16:35:00	8:35:00
M10	SN	M	A	HB	No	2010	25	6	2010-06-16 17:05:00	2010-06-17	06:55:00	0.288194	Inactive	103	22:20:00	06:55:00	515	8.58333	22	6	2010-06-16 22:20:00	2010-06-17 06:55:00	8:35:00
M10	SN	M	A	HB	No	2010	28	7	2010-07-04 23:40:00	2010-07-05	00:20:00	0.0138889	Active	103	15:45:00	00:20:00	515	8.58333	15	0	2010-07-04 15:45:00	2010-07-05 00:20:00	8:35:00
M10	SN	M	A	HB	No	2010	34	8	2010-08-17 18:35:00	2010-08-18	05:25:00	0.225694	Inactive	103	20:50:00	05:25:00	515	8.58333	20	5	2010-08-17 20:50:00	2010-08-18 05:25:00	8:35:00
M10	SN	M	A	B	No	2010	36	9	2010-08-31 18:35:00	2010-09-01	05:25:00	0.225694	Inactive	103	20:50:00	05:25:00	515	8.58333	20	5	2010-08-31 20:50:00	2010-09-01 05:25:00	8:35:00
M12	SC	M	A	B	No	2011	40	9	2011-09-29 04:15:00	2011-09-30	19:45:00	0.822917	Active	103	11:10:00	19:45:00	515	8.58333	11	19	2011-09-30 11:10:00	2011-09-30 19:45:00	8:35:00
M12	SC	M	A	HB	No	2012	30	7	2012-07-21 10:25:00	2012-07-22	13:35:00	0.565972	Active	103	05:00:00	13:35:00	515	8.58333	5	13	2012-07-22 05:00:00	2012-07-22 13:35:00	8:35:00
M12	SC	M	A	B	No	2012	34	8	2012-08-18 17:50:00	2012-08-19	06:10:00	0.256944	Inactive	103	21:35:00	06:10:00	515	8.58333	21	6	2012-08-18 21:35:00	2012-08-19 06:10:00	8:35:00
M12	SC	M	A	B	No	2012	36	9	2012-09-01 23:30:00	2012-09-02	00:30:00	0.0208333	Active	103	15:55:00	00:30:00	515	8.58333	15	0	2012-09-01 15:55:00	2012-09-02 00:30:00	8:35:00
M12	SC	M	A	B	People	2012	40	9	2012-09-29 05:25:00	2012-09-30	18:35:00	0.774306	Inactive	103	10:00:00	18:35:00	515	8.58333	10	18	2012-09-30 10:00:00	2012-09-30 18:35:00	8:35:00
M2	SN	M	SA	HB	No	2005	26	6	2005-06-19 10:55:00	2005-06-20	13:05:00	0.545139	Active	102	04:35:00	13:05:00	510	8.5	4	13	2005-06-20 04:35:00	2005-06-20 13:05:00	8:30:00
M3	SN	M	SA	HB	No	2006	22	5	2006-05-28 17:45:00	2006-05-29	06:15:00	0.260417	Inactive	102	21:45:00	06:15:00	510	8.5	21	6	2006-05-28 21:45:00	2006-05-29 06:15:00	8:30:00
M4	SN	M	A	HB	No	2006	22	5	2006-05-28 17:10:00	2006-05-29	06:50:00	0.284722	Inactive	102	22:20:00	06:50:00	510	8.5	22	6	2006-05-28 22:20:00	2006-05-29 06:50:00	8:30:00
M1	SN	M	SA	HB	No	2006	22	5	2006-05-30 17:55:00	2006-05-31	06:05:00	0.253472	Inactive	102	21:35:00	06:05:00	510	8.5	21	6	2006-05-30 21:35:00	2006-05-31 06:05:00	8:30:00
M5	SN	M	SA	HB	No	2006	22	6	2006-06-01 17:35:00	2006-06-02	06:25:00	0.267361	Inactive	102	21:55:00	06:25:00	510	8.5	21	6	2006-06-01 21:55:00	2006-06-02 06:25:00	8:30:00
M1	SN	M	SA	HB	No	2006	24	6	2006-06-15 04:20:00	2006-06-16	19:40:00	0.819444	Inactive	102	11:10:00	19:40:00	510	8.5	11	19	2006-06-16 11:10:00	2006-06-16 19:40:00	8:30:00
M3	SN	M	SA	HB	No	2006	27	7	2006-07-07 09:45:00	2006-07-08	14:15:00	0.59375	Active	102	05:45:00	14:15:00	510	8.5	5	14	2006-07-08 05:45:00	2006-07-08 14:15:00	8:30:00
M3	SN	M	SA	HB	No	2006	32	8	2006-08-08 17:45:00	2006-08-09	06:15:00	0.260417	Inactive	102	21:45:00	06:15:00	510	8.5	21	6	2006-08-08 21:45:00	2006-08-09 06:15:00	8:30:00
M3	SN	M	SA	HB	No	2006	33	8	2006-08-14 02:25:00	2006-08-15	21:35:00	0.899306	Active	102	13:05:00	21:35:00	510	8.5	13	21	2006-08-15 13:05:00	2006-08-15 21:35:00	8:30:00
M3	SN	M	SA	B	No	2006	33	8	2006-08-16 02:35:00	2006-08-17	21:25:00	0.892361	Active	102	12:55:00	21:25:00	510	8.5	12	21	2006-08-17 12:55:00	2006-08-17 21:25:00	8:30:00
M1	SN	M	SA	B	No	2006	35	8	2006-08-27 22:45:00	2006-08-28	01:15:00	0.0520833	Inactive	102	16:45:00	01:15:00	510	8.5	16	1	2006-08-27 16:45:00	2006-08-28 01:15:00	8:30:00
M5	SN	M	SA	B	No	2006	36	9	2006-09-04 18:45:00	2006-09-05	05:15:00	0.21875	Inactive	102	20:45:00	05:15:00	510	8.5	20	5	2006-09-04 20:45:00	2006-09-05 05:15:00	8:30:00
M4	SN	M	A	B	No	2006	36	9	2006-09-04 18:30:00	2006-09-05	05:30:00	0.229167	Inactive	102	21:00:00	05:30:00	510	8.5	21	5	2006-09-04 21:00:00	2006-09-05 05:30:00	8:30:00
M1	SN	M	SA	B	No	2006	36	9	2006-09-06 13:45:00	2006-09-07	10:15:00	0.427083	Active	102	01:45:00	10:15:00	510	8.5	1	10	2006-09-07 01:45:00	2006-09-07 10:15:00	8:30:00
M5	SN	M	SA	B	No	2006	37	9	2006-09-10 18:55:00	2006-09-11	05:05:00	0.211806	Inactive	102	20:35:00	05:05:00	510	8.5	20	5	2006-09-10 20:35:00	2006-09-11 05:05:00	8:30:00
M3	SN	M	SA	B	No	2006	39	9	2006-09-26 19:10:00	2006-09-27	04:50:00	0.201389	Inactive	102	20:20:00	04:50:00	510	8.5	20	4	2006-09-26 20:20:00	2006-09-27 04:50:00	8:30:00
M1	SN	M	A	HB	No	2007	29	7	2007-07-14 18:05:00	2007-07-15	05:55:00	0.246528	Inactive	102	21:25:00	05:55:00	510	8.5	21	5	2007-07-14 21:25:00	2007-07-15 05:55:00	8:30:00
M1	SN	M	A	HB	No	2007	29	7	2007-07-17 02:00:00	2007-07-18	22:00:00	0.916667	Active	102	13:30:00	22:00:00	510	8.5	13	22	2007-07-18 13:30:00	2007-07-18 22:00:00	8:30:00
M1	SN	M	A	HB	No	2007	33	8	2007-08-13 18:05:00	2007-08-14	05:55:00	0.246528	Inactive	102	21:25:00	05:55:00	510	8.5	21	5	2007-08-13 21:25:00	2007-08-14 05:55:00	8:30:00
M4	SN	M	A	B	No	2007	35	8	2007-08-26 18:35:00	2007-08-27	05:25:00	0.225694	Inactive	102	20:55:00	05:25:00	510	8.5	20	5	2007-08-26 20:55:00	2007-08-27 05:25:00	8:30:00
M4	SN	M	A	B	No	2007	35	8	2007-08-29 18:35:00	2007-08-30	05:25:00	0.225694	Inactive	102	20:55:00	05:25:00	510	8.5	20	5	2007-08-29 20:55:00	2007-08-30 05:25:00	8:30:00
M4	SN	M	A	B	No	2007	36	9	2007-09-02 18:20:00	2007-09-03	05:40:00	0.236111	Inactive	102	21:10:00	05:40:00	510	8.5	21	5	2007-09-02 21:10:00	2007-09-03 05:40:00	8:30:00
M4	SN	M	A	PB	No	2007	38	9	2007-09-17 18:30:00	2007-09-18	05:30:00	0.229167	Inactive	102	21:00:00	05:30:00	510	8.5	21	5	2007-09-17 21:00:00	2007-09-18 05:30:00	8:30:00
M4	SN	M	A	PB	No	2007	39	9	2007-09-28 18:10:00	2007-09-29	05:50:00	0.243056	Inactive	102	21:20:00	05:50:00	510	8.5	21	5	2007-09-28 21:20:00	2007-09-29 05:50:00	8:30:00
M1	SN	M	A	PB	No	2007	43	10	2007-10-20 16:40:00	2007-10-21	07:20:00	0.305556	Inactive	102	22:50:00	07:20:00	510	8.5	22	7	2007-10-20 22:50:00	2007-10-21 07:20:00	8:30:00
M1	SN	M	A	HB	No	2008	19	5	2008-05-09 18:10:00	2008-05-10	05:50:00	0.243056	Inactive	102	21:20:00	05:50:00	510	8.5	21	5	2008-05-09 21:20:00	2008-05-10 05:50:00	8:30:00
M1	SN	M	A	HB	No	2008	23	6	2008-05-31 07:50:00	2008-06-01	16:10:00	0.673611	Inactive	102	07:40:00	16:10:00	510	8.5	7	16	2008-06-01 07:40:00	2008-06-01 16:10:00	8:30:00
M1	SN	M	A	HB	No	2008	23	6	2008-06-03 18:05:00	2008-06-04	05:55:00	0.246528	Inactive	102	21:25:00	05:55:00	510	8.5	21	5	2008-06-03 21:25:00	2008-06-04 05:55:00	8:30:00
M10	SN	M	A	HB	No	2010	27	6	2010-06-29 17:35:00	2010-06-30	06:25:00	0.267361	Inactive	102	21:55:00	06:25:00	510	8.5	21	6	2010-06-29 21:55:00	2010-06-30 06:25:00	8:30:00
M12	SC	M	A	PB	People	2011	44	10	2011-10-26 05:20:00	2011-10-27	18:40:00	0.777778	Inactive	102	10:10:00	18:40:00	510	8.5	10	18	2011-10-27 10:10:00	2011-10-27 18:40:00	8:30:00
M12	SC	M	A	HB	No	2012	25	6	2012-06-17 04:50:00	2012-06-18	19:10:00	0.798611	Inactive	102	10:40:00	19:10:00	510	8.5	10	19	2012-06-18 10:40:00	2012-06-18 19:10:00	8:30:00
M12	SC	M	A	B	No	2012	36	9	2012-09-06 18:30:00	2012-09-07	05:30:00	0.229167	Inactive	102	21:00:00	05:30:00	510	8.5	21	5	2012-09-06 21:00:00	2012-09-07 05:30:00	8:30:00
M2	SN	M	SA	HB	No	2005	27	7	2005-07-01 18:10:00	2005-07-02	05:50:00	0.243056	Active	101	21:25:00	05:50:00	505	8.41667	21	5	2005-07-01 21:25:00	2005-07-02 05:50:00	8:25:00
M5	SN	M	SA	HB	No	2006	23	6	2006-06-05 17:40:00	2006-06-06	06:20:00	0.263889	Inactive	101	21:55:00	06:20:00	505	8.41667	21	6	2006-06-05 21:55:00	2006-06-06 06:20:00	8:25:00
M4	SN	M	A	HB	No	2006	23	6	2006-06-09 16:45:00	2006-06-10	07:15:00	0.302083	Inactive	101	22:50:00	07:15:00	505	8.41667	22	7	2006-06-09 22:50:00	2006-06-10 07:15:00	8:25:00
M5	SN	M	SA	HB	No	2006	24	6	2006-06-11 18:15:00	2006-06-12	05:45:00	0.239583	Inactive	101	21:20:00	05:45:00	505	8.41667	21	5	2006-06-11 21:20:00	2006-06-12 05:45:00	8:25:00
M5	SN	M	SA	HB	No	2006	24	6	2006-06-13 17:25:00	2006-06-14	06:35:00	0.274306	Inactive	101	22:10:00	06:35:00	505	8.41667	22	6	2006-06-13 22:10:00	2006-06-14 06:35:00	8:25:00
M4	SN	M	A	HB	No	2006	25	6	2006-06-18 10:45:00	2006-06-19	13:15:00	0.552083	Active	101	04:50:00	13:15:00	505	8.41667	4	13	2006-06-19 04:50:00	2006-06-19 13:15:00	8:25:00
M3	SN	M	SA	HB	No	2006	25	6	2006-06-20 17:30:00	2006-06-21	06:30:00	0.270833	Inactive	101	22:05:00	06:30:00	505	8.41667	22	6	2006-06-20 22:05:00	2006-06-21 06:30:00	8:25:00
M1	SN	M	SA	HB	No	2006	25	6	2006-06-22 17:40:00	2006-06-23	06:20:00	0.263889	Inactive	101	21:55:00	06:20:00	505	8.41667	21	6	2006-06-22 21:55:00	2006-06-23 06:20:00	8:25:00
M1	SN	M	SA	HB	No	2006	25	6	2006-06-23 06:20:00	2006-06-24	17:40:00	0.736111	Inactive	101	09:15:00	17:40:00	505	8.41667	9	17	2006-06-24 09:15:00	2006-06-24 17:40:00	8:25:00
M4	SN	M	A	HB	No	2006	29	7	2006-07-18 09:55:00	2006-07-19	14:05:00	0.586806	Active	101	05:40:00	14:05:00	505	8.41667	5	14	2006-07-19 05:40:00	2006-07-19 14:05:00	8:25:00
M4	SN	M	A	EF	No	2006	29	7	2006-07-21 10:55:00	2006-07-22	13:05:00	0.545139	Active	101	04:40:00	13:05:00	505	8.41667	4	13	2006-07-22 04:40:00	2006-07-22 13:05:00	8:25:00
M4	SN	M	A	EF	No	2006	31	7	2006-07-29 10:45:00	2006-07-30	13:15:00	0.552083	Active	101	04:50:00	13:15:00	505	8.41667	4	13	2006-07-30 04:50:00	2006-07-30 13:15:00	8:25:00
M4	SN	M	A	EF	No	2006	31	8	2006-07-31 11:15:00	2006-08-01	12:45:00	0.53125	Active	101	04:20:00	12:45:00	505	8.41667	4	12	2006-08-01 04:20:00	2006-08-01 12:45:00	8:25:00
M5	SN	M	SA	HB	No	2006	31	8	2006-08-03 18:00:00	2006-08-04	06:00:00	0.25	Inactive	101	21:35:00	06:00:00	505	8.41667	21	6	2006-08-03 21:35:00	2006-08-04 06:00:00	8:25:00
M3	SN	M	SA	B	No	2006	34	8	2006-08-20 19:00:00	2006-08-21	05:00:00	0.208333	Inactive	101	20:35:00	05:00:00	505	8.41667	20	5	2006-08-20 20:35:00	2006-08-21 05:00:00	8:25:00
M4	SN	M	A	EF	No	2006	34	8	2006-08-21 02:55:00	2006-08-22	21:05:00	0.878472	Active	101	12:40:00	21:05:00	505	8.41667	12	21	2006-08-22 12:40:00	2006-08-22 21:05:00	8:25:00
M5	SN	M	SA	B	No	2006	35	8	2006-08-27 02:30:00	2006-08-28	21:30:00	0.895833	Active	101	13:05:00	21:30:00	505	8.41667	13	21	2006-08-28 13:05:00	2006-08-28 21:30:00	8:25:00
M3	SN	M	SA	PB	No	2006	39	9	2006-09-28 19:00:00	2006-09-29	05:00:00	0.208333	Inactive	101	20:35:00	05:00:00	505	8.41667	20	5	2006-09-28 20:35:00	2006-09-29 05:00:00	8:25:00
M1	SN	M	SA	B	No	2006	40	10	2006-09-30 21:50:00	2006-10-01	02:10:00	0.0902778	Inactive	101	17:45:00	02:10:00	505	8.41667	17	2	2006-09-30 17:45:00	2006-10-01 02:10:00	8:25:00
M4	SN	M	A	HB	People	2007	19	5	2007-05-11 07:05:00	2007-05-12	16:55:00	0.704861	Inactive	101	08:30:00	16:55:00	505	8.41667	8	16	2007-05-12 08:30:00	2007-05-12 16:55:00	8:25:00
M1	SN	M	A	HB	No	2007	32	8	2007-08-08 01:55:00	2007-08-09	22:05:00	0.920139	Active	101	13:40:00	22:05:00	505	8.41667	13	22	2007-08-09 13:40:00	2007-08-09 22:05:00	8:25:00
M4	SN	M	A	B	No	2007	37	9	2007-09-08 18:30:00	2007-09-09	05:30:00	0.229167	Inactive	101	21:05:00	05:30:00	505	8.41667	21	5	2007-09-08 21:05:00	2007-09-09 05:30:00	8:25:00
M1	SN	M	A	PB	No	2007	39	9	2007-09-26 18:35:00	2007-09-27	05:25:00	0.225694	Inactive	101	21:00:00	05:25:00	505	8.41667	21	5	2007-09-26 21:00:00	2007-09-27 05:25:00	8:25:00
M1	SN	M	A	PB	No	2007	43	10	2007-10-23 20:10:00	2007-10-24	03:50:00	0.159722	Inactive	101	19:25:00	03:50:00	505	8.41667	19	3	2007-10-23 19:25:00	2007-10-24 03:50:00	8:25:00
M10	SN	M	A	HB	No	2010	25	6	2010-06-17 17:45:00	2010-06-18	06:15:00	0.260417	Inactive	101	21:50:00	06:15:00	505	8.41667	21	6	2010-06-17 21:50:00	2010-06-18 06:15:00	8:25:00
M12	SC	M	A	PB	People	2011	51	12	2011-12-11 14:55:00	2011-12-12	09:05:00	0.378472	Inactive	101	00:40:00	09:05:00	505	8.41667	0	9	2011-12-12 00:40:00	2011-12-12 09:05:00	8:25:00
M12	SC	M	A	HB	No	2012	20	5	2012-05-13 18:50:00	2012-05-14	05:10:00	0.215278	Inactive	101	20:45:00	05:10:00	505	8.41667	20	5	2012-05-13 20:45:00	2012-05-14 05:10:00	8:25:00
M2	SN	M	SA	HB	No	2005	23	6	2005-05-31 19:10:00	2005-06-01	04:50:00	0.201389	Inactive	100	20:30:00	04:50:00	500	8.33333	20	4	2005-05-31 20:30:00	2005-06-01 04:50:00	8:20:00
M2	SN	M	SA	HB	No	2005	24	6	2005-06-08 17:00:00	2005-06-09	07:00:00	0.291667	Inactive	100	22:40:00	07:00:00	500	8.33333	22	7	2005-06-08 22:40:00	2005-06-09 07:00:00	8:20:00
M4	SN	M	A	HB	No	2006	21	5	2006-05-26 06:20:00	2006-05-27	17:40:00	0.736111	Active	100	09:20:00	17:40:00	500	8.33333	9	17	2006-05-27 09:20:00	2006-05-27 17:40:00	8:20:00
M4	SN	M	A	HB	No	2006	23	6	2006-06-04 17:30:00	2006-06-05	06:30:00	0.270833	Inactive	100	22:10:00	06:30:00	500	8.33333	22	6	2006-06-04 22:10:00	2006-06-05 06:30:00	8:20:00
M1	SN	M	SA	HB	No	2006	23	6	2006-06-05 17:45:00	2006-06-06	06:15:00	0.260417	Inactive	100	21:55:00	06:15:00	500	8.33333	21	6	2006-06-05 21:55:00	2006-06-06 06:15:00	8:20:00
M5	SN	M	SA	HB	No	2006	31	7	2006-07-30 02:10:00	2006-07-31	21:50:00	0.909722	Active	100	13:30:00	21:50:00	500	8.33333	13	21	2006-07-31 13:30:00	2006-07-31 21:50:00	8:20:00
M3	SN	M	SA	HB	No	2006	31	8	2006-08-03 18:40:00	2006-08-04	05:20:00	0.222222	Inactive	100	21:00:00	05:20:00	500	8.33333	21	5	2006-08-03 21:00:00	2006-08-04 05:20:00	8:20:00
M1	SN	M	SA	B	No	2006	34	8	2006-08-22 14:10:00	2006-08-23	09:50:00	0.409722	Active	100	01:30:00	09:50:00	500	8.33333	1	9	2006-08-23 01:30:00	2006-08-23 09:50:00	8:20:00
M3	SN	M	SA	B	No	2006	36	9	2006-09-03 18:35:00	2006-09-04	05:25:00	0.225694	Inactive	100	21:05:00	05:25:00	500	8.33333	21	5	2006-09-03 21:05:00	2006-09-04 05:25:00	8:20:00
M4	SN	M	A	B	No	2006	37	9	2006-09-09 19:10:00	2006-09-10	04:50:00	0.201389	Inactive	100	20:30:00	04:50:00	500	8.33333	20	4	2006-09-09 20:30:00	2006-09-10 04:50:00	8:20:00
M4	SN	M	A	PB	No	2006	40	10	2006-10-01 09:15:00	2006-10-02	14:45:00	0.614583	Active	100	06:25:00	14:45:00	500	8.33333	6	14	2006-10-02 06:25:00	2006-10-02 14:45:00	8:20:00
M3	SN	M	SA	PB	No	2006	40	10	2006-10-04 04:40:00	2006-10-05	19:20:00	0.805556	Active	100	11:00:00	19:20:00	500	8.33333	11	19	2006-10-05 11:00:00	2006-10-05 19:20:00	8:20:00
M4	SN	M	A	PB	No	2006	44	10	2006-10-29 20:15:00	2006-10-30	03:45:00	0.15625	Inactive	100	19:25:00	03:45:00	500	8.33333	19	3	2006-10-29 19:25:00	2006-10-30 03:45:00	8:20:00
M4	SN	M	A	HB	People	2007	19	5	2007-05-10 05:50:00	2007-05-11	18:10:00	0.756944	Inactive	100	09:50:00	18:10:00	500	8.33333	9	18	2007-05-11 09:50:00	2007-05-11 18:10:00	8:20:00
M4	SN	M	A	HB	No	2007	20	5	2007-05-13 10:55:00	2007-05-14	13:05:00	0.545139	Active	100	04:45:00	13:05:00	500	8.33333	4	13	2007-05-14 04:45:00	2007-05-14 13:05:00	8:20:00
M1	SN	M	A	HB	No	2007	25	6	2007-06-17 18:45:00	2007-06-18	05:15:00	0.21875	Inactive	100	20:55:00	05:15:00	500	8.33333	20	5	2007-06-17 20:55:00	2007-06-18 05:15:00	8:20:00
M1	SN	M	A	HB	No	2007	27	7	2007-07-04 01:05:00	2007-07-05	22:55:00	0.954861	Active	100	14:35:00	22:55:00	500	8.33333	14	22	2007-07-05 14:35:00	2007-07-05 22:55:00	8:20:00
M4	SN	M	A	HB	No	2007	29	7	2007-07-20 10:05:00	2007-07-21	13:55:00	0.579861	Active	100	05:35:00	13:55:00	500	8.33333	5	13	2007-07-21 05:35:00	2007-07-21 13:55:00	8:20:00
M4	SN	M	A	HB	No	2007	34	8	2007-08-20 18:40:00	2007-08-21	05:20:00	0.222222	Inactive	100	21:00:00	05:20:00	500	8.33333	21	5	2007-08-20 21:00:00	2007-08-21 05:20:00	8:20:00
M1	SN	M	A	HB	No	2007	35	8	2007-08-29 18:20:00	2007-08-30	05:40:00	0.236111	Inactive	100	21:20:00	05:40:00	500	8.33333	21	5	2007-08-29 21:20:00	2007-08-30 05:40:00	8:20:00
M1	SN	M	A	HB	No	2007	35	8	2007-08-29 01:15:00	2007-08-30	22:45:00	0.947917	Active	100	14:25:00	22:45:00	500	8.33333	14	22	2007-08-30 14:25:00	2007-08-30 22:45:00	8:20:00
M4	SN	M	A	PB	No	2007	37	9	2007-09-10 18:50:00	2007-09-11	05:10:00	0.215278	Inactive	100	20:50:00	05:10:00	500	8.33333	20	5	2007-09-10 20:50:00	2007-09-11 05:10:00	8:20:00
M1	SN	M	A	HB	No	2008	20	5	2008-05-12 18:55:00	2008-05-13	05:05:00	0.211806	Inactive	100	20:45:00	05:05:00	500	8.33333	20	5	2008-05-12 20:45:00	2008-05-13 05:05:00	8:20:00
M1	SN	M	A	HB	No	2008	21	5	2008-05-19 08:25:00	2008-05-20	15:35:00	0.649306	Inactive	100	07:15:00	15:35:00	500	8.33333	7	15	2008-05-20 07:15:00	2008-05-20 15:35:00	8:20:00
M7	SN	M	A	HB	No	2010	28	7	2010-07-08 22:40:00	2010-07-09	01:20:00	0.0555556	Active	100	17:00:00	01:20:00	500	8.33333	17	1	2010-07-08 17:00:00	2010-07-09 01:20:00	8:20:00
M10	SN	M	A	HB	No	2010	32	8	2010-08-05 11:00:00	2010-08-06	13:00:00	0.541667	Active	100	04:40:00	13:00:00	500	8.33333	4	13	2010-08-06 04:40:00	2010-08-06 13:00:00	8:20:00
M10	SN	M	A	HB	No	2010	34	8	2010-08-14 18:40:00	2010-08-15	05:20:00	0.222222	Inactive	100	21:00:00	05:20:00	500	8.33333	21	5	2010-08-14 21:00:00	2010-08-15 05:20:00	8:20:00
M12	SC	M	A	PB	People	2011	42	10	2011-10-11 18:20:00	2011-10-12	05:40:00	0.236111	Inactive	100	21:20:00	05:40:00	500	8.33333	21	5	2011-10-11 21:20:00	2011-10-12 05:40:00	8:20:00
M12	SC	M	A	PB	People	2011	49	12	2011-12-01 19:30:00	2011-12-02	04:30:00	0.1875	Inactive	100	20:10:00	04:30:00	500	8.33333	20	4	2011-12-01 20:10:00	2011-12-02 04:30:00	8:20:00
M12	SC	M	A	PB	People	2011	51	12	2011-12-10 15:40:00	2011-12-11	08:20:00	0.347222	Inactive	100	00:00:00	08:20:00	500	8.33333	0	8	2011-12-11	2011-12-11 08:20:00	8:20:00
M12	SC	M	A	HB	No	2012	16	4	2012-04-14 18:00:00	2012-04-15	06:00:00	0.25	Inactive	100	21:40:00	06:00:00	500	8.33333	21	6	2012-04-14 21:40:00	2012-04-15 06:00:00	8:20:00
M12	SC	M	A	HB	No	2012	24	6	2012-06-10 05:50:00	2012-06-11	18:10:00	0.756944	Inactive	100	09:50:00	18:10:00	500	8.33333	9	18	2012-06-11 09:50:00	2012-06-11 18:10:00	8:20:00
M12	SC	M	A	B	No	2012	34	8	2012-08-24 18:20:00	2012-08-25	05:40:00	0.236111	Inactive	100	21:20:00	05:40:00	500	8.33333	21	5	2012-08-24 21:20:00	2012-08-25 05:40:00	8:20:00
M12	SC	M	A	B	People	2012	37	9	2012-09-12 08:15:00	2012-09-13	15:45:00	0.65625	Inactive	100	07:25:00	15:45:00	500	8.33333	7	15	2012-09-13 07:25:00	2012-09-13 15:45:00	8:20:00
M5	SN	M	SA	HB	Post Cap	2006	21	5	2006-05-23 17:50:00	2006-05-24	06:10:00	0.256944	Inactive	99	21:55:00	06:10:00	495	8.25	21	6	2006-05-23 21:55:00	2006-05-24 06:10:00	8:15:00
M1	SN	M	SA	HB	No	2006	21	5	2006-05-26 07:35:00	2006-05-27	16:25:00	0.684028	Inactive	99	08:10:00	16:25:00	495	8.25	8	16	2006-05-27 08:10:00	2006-05-27 16:25:00	8:15:00
M5	SN	M	SA	HB	No	2006	22	6	2006-05-31 07:20:00	2006-06-01	16:40:00	0.694444	Active	99	08:25:00	16:40:00	495	8.25	8	16	2006-06-01 08:25:00	2006-06-01 16:40:00	8:15:00
M5	SN	M	SA	HB	No	2006	23	6	2006-06-06 02:55:00	2006-06-07	21:05:00	0.878472	Active	99	12:50:00	21:05:00	495	8.25	12	21	2006-06-07 12:50:00	2006-06-07 21:05:00	8:15:00
M3	SN	M	SA	HB	No	2006	23	6	2006-06-09 18:15:00	2006-06-10	05:45:00	0.239583	Inactive	99	21:30:00	05:45:00	495	8.25	21	5	2006-06-09 21:30:00	2006-06-10 05:45:00	8:15:00
M5	SN	M	SA	HB	No	2006	24	6	2006-06-10 17:10:00	2006-06-11	06:50:00	0.284722	Inactive	99	22:35:00	06:50:00	495	8.25	22	6	2006-06-10 22:35:00	2006-06-11 06:50:00	8:15:00
M4	SN	M	A	HB	No	2006	25	6	2006-06-19 17:25:00	2006-06-20	06:35:00	0.274306	Inactive	99	22:20:00	06:35:00	495	8.25	22	6	2006-06-19 22:20:00	2006-06-20 06:35:00	8:15:00
M5	SN	M	SA	HB	No	2006	26	6	2006-06-24 08:50:00	2006-06-25	15:10:00	0.631944	Active	99	06:55:00	15:10:00	495	8.25	6	15	2006-06-25 06:55:00	2006-06-25 15:10:00	8:15:00
M4	SN	M	A	HB	No	2006	27	7	2006-07-01 01:20:00	2006-07-02	22:40:00	0.944444	Active	99	14:25:00	22:40:00	495	8.25	14	22	2006-07-02 14:25:00	2006-07-02 22:40:00	8:15:00
M1	SN	M	SA	HB	No	2006	27	7	2006-07-02 11:20:00	2006-07-03	12:40:00	0.527778	Active	99	04:25:00	12:40:00	495	8.25	4	12	2006-07-03 04:25:00	2006-07-03 12:40:00	8:15:00
M3	SN	M	SA	HB	No	2006	28	7	2006-07-12 16:20:00	2006-07-13	07:40:00	0.319444	Inactive	99	23:25:00	07:40:00	495	8.25	23	7	2006-07-12 23:25:00	2006-07-13 07:40:00	8:15:00
M5	SN	M	SA	HB	No	2006	30	7	2006-07-23 02:05:00	2006-07-24	21:55:00	0.913194	Active	99	13:40:00	21:55:00	495	8.25	13	21	2006-07-24 13:40:00	2006-07-24 21:55:00	8:15:00
M1	SN	M	SA	B	No	2006	34	8	2006-08-22 22:35:00	2006-08-23	01:25:00	0.0590278	Inactive	99	17:10:00	01:25:00	495	8.25	17	1	2006-08-22 17:10:00	2006-08-23 01:25:00	8:15:00
M5	SN	M	SA	B	No	2006	34	8	2006-08-25 18:50:00	2006-08-26	05:10:00	0.215278	Inactive	99	20:55:00	05:10:00	495	8.25	20	5	2006-08-25 20:55:00	2006-08-26 05:10:00	8:15:00
M3	SN	M	SA	B	No	2006	35	8	2006-08-27 18:30:00	2006-08-28	05:30:00	0.229167	Inactive	99	21:15:00	05:30:00	495	8.25	21	5	2006-08-27 21:15:00	2006-08-28 05:30:00	8:15:00
M1	SN	M	SA	B	No	2006	35	8	2006-08-30 23:50:00	2006-08-31	00:10:00	0.00694444	Inactive	99	15:55:00	00:10:00	495	8.25	15	0	2006-08-30 15:55:00	2006-08-31 00:10:00	8:15:00
M5	SN	M	SA	B	No	2006	35	9	2006-08-31 18:20:00	2006-09-01	05:40:00	0.236111	Inactive	99	21:25:00	05:40:00	495	8.25	21	5	2006-08-31 21:25:00	2006-09-01 05:40:00	8:15:00
M5	SN	M	SA	B	No	2006	36	9	2006-09-08 18:30:00	2006-09-09	05:30:00	0.229167	Inactive	99	21:15:00	05:30:00	495	8.25	21	5	2006-09-08 21:15:00	2006-09-09 05:30:00	8:15:00
M3	SN	M	SA	B	No	2006	39	9	2006-09-24 09:45:00	2006-09-25	14:15:00	0.59375	Active	99	06:00:00	14:15:00	495	8.25	6	14	2006-09-25 06:00:00	2006-09-25 14:15:00	8:15:00
M4	SN	M	A	PB	No	2006	39	9	2006-09-28 16:20:00	2006-09-29	07:40:00	0.319444	Inactive	99	23:25:00	07:40:00	495	8.25	23	7	2006-09-28 23:25:00	2006-09-29 07:40:00	8:15:00
M5	SN	M	SA	PB	No	2006	40	10	2006-09-30 17:40:00	2006-10-01	06:20:00	0.263889	Inactive	99	22:05:00	06:20:00	495	8.25	22	6	2006-09-30 22:05:00	2006-10-01 06:20:00	8:15:00
M4	SN	M	A	PB	No	2006	44	10	2006-10-28 04:45:00	2006-10-29	19:15:00	0.802083	Active	99	11:00:00	19:15:00	495	8.25	11	19	2006-10-29 11:00:00	2006-10-29 19:15:00	8:15:00
M4	SN	M	A	HB	People	2007	19	5	2007-05-06 08:20:00	2007-05-07	15:40:00	0.652778	Inactive	99	07:25:00	15:40:00	495	8.25	7	15	2007-05-07 07:25:00	2007-05-07 15:40:00	8:15:00
M4	SN	M	A	HB	No	2007	25	6	2007-06-19 01:40:00	2007-06-20	22:20:00	0.930556	Active	99	14:05:00	22:20:00	495	8.25	14	22	2007-06-20 14:05:00	2007-06-20 22:20:00	8:15:00
M1	SN	M	A	HB	No	2007	32	8	2007-08-09 02:15:00	2007-08-10	21:45:00	0.90625	Active	99	13:30:00	21:45:00	495	8.25	13	21	2007-08-10 13:30:00	2007-08-10 21:45:00	8:15:00
M1	SN	M	A	HB	No	2007	34	8	2007-08-19 18:30:00	2007-08-20	05:30:00	0.229167	Inactive	99	21:15:00	05:30:00	495	8.25	21	5	2007-08-19 21:15:00	2007-08-20 05:30:00	8:15:00
M1	SN	M	A	PB	No	2007	36	9	2007-09-01 18:10:00	2007-09-02	05:50:00	0.243056	Inactive	99	21:35:00	05:50:00	495	8.25	21	5	2007-09-01 21:35:00	2007-09-02 05:50:00	8:15:00
M4	SN	M	A	B	No	2007	36	9	2007-09-06 18:55:00	2007-09-07	05:05:00	0.211806	Inactive	99	20:50:00	05:05:00	495	8.25	20	5	2007-09-06 20:50:00	2007-09-07 05:05:00	8:15:00
M1	SN	M	A	PB	No	2007	39	9	2007-09-23 04:10:00	2007-09-24	19:50:00	0.826389	Active	99	11:35:00	19:50:00	495	8.25	11	19	2007-09-24 11:35:00	2007-09-24 19:50:00	8:15:00
M10	SN	M	A	HB	No	2010	32	8	2010-08-06 18:10:00	2010-08-07	05:50:00	0.243056	Inactive	99	21:35:00	05:50:00	495	8.25	21	5	2010-08-06 21:35:00	2010-08-07 05:50:00	8:15:00
M10	SN	M	A	HB	No	2010	35	8	2010-08-23 19:00:00	2010-08-24	05:00:00	0.208333	Inactive	99	20:45:00	05:00:00	495	8.25	20	5	2010-08-23 20:45:00	2010-08-24 05:00:00	8:15:00
M10	SN	M	A	B	No	2010	37	9	2010-09-06 18:10:00	2010-09-07	05:50:00	0.243056	Inactive	99	21:35:00	05:50:00	495	8.25	21	5	2010-09-06 21:35:00	2010-09-07 05:50:00	8:15:00
M10	SN	M	A	B	No	2010	37	9	2010-09-06 09:45:00	2010-09-07	14:15:00	0.59375	Active	99	06:00:00	14:15:00	495	8.25	6	14	2010-09-07 06:00:00	2010-09-07 14:15:00	8:15:00
M12	SC	M	A	PB	No	2011	40	10	2011-09-30 01:05:00	2011-10-01	22:55:00	0.954861	Active	99	14:40:00	22:55:00	495	8.25	14	22	2011-10-01 14:40:00	2011-10-01 22:55:00	8:15:00
M12	SC	M	A	HB	No	2012	32	8	2012-08-09 16:45:00	2012-08-10	07:15:00	0.302083	Inactive	99	23:00:00	07:15:00	495	8.25	23	7	2012-08-09 23:00:00	2012-08-10 07:15:00	8:15:00
M12	SC	M	A	B	No	2012	33	8	2012-08-15 00:35:00	2012-08-16	23:25:00	0.975694	Active	99	15:10:00	23:25:00	495	8.25	15	23	2012-08-16 15:10:00	2012-08-16 23:25:00	8:15:00
M12	SC	M	A	B	No	2012	35	8	2012-08-26 10:00:00	2012-08-27	14:00:00	0.583333	Active	99	05:45:00	14:00:00	495	8.25	5	14	2012-08-27 05:45:00	2012-08-27 14:00:00	8:15:00
M12	SC	M	A	B	No	2012	36	9	2012-09-02 01:30:00	2012-09-03	22:30:00	0.9375	Active	99	14:15:00	22:30:00	495	8.25	14	22	2012-09-03 14:15:00	2012-09-03 22:30:00	8:15:00
M12	SC	M	A	B	No	2012	36	9	2012-09-04 18:25:00	2012-09-05	05:35:00	0.232639	Inactive	99	21:20:00	05:35:00	495	8.25	21	5	2012-09-04 21:20:00	2012-09-05 05:35:00	8:15:00
M2	SN	M	SA	HB	No	2005	27	6	2005-06-29 02:40:00	2005-06-30	21:20:00	0.888889	Inactive	98	13:10:00	21:20:00	490	8.16667	13	21	2005-06-30 13:10:00	2005-06-30 21:20:00	8:10:00
M4	SN	M	A	HB	No	2006	22	5	2006-05-27 17:00:00	2006-05-28	07:00:00	0.291667	Inactive	98	22:50:00	07:00:00	490	8.16667	22	7	2006-05-27 22:50:00	2006-05-28 07:00:00	8:10:00
M3	SN	M	SA	HB	No	2006	22	5	2006-05-30 18:45:00	2006-05-31	05:15:00	0.21875	Inactive	98	21:05:00	05:15:00	490	8.16667	21	5	2006-05-30 21:05:00	2006-05-31 05:15:00	8:10:00
M4	SN	M	A	HB	No	2006	22	6	2006-06-01 18:55:00	2006-06-02	05:05:00	0.211806	Inactive	98	20:55:00	05:05:00	490	8.16667	20	5	2006-06-01 20:55:00	2006-06-02 05:05:00	8:10:00
M1	SN	M	SA	HB	No	2006	24	6	2006-06-11 10:20:00	2006-06-12	13:40:00	0.569444	Active	98	05:30:00	13:40:00	490	8.16667	5	13	2006-06-12 05:30:00	2006-06-12 13:40:00	8:10:00
M5	SN	M	SA	HB	No	2006	25	6	2006-06-18 18:05:00	2006-06-19	05:55:00	0.246528	Inactive	98	21:45:00	05:55:00	490	8.16667	21	5	2006-06-18 21:45:00	2006-06-19 05:55:00	8:10:00
M3	SN	M	SA	HB	No	2006	26	6	2006-06-25 11:30:00	2006-06-26	12:30:00	0.520833	Active	98	04:20:00	12:30:00	490	8.16667	4	12	2006-06-26 04:20:00	2006-06-26 12:30:00	8:10:00
M5	SN	M	SA	B	No	2006	34	8	2006-08-21 02:55:00	2006-08-22	21:05:00	0.878472	Active	98	12:55:00	21:05:00	490	8.16667	12	21	2006-08-22 12:55:00	2006-08-22 21:05:00	8:10:00
M3	SN	M	SA	B	No	2006	34	8	2006-08-24 18:30:00	2006-08-25	05:30:00	0.229167	Inactive	98	21:20:00	05:30:00	490	8.16667	21	5	2006-08-24 21:20:00	2006-08-25 05:30:00	8:10:00
M3	SN	M	SA	B	No	2006	35	8	2006-08-26 18:55:00	2006-08-27	05:05:00	0.211806	Inactive	98	20:55:00	05:05:00	490	8.16667	20	5	2006-08-26 20:55:00	2006-08-27 05:05:00	8:10:00
M4	SN	M	A	B	No	2006	35	9	2006-08-31 02:45:00	2006-09-01	21:15:00	0.885417	Active	98	13:05:00	21:15:00	490	8.16667	13	21	2006-09-01 13:05:00	2006-09-01 21:15:00	8:10:00
M5	SN	M	SA	B	No	2006	35	9	2006-09-01 18:40:00	2006-09-02	05:20:00	0.222222	Inactive	98	21:10:00	05:20:00	490	8.16667	21	5	2006-09-01 21:10:00	2006-09-02 05:20:00	8:10:00
M1	SN	M	SA	B	No	2006	36	9	2006-09-07 14:30:00	2006-09-08	09:30:00	0.395833	Active	98	01:20:00	09:30:00	490	8.16667	1	9	2006-09-08 01:20:00	2006-09-08 09:30:00	8:10:00
M5	SN	M	SA	B	No	2006	37	9	2006-09-09 18:40:00	2006-09-10	05:20:00	0.222222	Inactive	98	21:10:00	05:20:00	490	8.16667	21	5	2006-09-09 21:10:00	2006-09-10 05:20:00	8:10:00
M1	SN	M	SA	B	No	2006	38	9	2006-09-16 14:25:00	2006-09-17	09:35:00	0.399306	Active	98	01:25:00	09:35:00	490	8.16667	1	9	2006-09-17 01:25:00	2006-09-17 09:35:00	8:10:00
M3	SN	M	SA	PB	No	2006	39	9	2006-09-29 17:50:00	2006-09-30	06:10:00	0.256944	Inactive	98	22:00:00	06:10:00	490	8.16667	22	6	2006-09-29 22:00:00	2006-09-30 06:10:00	8:10:00
M1	SN	M	SA	PB	No	2006	40	10	2006-10-05 01:20:00	2006-10-06	22:40:00	0.944444	Inactive	98	14:30:00	22:40:00	490	8.16667	14	22	2006-10-06 14:30:00	2006-10-06 22:40:00	8:10:00
M4	SN	M	A	HB	People	2007	19	5	2007-05-07 07:35:00	2007-05-08	16:25:00	0.684028	Inactive	98	08:15:00	16:25:00	490	8.16667	8	16	2007-05-08 08:15:00	2007-05-08 16:25:00	8:10:00
M4	SN	M	A	HB	No	2007	23	6	2007-06-04 01:15:00	2007-06-05	22:45:00	0.947917	Active	98	14:35:00	22:45:00	490	8.16667	14	22	2007-06-05 14:35:00	2007-06-05 22:45:00	8:10:00
M1	SN	M	A	HB	No	2007	24	6	2007-06-10 18:50:00	2007-06-11	05:10:00	0.215278	Inactive	98	21:00:00	05:10:00	490	8.16667	21	5	2007-06-10 21:00:00	2007-06-11 05:10:00	8:10:00
M4	SN	M	A	HB	No	2007	28	7	2007-07-10 01:50:00	2007-07-11	22:10:00	0.923611	Active	98	14:00:00	22:10:00	490	8.16667	14	22	2007-07-11 14:00:00	2007-07-11 22:10:00	8:10:00
M4	SN	M	A	HB	No	2007	31	8	2007-08-03 10:20:00	2007-08-04	13:40:00	0.569444	Active	98	05:30:00	13:40:00	490	8.16667	5	13	2007-08-04 05:30:00	2007-08-04 13:40:00	8:10:00
M4	SN	M	A	PB	No	2007	41	10	2007-10-09 17:45:00	2007-10-10	06:15:00	0.260417	Inactive	98	22:05:00	06:15:00	490	8.16667	22	6	2007-10-09 22:05:00	2007-10-10 06:15:00	8:10:00
M10	SN	M	A	HB	No	2010	30	7	2010-07-20 10:35:00	2010-07-21	13:25:00	0.559028	Active	98	05:15:00	13:25:00	490	8.16667	5	13	2010-07-21 05:15:00	2010-07-21 13:25:00	8:10:00
M12	SC	M	A	B	Post Cap	2011	39	9	2011-09-23 00:10:00	2011-09-24	23:50:00	0.993056	Active	98	15:40:00	23:50:00	490	8.16667	15	23	2011-09-24 15:40:00	2011-09-24 23:50:00	8:10:00
M12	SC	M	A	HB	No	2012	24	6	2012-06-15 06:00:00	2012-06-16	18:00:00	0.75	Inactive	98	09:50:00	18:00:00	490	8.16667	9	18	2012-06-16 09:50:00	2012-06-16 18:00:00	8:10:00
M12	SC	M	A	HB	No	2012	26	6	2012-06-23 11:00:00	2012-06-24	13:00:00	0.541667	Active	98	04:50:00	13:00:00	490	8.16667	4	13	2012-06-24 04:50:00	2012-06-24 13:00:00	8:10:00
M12	SC	M	A	HB	No	2012	33	8	2012-08-12 01:50:00	2012-08-13	22:10:00	0.923611	Active	98	14:00:00	22:10:00	490	8.16667	14	22	2012-08-13 14:00:00	2012-08-13 22:10:00	8:10:00
M12	SC	M	A	B	No	2012	35	9	2012-08-31 18:00:00	2012-09-01	06:00:00	0.25	Inactive	98	21:50:00	06:00:00	490	8.16667	21	6	2012-08-31 21:50:00	2012-09-01 06:00:00	8:10:00
M2	SN	M	SA	HB	No	2005	23	5	2005-05-30 19:00:00	2005-05-31	05:00:00	0.208333	Inactive	97	20:55:00	05:00:00	485	8.08333	20	5	2005-05-30 20:55:00	2005-05-31 05:00:00	8:05:00
M2	SN	M	SA	HB	No	2005	24	6	2005-06-04 16:40:00	2005-06-05	07:20:00	0.305556	Inactive	97	23:15:00	07:20:00	485	8.08333	23	7	2005-06-04 23:15:00	2005-06-05 07:20:00	8:05:00
M3	SN	M	SA	HB	No	2006	24	6	2006-06-14 18:10:00	2006-06-15	05:50:00	0.243056	Inactive	97	21:45:00	05:50:00	485	8.08333	21	5	2006-06-14 21:45:00	2006-06-15 05:50:00	8:05:00
M1	SN	M	SA	HB	No	2006	25	6	2006-06-17 17:30:00	2006-06-18	06:30:00	0.270833	Inactive	97	22:25:00	06:30:00	485	8.08333	22	6	2006-06-17 22:25:00	2006-06-18 06:30:00	8:05:00
M1	SN	M	SA	HB	No	2006	28	7	2006-07-13 02:15:00	2006-07-14	21:45:00	0.90625	Active	97	13:40:00	21:45:00	485	8.08333	13	21	2006-07-14 13:40:00	2006-07-14 21:45:00	8:05:00
M3	SN	M	SA	B	No	2006	33	8	2006-08-18 10:55:00	2006-08-19	13:05:00	0.545139	Active	97	05:00:00	13:05:00	485	8.08333	5	13	2006-08-19 05:00:00	2006-08-19 13:05:00	8:05:00
M3	SN	M	SA	B	No	2006	34	8	2006-08-19 18:35:00	2006-08-20	05:25:00	0.225694	Inactive	97	21:20:00	05:25:00	485	8.08333	21	5	2006-08-19 21:20:00	2006-08-20 05:25:00	8:05:00
M3	SN	M	SA	B	No	2006	35	8	2006-08-28 18:45:00	2006-08-29	05:15:00	0.21875	Inactive	97	21:10:00	05:15:00	485	8.08333	21	5	2006-08-28 21:10:00	2006-08-29 05:15:00	8:05:00
M4	SN	M	A	B	No	2006	35	8	2006-08-29 18:40:00	2006-08-30	05:20:00	0.222222	Inactive	97	21:15:00	05:20:00	485	8.08333	21	5	2006-08-29 21:15:00	2006-08-30 05:20:00	8:05:00
M3	SN	M	SA	B	No	2006	36	9	2006-09-06 03:25:00	2006-09-07	20:35:00	0.857639	Active	97	12:30:00	20:35:00	485	8.08333	12	20	2006-09-07 12:30:00	2006-09-07 20:35:00	8:05:00
M4	SN	M	A	B	No	2006	37	9	2006-09-14 18:30:00	2006-09-15	05:30:00	0.229167	Inactive	97	21:25:00	05:30:00	485	8.08333	21	5	2006-09-14 21:25:00	2006-09-15 05:30:00	8:05:00
M3	SN	M	SA	PB	No	2006	40	10	2006-10-01 17:55:00	2006-10-02	06:05:00	0.253472	Inactive	97	22:00:00	06:05:00	485	8.08333	22	6	2006-10-01 22:00:00	2006-10-02 06:05:00	8:05:00
M4	SN	M	A	HB	No	2007	21	5	2007-05-19 01:55:00	2007-05-20	22:05:00	0.920139	Active	97	14:00:00	22:05:00	485	8.08333	14	22	2007-05-20 14:00:00	2007-05-20 22:05:00	8:05:00
M9	MM	M	A	HB	Post Cap	2007	23	6	2007-06-08 07:20:00	2007-06-09	16:40:00	0.694444	Inactive	97	08:35:00	16:40:00	485	8.08333	8	16	2007-06-09 08:35:00	2007-06-09 16:40:00	8:05:00
M4	SN	M	A	HB	No	2007	28	7	2007-07-10 11:05:00	2007-07-11	12:55:00	0.538194	Active	97	04:50:00	12:55:00	485	8.08333	4	12	2007-07-11 04:50:00	2007-07-11 12:55:00	8:05:00
M4	SN	M	A	HB	No	2007	29	7	2007-07-15 11:25:00	2007-07-16	12:35:00	0.524306	Active	97	04:30:00	12:35:00	485	8.08333	4	12	2007-07-16 04:30:00	2007-07-16 12:35:00	8:05:00
M4	SN	M	A	HB	No	2007	31	7	2007-07-28 10:50:00	2007-07-29	13:10:00	0.548611	Active	97	05:05:00	13:10:00	485	8.08333	5	13	2007-07-29 05:05:00	2007-07-29 13:10:00	8:05:00
M1	SN	M	A	HB	No	2007	35	8	2007-08-25 07:00:00	2007-08-26	17:00:00	0.708333	Inactive	97	08:55:00	17:00:00	485	8.08333	8	17	2007-08-26 08:55:00	2007-08-26 17:00:00	8:05:00
M1	SN	M	A	PB	No	2007	41	10	2007-10-08 04:10:00	2007-10-09	19:50:00	0.826389	Active	97	11:45:00	19:50:00	485	8.08333	11	19	2007-10-09 11:45:00	2007-10-09 19:50:00	8:05:00
M1	SN	M	A	HB	No	2008	20	5	2008-05-14 19:05:00	2008-05-15	04:55:00	0.204861	Inactive	97	20:50:00	04:55:00	485	8.08333	20	4	2008-05-14 20:50:00	2008-05-15 04:55:00	8:05:00
M7	SN	M	A	HB	Post Cap	2010	25	6	2010-06-12 21:45:00	2010-06-13	02:15:00	0.09375	Active	97	18:10:00	02:15:00	485	8.08333	18	2	2010-06-12 18:10:00	2010-06-13 02:15:00	8:05:00
M10	SN	M	A	HB	No	2010	34	8	2010-08-17 02:05:00	2010-08-18	21:55:00	0.913194	Active	97	13:50:00	21:55:00	485	8.08333	13	21	2010-08-18 13:50:00	2010-08-18 21:55:00	8:05:00
M10	SN	M	A	HB	No	2010	34	8	2010-08-20 18:15:00	2010-08-21	05:45:00	0.239583	Inactive	97	21:40:00	05:45:00	485	8.08333	21	5	2010-08-20 21:40:00	2010-08-21 05:45:00	8:05:00
M12	SC	M	A	B	Post Cap	2011	40	9	2011-09-25 02:50:00	2011-09-26	21:10:00	0.881944	Active	97	13:05:00	21:10:00	485	8.08333	13	21	2011-09-26 13:05:00	2011-09-26 21:10:00	8:05:00
M12	SC	M	A	PB	People	2011	50	12	2011-12-06 15:05:00	2011-12-07	08:55:00	0.371528	Inactive	97	00:50:00	08:55:00	485	8.08333	0	8	2011-12-07 00:50:00	2011-12-07 08:55:00	8:05:00
M12	SC	M	A	HB	No	2012	23	6	2012-06-04 06:10:00	2012-06-05	17:50:00	0.743056	Inactive	97	09:45:00	17:50:00	485	8.08333	9	17	2012-06-05 09:45:00	2012-06-05 17:50:00	8:05:00
M12	SC	M	A	B	People	2012	39	9	2012-09-28 16:45:00	2012-09-29	07:15:00	0.302083	Active	97	23:10:00	07:15:00	485	8.08333	23	7	2012-09-28 23:10:00	2012-09-29 07:15:00	8:05:00
M2	SN	M	SA	HB	No	2005	26	6	2005-06-22 07:50:00	2005-06-23	16:10:00	0.673611	Active	96	08:10:00	16:10:00	480	8	8	16	2005-06-23 08:10:00	2005-06-23 16:10:00	8:00:00
M2	SN	M	SA	HB	No	2005	27	7	2005-06-30 02:40:00	2005-07-01	21:20:00	0.888889	Inactive	96	13:20:00	21:20:00	480	8	13	21	2005-07-01 13:20:00	2005-07-01 21:20:00	8:00:00
M3	SN	M	SA	HB	No	2006	24	6	2006-06-15 18:20:00	2006-06-16	05:40:00	0.236111	Inactive	96	21:40:00	05:40:00	480	8	21	5	2006-06-15 21:40:00	2006-06-16 05:40:00	8:00:00
M1	SN	M	SA	HB	No	2006	27	7	2006-07-05 17:25:00	2006-07-06	06:35:00	0.274306	Inactive	96	22:35:00	06:35:00	480	8	22	6	2006-07-05 22:35:00	2006-07-06 06:35:00	8:00:00
M5	SN	M	SA	HB	No	2006	27	7	2006-07-06 17:40:00	2006-07-07	06:20:00	0.263889	Inactive	96	22:20:00	06:20:00	480	8	22	6	2006-07-06 22:20:00	2006-07-07 06:20:00	8:00:00
M1	SN	M	SA	HB	No	2006	28	7	2006-07-08 22:35:00	2006-07-09	01:25:00	0.0590278	Active	96	17:25:00	01:25:00	480	8	17	1	2006-07-08 17:25:00	2006-07-09 01:25:00	8:00:00
M1	SN	M	SA	B	No	2006	33	8	2006-08-16 22:45:00	2006-08-17	01:15:00	0.0520833	Inactive	96	17:15:00	01:15:00	480	8	17	1	2006-08-16 17:15:00	2006-08-17 01:15:00	8:00:00
M3	SN	M	SA	B	No	2006	33	8	2006-08-17 02:25:00	2006-08-18	21:35:00	0.899306	Active	96	13:35:00	21:35:00	480	8	13	21	2006-08-18 13:35:00	2006-08-18 21:35:00	8:00:00
M4	SN	M	A	EF	No	2006	34	8	2006-08-22 18:45:00	2006-08-23	05:15:00	0.21875	Inactive	96	21:15:00	05:15:00	480	8	21	5	2006-08-22 21:15:00	2006-08-23 05:15:00	8:00:00
M1	SN	M	SA	B	No	2006	34	8	2006-08-25 23:20:00	2006-08-26	00:40:00	0.0277778	Inactive	96	16:40:00	00:40:00	480	8	16	0	2006-08-25 16:40:00	2006-08-26 00:40:00	8:00:00
M1	SN	M	SA	B	No	2006	35	8	2006-08-26 23:05:00	2006-08-27	00:55:00	0.0381944	Inactive	96	16:55:00	00:55:00	480	8	16	0	2006-08-26 16:55:00	2006-08-27 00:55:00	8:00:00
M4	SN	M	A	B	No	2006	35	8	2006-08-26 02:20:00	2006-08-27	21:40:00	0.902778	Active	96	13:40:00	21:40:00	480	8	13	21	2006-08-27 13:40:00	2006-08-27 21:40:00	8:00:00
M3	SN	M	SA	B	No	2006	35	8	2006-08-30 18:55:00	2006-08-31	05:05:00	0.211806	Inactive	96	21:05:00	05:05:00	480	8	21	5	2006-08-30 21:05:00	2006-08-31 05:05:00	8:00:00
M5	SN	M	SA	B	No	2006	36	9	2006-09-04 10:20:00	2006-09-05	13:40:00	0.569444	Active	96	05:40:00	13:40:00	480	8	5	13	2006-09-05 05:40:00	2006-09-05 13:40:00	8:00:00
M4	SN	M	A	B	No	2006	36	9	2006-09-08 19:15:00	2006-09-09	04:45:00	0.197917	Inactive	96	20:45:00	04:45:00	480	8	20	4	2006-09-08 20:45:00	2006-09-09 04:45:00	8:00:00
M4	SN	M	A	B	No	2006	37	9	2006-09-11 18:50:00	2006-09-12	05:10:00	0.215278	Inactive	96	21:10:00	05:10:00	480	8	21	5	2006-09-11 21:10:00	2006-09-12 05:10:00	8:00:00
M3	SN	M	SA	B	No	2006	37	9	2006-09-14 04:00:00	2006-09-15	20:00:00	0.833333	Active	96	12:00:00	20:00:00	480	8	12	20	2006-09-15 12:00:00	2006-09-15 20:00:00	8:00:00
M3	SN	M	SA	PB	No	2006	41	10	2006-10-10 06:40:00	2006-10-11	17:20:00	0.722222	Inactive	96	09:20:00	17:20:00	480	8	9	17	2006-10-11 09:20:00	2006-10-11 17:20:00	8:00:00
M4	SN	M	A	HB	No	2007	17	4	2007-04-26 05:25:00	2007-04-27	18:35:00	0.774306	Inactive	96	10:35:00	18:35:00	480	8	10	18	2007-04-27 10:35:00	2007-04-27 18:35:00	8:00:00
M4	SN	M	A	HB	No	2007	23	6	2007-06-06 18:40:00	2007-06-07	05:20:00	0.222222	Inactive	96	21:20:00	05:20:00	480	8	21	5	2007-06-06 21:20:00	2007-06-07 05:20:00	8:00:00
M1	SN	M	A	HB	No	2007	25	6	2007-06-16 18:20:00	2007-06-17	05:40:00	0.236111	Inactive	96	21:40:00	05:40:00	480	8	21	5	2007-06-16 21:40:00	2007-06-17 05:40:00	8:00:00
M4	SN	M	A	HB	No	2007	30	7	2007-07-21 18:10:00	2007-07-22	05:50:00	0.243056	Inactive	96	21:50:00	05:50:00	480	8	21	5	2007-07-21 21:50:00	2007-07-22 05:50:00	8:00:00
M4	SN	M	A	HB	No	2007	32	8	2007-08-07 18:30:00	2007-08-08	05:30:00	0.229167	Inactive	96	21:30:00	05:30:00	480	8	21	5	2007-08-07 21:30:00	2007-08-08 05:30:00	8:00:00
M1	SN	M	A	HB	No	2007	32	8	2007-08-08 18:20:00	2007-08-09	05:40:00	0.236111	Inactive	96	21:40:00	05:40:00	480	8	21	5	2007-08-08 21:40:00	2007-08-09 05:40:00	8:00:00
M1	SN	M	A	PB	No	2007	36	9	2007-09-05 18:35:00	2007-09-06	05:25:00	0.225694	Inactive	96	21:25:00	05:25:00	480	8	21	5	2007-09-05 21:25:00	2007-09-06 05:25:00	8:00:00
M4	SN	M	A	B	No	2007	36	9	2007-09-05 03:20:00	2007-09-06	20:40:00	0.861111	Active	96	12:40:00	20:40:00	480	8	12	20	2007-09-06 12:40:00	2007-09-06 20:40:00	8:00:00
M4	SN	M	A	PB	No	2007	37	9	2007-09-13 18:50:00	2007-09-14	05:10:00	0.215278	Inactive	96	21:10:00	05:10:00	480	8	21	5	2007-09-13 21:10:00	2007-09-14 05:10:00	8:00:00
M4	SN	M	A	PB	No	2007	39	9	2007-09-23 09:40:00	2007-09-24	14:20:00	0.597222	Active	96	06:20:00	14:20:00	480	8	6	14	2007-09-24 06:20:00	2007-09-24 14:20:00	8:00:00
M10	SN	M	A	HB	No	2010	32	8	2010-08-04 01:30:00	2010-08-05	22:30:00	0.9375	Active	96	14:30:00	22:30:00	480	8	14	22	2010-08-05 14:30:00	2010-08-05 22:30:00	8:00:00
M10	SN	M	A	HB	No	2010	33	8	2010-08-11 18:05:00	2010-08-12	05:55:00	0.246528	Inactive	96	21:55:00	05:55:00	480	8	21	5	2010-08-11 21:55:00	2010-08-12 05:55:00	8:00:00
M12	SC	M	A	HB	No	2012	21	5	2012-05-23 06:55:00	2012-05-24	17:05:00	0.711806	Inactive	96	09:05:00	17:05:00	480	8	9	17	2012-05-24 09:05:00	2012-05-24 17:05:00	8:00:00
M12	SC	M	A	HB	No	2012	27	7	2012-07-05 23:30:00	2012-07-06	00:30:00	0.0208333	Active	96	16:30:00	00:30:00	480	8	16	0	2012-07-05 16:30:00	2012-07-06 00:30:00	8:00:00
M12	SC	M	A	HB	No	2012	29	7	2012-07-16 10:30:00	2012-07-17	13:30:00	0.5625	Active	96	05:30:00	13:30:00	480	8	5	13	2012-07-17 05:30:00	2012-07-17 13:30:00	8:00:00
M12	SC	M	A	B	No	2012	35	8	2012-08-25 18:15:00	2012-08-26	05:45:00	0.239583	Inactive	96	21:45:00	05:45:00	480	8	21	5	2012-08-25 21:45:00	2012-08-26 05:45:00	8:00:00
M12	SC	M	A	B	No	2012	35	8	2012-08-28 18:05:00	2012-08-29	05:55:00	0.246528	Inactive	96	21:55:00	05:55:00	480	8	21	5	2012-08-28 21:55:00	2012-08-29 05:55:00	8:00:00
M5	SN	M	SA	HB	Capture	2006	21	5	2006-05-20 05:20:00	2006-05-21	18:40:00	0.777778	Inactive	95	10:45:00	18:40:00	475	7.91667	10	18	2006-05-21 10:45:00	2006-05-21 18:40:00	7:55:00
M3	SN	M	SA	HB	No	2006	22	6	2006-05-31 18:10:00	2006-06-01	05:50:00	0.243056	Inactive	95	21:55:00	05:50:00	475	7.91667	21	5	2006-05-31 21:55:00	2006-06-01 05:50:00	7:55:00
M5	SN	M	SA	HB	No	2006	23	6	2006-06-07 18:35:00	2006-06-08	05:25:00	0.225694	Inactive	95	21:30:00	05:25:00	475	7.91667	21	5	2006-06-07 21:30:00	2006-06-08 05:25:00	7:55:00
M4	SN	M	A	HB	No	2006	23	6	2006-06-08 18:00:00	2006-06-09	06:00:00	0.25	Inactive	95	22:05:00	06:00:00	475	7.91667	22	6	2006-06-08 22:05:00	2006-06-09 06:00:00	7:55:00
M3	SN	M	SA	HB	No	2006	25	6	2006-06-19 18:55:00	2006-06-20	05:05:00	0.211806	Inactive	95	21:10:00	05:05:00	475	7.91667	21	5	2006-06-19 21:10:00	2006-06-20 05:05:00	7:55:00
M5	SN	M	SA	HB	No	2006	25	6	2006-06-21 10:05:00	2006-06-22	13:55:00	0.579861	Active	95	06:00:00	13:55:00	475	7.91667	6	13	2006-06-22 06:00:00	2006-06-22 13:55:00	7:55:00
M4	SN	M	A	HB	No	2006	27	7	2006-07-01 17:40:00	2006-07-02	06:20:00	0.263889	Inactive	95	22:25:00	06:20:00	475	7.91667	22	6	2006-07-01 22:25:00	2006-07-02 06:20:00	7:55:00
M3	SN	M	SA	HB	No	2006	28	7	2006-07-14 01:30:00	2006-07-15	22:30:00	0.9375	Active	95	14:35:00	22:30:00	475	7.91667	14	22	2006-07-15 14:35:00	2006-07-15 22:30:00	7:55:00
M4	SN	M	A	EF	No	2006	30	7	2006-07-26 11:55:00	2006-07-27	12:05:00	0.503472	Active	95	04:10:00	12:05:00	475	7.91667	4	12	2006-07-27 04:10:00	2006-07-27 12:05:00	7:55:00
M1	SN	M	SA	HB	No	2006	30	7	2006-07-27 15:45:00	2006-07-28	08:15:00	0.34375	Active	95	00:20:00	08:15:00	475	7.91667	0	8	2006-07-28 00:20:00	2006-07-28 08:15:00	7:55:00
M5	SN	M	SA	HB	No	2006	32	8	2006-08-09 18:10:00	2006-08-10	05:50:00	0.243056	Inactive	95	21:55:00	05:50:00	475	7.91667	21	5	2006-08-09 21:55:00	2006-08-10 05:50:00	7:55:00
M1	SN	M	SA	HB	No	2006	33	8	2006-08-13 15:00:00	2006-08-14	09:00:00	0.375	Inactive	95	01:05:00	09:00:00	475	7.91667	1	9	2006-08-14 01:05:00	2006-08-14 09:00:00	7:55:00
M3	SN	M	SA	B	No	2006	33	8	2006-08-17 18:35:00	2006-08-18	05:25:00	0.225694	Inactive	95	21:30:00	05:25:00	475	7.91667	21	5	2006-08-17 21:30:00	2006-08-18 05:25:00	7:55:00
M4	SN	M	A	EF	No	2006	33	8	2006-08-18 18:50:00	2006-08-19	05:10:00	0.215278	Inactive	95	21:15:00	05:10:00	475	7.91667	21	5	2006-08-18 21:15:00	2006-08-19 05:10:00	7:55:00
M3	SN	M	SA	B	No	2006	34	8	2006-08-24 10:30:00	2006-08-25	13:30:00	0.5625	Active	95	05:35:00	13:30:00	475	7.91667	5	13	2006-08-25 05:35:00	2006-08-25 13:30:00	7:55:00
M5	SN	M	SA	B	No	2006	35	8	2006-08-29 18:40:00	2006-08-30	05:20:00	0.222222	Inactive	95	21:25:00	05:20:00	475	7.91667	21	5	2006-08-29 21:25:00	2006-08-30 05:20:00	7:55:00
M3	SN	M	SA	B	No	2006	35	9	2006-09-01 19:05:00	2006-09-02	04:55:00	0.204861	Inactive	95	21:00:00	04:55:00	475	7.91667	21	4	2006-09-01 21:00:00	2006-09-02 04:55:00	7:55:00
M4	SN	M	A	B	No	2006	36	9	2006-09-02 18:45:00	2006-09-03	05:15:00	0.21875	Inactive	95	21:20:00	05:15:00	475	7.91667	21	5	2006-09-02 21:20:00	2006-09-03 05:15:00	7:55:00
M3	SN	M	SA	B	No	2006	36	9	2006-09-08 03:30:00	2006-09-09	20:30:00	0.854167	Active	95	12:35:00	20:30:00	475	7.91667	12	20	2006-09-09 12:35:00	2006-09-09 20:30:00	7:55:00
M4	SN	M	A	HB	People	2007	18	5	2007-05-04 05:20:00	2007-05-05	18:40:00	0.777778	Inactive	95	10:45:00	18:40:00	475	7.91667	10	18	2007-05-05 10:45:00	2007-05-05 18:40:00	7:55:00
M1	SN	M	A	HB	No	2007	27	7	2007-07-04 11:50:00	2007-07-05	12:10:00	0.506944	Active	95	04:15:00	12:10:00	475	7.91667	4	12	2007-07-05 04:15:00	2007-07-05 12:10:00	7:55:00
M4	SN	M	A	HB	No	2007	34	8	2007-08-19 18:40:00	2007-08-20	05:20:00	0.222222	Inactive	95	21:25:00	05:20:00	475	7.91667	21	5	2007-08-19 21:25:00	2007-08-20 05:20:00	7:55:00
M4	SN	M	A	PB	No	2007	39	9	2007-09-23 17:50:00	2007-09-24	06:10:00	0.256944	Inactive	95	22:15:00	06:10:00	475	7.91667	22	6	2007-09-23 22:15:00	2007-09-24 06:10:00	7:55:00
M1	SN	M	A	PB	No	2007	39	9	2007-09-26 04:10:00	2007-09-27	19:50:00	0.826389	Active	95	11:55:00	19:50:00	475	7.91667	11	19	2007-09-27 11:55:00	2007-09-27 19:50:00	7:55:00
M1	SN	M	A	HB	No	2008	21	5	2008-05-22 08:05:00	2008-05-23	15:55:00	0.663194	Inactive	95	08:00:00	15:55:00	475	7.91667	8	15	2008-05-23 08:00:00	2008-05-23 15:55:00	7:55:00
M1	SN	M	A	HB	No	2008	22	5	2008-05-26 18:40:00	2008-05-27	05:20:00	0.222222	Inactive	95	21:25:00	05:20:00	475	7.91667	21	5	2008-05-26 21:25:00	2008-05-27 05:20:00	7:55:00
M1	SN	M	A	HB	No	2008	24	6	2008-06-13 17:20:00	2008-06-14	06:40:00	0.277778	Inactive	95	22:45:00	06:40:00	475	7.91667	22	6	2008-06-13 22:45:00	2008-06-14 06:40:00	7:55:00
M10	SN	M	A	HB	No	2010	26	6	2010-06-19 17:30:00	2010-06-20	06:30:00	0.270833	Inactive	95	22:35:00	06:30:00	475	7.91667	22	6	2010-06-19 22:35:00	2010-06-20 06:30:00	7:55:00
M7	SN	M	A	HB	No	2010	29	7	2010-07-14 19:00:00	2010-07-15	05:00:00	0.208333	Inactive	95	21:05:00	05:00:00	475	7.91667	21	5	2010-07-14 21:05:00	2010-07-15 05:00:00	7:55:00
M12	SC	M	A	HB	No	2012	16	4	2012-04-16 18:25:00	2012-04-17	05:35:00	0.232639	Inactive	95	21:40:00	05:35:00	475	7.91667	21	5	2012-04-16 21:40:00	2012-04-17 05:35:00	7:55:00
M12	SC	M	A	HB	No	2012	21	5	2012-05-25 07:05:00	2012-05-26	16:55:00	0.704861	Inactive	95	09:00:00	16:55:00	475	7.91667	9	16	2012-05-26 09:00:00	2012-05-26 16:55:00	7:55:00
M12	SC	M	A	HB	No	2012	23	6	2012-06-08 19:50:00	2012-06-09	04:10:00	0.173611	Inactive	95	20:15:00	04:10:00	475	7.91667	20	4	2012-06-08 20:15:00	2012-06-09 04:10:00	7:55:00
M12	SC	M	A	HB	No	2012	23	6	2012-06-08 05:55:00	2012-06-09	18:05:00	0.753472	Inactive	95	10:10:00	18:05:00	475	7.91667	10	18	2012-06-09 10:10:00	2012-06-09 18:05:00	7:55:00
M12	SC	M	A	HB	No	2012	27	7	2012-07-06 23:15:00	2012-07-07	00:45:00	0.03125	Active	95	16:50:00	00:45:00	475	7.91667	16	0	2012-07-06 16:50:00	2012-07-07 00:45:00	7:55:00
M12	SC	M	A	HB	No	2012	31	7	2012-07-29 01:25:00	2012-07-30	22:35:00	0.940972	Active	95	14:40:00	22:35:00	475	7.91667	14	22	2012-07-30 14:40:00	2012-07-30 22:35:00	7:55:00
M12	SC	M	A	B	No	2012	34	8	2012-08-23 17:55:00	2012-08-24	06:05:00	0.253472	Inactive	95	22:10:00	06:05:00	475	7.91667	22	6	2012-08-23 22:10:00	2012-08-24 06:05:00	7:55:00
M2	SN	M	SA	HB	Post Cap	2005	22	5	2005-05-27 18:50:00	2005-05-28	05:10:00	0.215278	Inactive	94	21:20:00	05:10:00	470	7.83333	21	5	2005-05-27 21:20:00	2005-05-28 05:10:00	7:50:00
M2	SN	M	SA	HB	No	2005	25	6	2005-06-16 00:30:00	2005-06-17	23:30:00	0.979167	Active	94	15:40:00	23:30:00	470	7.83333	15	23	2005-06-17 15:40:00	2005-06-17 23:30:00	7:50:00
M5	SN	M	SA	HB	No	2006	22	5	2006-05-30 18:40:00	2006-05-31	05:20:00	0.222222	Inactive	94	21:30:00	05:20:00	470	7.83333	21	5	2006-05-30 21:30:00	2006-05-31 05:20:00	7:50:00
M5	SN	M	SA	HB	No	2006	24	6	2006-06-15 17:05:00	2006-06-16	06:55:00	0.288194	Inactive	94	23:05:00	06:55:00	470	7.83333	23	6	2006-06-15 23:05:00	2006-06-16 06:55:00	7:50:00
M5	SN	M	SA	HB	No	2006	25	6	2006-06-19 17:25:00	2006-06-20	06:35:00	0.274306	Inactive	94	22:45:00	06:35:00	470	7.83333	22	6	2006-06-19 22:45:00	2006-06-20 06:35:00	7:50:00
M5	SN	M	SA	HB	No	2006	28	7	2006-07-14 01:05:00	2006-07-15	22:55:00	0.954861	Active	94	15:05:00	22:55:00	470	7.83333	15	22	2006-07-15 15:05:00	2006-07-15 22:55:00	7:50:00
M3	SN	M	SA	HB	No	2006	29	7	2006-07-19 18:40:00	2006-07-20	05:20:00	0.222222	Inactive	94	21:30:00	05:20:00	470	7.83333	21	5	2006-07-19 21:30:00	2006-07-20 05:20:00	7:50:00
M1	SN	M	SA	HB	No	2006	29	7	2006-07-21 10:05:00	2006-07-22	13:55:00	0.579861	Inactive	94	06:05:00	13:55:00	470	7.83333	6	13	2006-07-22 06:05:00	2006-07-22 13:55:00	7:50:00
M1	SN	M	SA	HB	No	2006	31	8	2006-08-04 14:35:00	2006-08-05	09:25:00	0.392361	Active	94	01:35:00	09:25:00	470	7.83333	1	9	2006-08-05 01:35:00	2006-08-05 09:25:00	7:50:00
M4	SN	M	A	EF	No	2006	32	8	2006-08-11 02:45:00	2006-08-12	21:15:00	0.885417	Active	94	13:25:00	21:15:00	470	7.83333	13	21	2006-08-12 13:25:00	2006-08-12 21:15:00	7:50:00
M4	SN	M	A	B	No	2006	35	9	2006-09-01 18:45:00	2006-09-02	05:15:00	0.21875	Inactive	94	21:25:00	05:15:00	470	7.83333	21	5	2006-09-01 21:25:00	2006-09-02 05:15:00	7:50:00
M5	SN	M	SA	B	No	2006	35	9	2006-09-01 10:30:00	2006-09-02	13:30:00	0.5625	Active	94	05:40:00	13:30:00	470	7.83333	5	13	2006-09-02 05:40:00	2006-09-02 13:30:00	7:50:00
M5	SN	M	SA	B	No	2006	36	9	2006-09-07 09:55:00	2006-09-08	14:05:00	0.586806	Active	94	06:15:00	14:05:00	470	7.83333	6	14	2006-09-08 06:15:00	2006-09-08 14:05:00	7:50:00
M4	SN	M	A	B	No	2006	37	9	2006-09-11 03:35:00	2006-09-12	20:25:00	0.850694	Active	94	12:35:00	20:25:00	470	7.83333	12	20	2006-09-12 12:35:00	2006-09-12 20:25:00	7:50:00
M5	SN	M	SA	B	No	2006	37	9	2006-09-12 18:25:00	2006-09-13	05:35:00	0.232639	Inactive	94	21:45:00	05:35:00	470	7.83333	21	5	2006-09-12 21:45:00	2006-09-13 05:35:00	7:50:00
M3	SN	M	SA	PB	No	2006	40	10	2006-10-06 10:05:00	2006-10-07	13:55:00	0.579861	Active	94	06:05:00	13:55:00	470	7.83333	6	13	2006-10-07 06:05:00	2006-10-07 13:55:00	7:50:00
M4	SN	M	A	HB	No	2007	18	4	2007-04-28 07:00:00	2007-04-29	17:00:00	0.708333	Inactive	94	09:10:00	17:00:00	470	7.83333	9	17	2007-04-29 09:10:00	2007-04-29 17:00:00	7:50:00
M4	SN	M	A	HB	No	2007	27	7	2007-07-02 17:40:00	2007-07-03	06:20:00	0.263889	Inactive	94	22:30:00	06:20:00	470	7.83333	22	6	2007-07-02 22:30:00	2007-07-03 06:20:00	7:50:00
M1	SN	M	A	HB	No	2007	29	7	2007-07-15 18:00:00	2007-07-16	06:00:00	0.25	Inactive	94	22:10:00	06:00:00	470	7.83333	22	6	2007-07-15 22:10:00	2007-07-16 06:00:00	7:50:00
M1	SN	M	A	HB	No	2007	30	7	2007-07-24 16:45:00	2007-07-25	07:15:00	0.302083	Inactive	94	23:25:00	07:15:00	470	7.83333	23	7	2007-07-24 23:25:00	2007-07-25 07:15:00	7:50:00
M4	SN	M	A	HB	No	2007	31	7	2007-07-28 02:15:00	2007-07-29	21:45:00	0.90625	Active	94	13:55:00	21:45:00	470	7.83333	13	21	2007-07-29 13:55:00	2007-07-29 21:45:00	7:50:00
M4	SN	M	A	HB	No	2007	31	7	2007-07-29 18:15:00	2007-07-30	05:45:00	0.239583	Inactive	94	21:55:00	05:45:00	470	7.83333	21	5	2007-07-29 21:55:00	2007-07-30 05:45:00	7:50:00
M1	SN	M	A	HB	No	2007	32	8	2007-08-10 18:15:00	2007-08-11	05:45:00	0.239583	Inactive	94	21:55:00	05:45:00	470	7.83333	21	5	2007-08-10 21:55:00	2007-08-11 05:45:00	7:50:00
M1	SN	M	A	HB	No	2007	33	8	2007-08-17 18:40:00	2007-08-18	05:20:00	0.222222	Inactive	94	21:30:00	05:20:00	470	7.83333	21	5	2007-08-17 21:30:00	2007-08-18 05:20:00	7:50:00
M1	SN	M	A	HB	No	2007	34	8	2007-08-21 19:30:00	2007-08-22	04:30:00	0.1875	Inactive	94	20:40:00	04:30:00	470	7.83333	20	4	2007-08-21 20:40:00	2007-08-22 04:30:00	7:50:00
M4	SN	M	A	B	No	2007	34	8	2007-08-22 18:40:00	2007-08-23	05:20:00	0.222222	Inactive	94	21:30:00	05:20:00	470	7.83333	21	5	2007-08-22 21:30:00	2007-08-23 05:20:00	7:50:00
M4	SN	M	A	PB	No	2007	40	10	2007-10-05 17:55:00	2007-10-06	06:05:00	0.253472	Inactive	94	22:15:00	06:05:00	470	7.83333	22	6	2007-10-05 22:15:00	2007-10-06 06:05:00	7:50:00
M7	SN	M	A	HB	No	2010	25	6	2010-06-15 16:15:00	2010-06-16	07:45:00	0.322917	Inactive	94	23:55:00	07:45:00	470	7.83333	23	7	2010-06-15 23:55:00	2010-06-16 07:45:00	7:50:00
M10	SN	M	A	HB	No	2010	32	8	2010-08-03 01:55:00	2010-08-04	22:05:00	0.920139	Active	94	14:15:00	22:05:00	470	7.83333	14	22	2010-08-04 14:15:00	2010-08-04 22:05:00	7:50:00
M10	SN	M	A	HB	No	2010	32	8	2010-08-04 11:00:00	2010-08-05	13:00:00	0.541667	Active	94	05:10:00	13:00:00	470	7.83333	5	13	2010-08-05 05:10:00	2010-08-05 13:00:00	7:50:00
M10	SN	M	A	HB	No	2010	35	8	2010-08-21 10:55:00	2010-08-22	13:05:00	0.545139	Active	94	05:15:00	13:05:00	470	7.83333	5	13	2010-08-22 05:15:00	2010-08-22 13:05:00	7:50:00
M10	SN	M	A	B	No	2010	35	8	2010-08-24 20:00:00	2010-08-25	04:00:00	0.166667	Inactive	94	20:10:00	04:00:00	470	7.83333	20	4	2010-08-24 20:10:00	2010-08-25 04:00:00	7:50:00
M12	SC	M	A	PB	People	2011	52	12	2011-12-20 06:15:00	2011-12-21	17:45:00	0.739583	Inactive	94	09:55:00	17:45:00	470	7.83333	9	17	2011-12-21 09:55:00	2011-12-21 17:45:00	7:50:00
M12	SC	M	A	HB	No	2012	19	5	2012-05-10 18:30:00	2012-05-11	05:30:00	0.229167	Inactive	94	21:40:00	05:30:00	470	7.83333	21	5	2012-05-10 21:40:00	2012-05-11 05:30:00	7:50:00
M12	SC	M	A	HB	No	2012	28	7	2012-07-07 23:25:00	2012-07-08	00:35:00	0.0243056	Active	94	16:45:00	00:35:00	470	7.83333	16	0	2012-07-07 16:45:00	2012-07-08 00:35:00	7:50:00
M12	SC	M	A	HB	No	2012	31	7	2012-07-30 00:50:00	2012-07-31	23:10:00	0.965278	Active	94	15:20:00	23:10:00	470	7.83333	15	23	2012-07-31 15:20:00	2012-07-31 23:10:00	7:50:00
M12	SC	M	A	B	No	2012	34	8	2012-08-24 10:20:00	2012-08-25	13:40:00	0.569444	Active	94	05:50:00	13:40:00	470	7.83333	5	13	2012-08-25 05:50:00	2012-08-25 13:40:00	7:50:00
M12	SC	M	A	B	People	2012	38	9	2012-09-18 04:25:00	2012-09-19	19:35:00	0.815972	Inactive	94	11:45:00	19:35:00	470	7.83333	11	19	2012-09-19 11:45:00	2012-09-19 19:35:00	7:50:00
M12	SC	M	A	PB	People	2012	41	10	2012-10-11 05:40:00	2012-10-12	18:20:00	0.763889	Inactive	94	10:30:00	18:20:00	470	7.83333	10	18	2012-10-12 10:30:00	2012-10-12 18:20:00	7:50:00
M5	SN	M	SA	HB	No	2006	22	5	2006-05-30 02:10:00	2006-05-31	21:50:00	0.909722	Active	93	14:05:00	21:50:00	465	7.75	14	21	2006-05-31 14:05:00	2006-05-31 21:50:00	7:45:00
M1	SN	M	SA	HB	No	2006	22	6	2006-06-02 18:00:00	2006-06-03	06:00:00	0.25	Inactive	93	22:15:00	06:00:00	465	7.75	22	6	2006-06-02 22:15:00	2006-06-03 06:00:00	7:45:00
M4	SN	M	A	HB	No	2006	24	6	2006-06-16 18:20:00	2006-06-17	05:40:00	0.236111	Inactive	93	21:55:00	05:40:00	465	7.75	21	5	2006-06-16 21:55:00	2006-06-17 05:40:00	7:45:00
M1	SN	M	SA	HB	No	2006	25	6	2006-06-20 18:05:00	2006-06-21	05:55:00	0.246528	Inactive	93	22:10:00	05:55:00	465	7.75	22	5	2006-06-20 22:10:00	2006-06-21 05:55:00	7:45:00
M3	SN	M	SA	HB	No	2006	25	6	2006-06-21 18:30:00	2006-06-22	05:30:00	0.229167	Inactive	93	21:45:00	05:30:00	465	7.75	21	5	2006-06-21 21:45:00	2006-06-22 05:30:00	7:45:00
M4	SN	M	A	HB	No	2006	27	7	2006-07-04 01:35:00	2006-07-05	22:25:00	0.934028	Active	93	14:40:00	22:25:00	465	7.75	14	22	2006-07-05 14:40:00	2006-07-05 22:25:00	7:45:00
M1	SN	M	SA	HB	No	2006	27	7	2006-07-06 17:30:00	2006-07-07	06:30:00	0.270833	Inactive	93	22:45:00	06:30:00	465	7.75	22	6	2006-07-06 22:45:00	2006-07-07 06:30:00	7:45:00
M1	SN	M	SA	HB	No	2006	29	7	2006-07-16 19:00:00	2006-07-17	05:00:00	0.208333	Inactive	93	21:15:00	05:00:00	465	7.75	21	5	2006-07-16 21:15:00	2006-07-17 05:00:00	7:45:00
M4	SN	M	A	EF	No	2006	30	7	2006-07-22 02:05:00	2006-07-23	21:55:00	0.913194	Active	93	14:10:00	21:55:00	465	7.75	14	21	2006-07-23 14:10:00	2006-07-23 21:55:00	7:45:00
M5	SN	M	SA	HB	No	2006	30	7	2006-07-25 17:40:00	2006-07-26	06:20:00	0.263889	Inactive	93	22:35:00	06:20:00	465	7.75	22	6	2006-07-25 22:35:00	2006-07-26 06:20:00	7:45:00
M3	SN	M	SA	HB	No	2006	30	7	2006-07-26 18:50:00	2006-07-27	05:10:00	0.215278	Inactive	93	21:25:00	05:10:00	465	7.75	21	5	2006-07-26 21:25:00	2006-07-27 05:10:00	7:45:00
M5	SN	M	SA	HB	No	2006	31	8	2006-08-01 18:40:00	2006-08-02	05:20:00	0.222222	Inactive	93	21:35:00	05:20:00	465	7.75	21	5	2006-08-01 21:35:00	2006-08-02 05:20:00	7:45:00
M4	SN	M	A	EF	No	2006	32	8	2006-08-09 02:20:00	2006-08-10	21:40:00	0.902778	Active	93	13:55:00	21:40:00	465	7.75	13	21	2006-08-10 13:55:00	2006-08-10 21:40:00	7:45:00
M5	SN	M	SA	B	No	2006	33	8	2006-08-18 18:50:00	2006-08-19	05:10:00	0.215278	Inactive	93	21:25:00	05:10:00	465	7.75	21	5	2006-08-18 21:25:00	2006-08-19 05:10:00	7:45:00
M3	SN	M	SA	B	No	2006	34	8	2006-08-22 18:55:00	2006-08-23	05:05:00	0.211806	Inactive	93	21:20:00	05:05:00	465	7.75	21	5	2006-08-22 21:20:00	2006-08-23 05:05:00	7:45:00
M4	SN	M	A	EF	No	2006	34	8	2006-08-23 18:45:00	2006-08-24	05:15:00	0.21875	Inactive	93	21:30:00	05:15:00	465	7.75	21	5	2006-08-23 21:30:00	2006-08-24 05:15:00	7:45:00
M3	SN	M	SA	B	No	2006	34	8	2006-08-25 18:40:00	2006-08-26	05:20:00	0.222222	Inactive	93	21:35:00	05:20:00	465	7.75	21	5	2006-08-25 21:35:00	2006-08-26 05:20:00	7:45:00
M4	SN	M	A	B	No	2006	35	8	2006-08-30 10:55:00	2006-08-31	13:05:00	0.545139	Active	93	05:20:00	13:05:00	465	7.75	5	13	2006-08-31 05:20:00	2006-08-31 13:05:00	7:45:00
M4	SN	M	A	B	No	2006	36	9	2006-09-08 11:25:00	2006-09-09	12:35:00	0.524306	Active	93	04:50:00	12:35:00	465	7.75	4	12	2006-09-09 04:50:00	2006-09-09 12:35:00	7:45:00
M1	SN	M	SA	PB	No	2006	40	10	2006-10-04 21:25:00	2006-10-05	02:35:00	0.107639	Inactive	93	18:50:00	02:35:00	465	7.75	18	2	2006-10-04 18:50:00	2006-10-05 02:35:00	7:45:00
M3	SN	M	SA	PB	No	2006	41	10	2006-10-07 04:35:00	2006-10-08	19:25:00	0.809028	Active	93	11:40:00	19:25:00	465	7.75	11	19	2006-10-08 11:40:00	2006-10-08 19:25:00	7:45:00
M4	SN	M	A	HB	No	2007	17	4	2007-04-27 17:45:00	2007-04-28	06:15:00	0.260417	Inactive	93	22:30:00	06:15:00	465	7.75	22	6	2007-04-27 22:30:00	2007-04-28 06:15:00	7:45:00
M9	MM	M	A	HB	No	2007	24	6	2007-06-12 18:55:00	2007-06-13	05:05:00	0.211806	Inactive	93	21:20:00	05:05:00	465	7.75	21	5	2007-06-12 21:20:00	2007-06-13 05:05:00	7:45:00
M4	SN	M	A	HB	No	2007	24	6	2007-06-14 01:35:00	2007-06-15	22:25:00	0.934028	Active	93	14:40:00	22:25:00	465	7.75	14	22	2007-06-15 14:40:00	2007-06-15 22:25:00	7:45:00
M1	SN	M	A	HB	No	2007	27	7	2007-07-06 11:50:00	2007-07-07	12:10:00	0.506944	Active	93	04:25:00	12:10:00	465	7.75	4	12	2007-07-07 04:25:00	2007-07-07 12:10:00	7:45:00
M4	SN	M	A	HB	No	2007	29	7	2007-07-18 17:50:00	2007-07-19	06:10:00	0.256944	Inactive	93	22:25:00	06:10:00	465	7.75	22	6	2007-07-18 22:25:00	2007-07-19 06:10:00	7:45:00
M1	SN	M	A	HB	No	2007	32	8	2007-08-06 18:50:00	2007-08-07	05:10:00	0.215278	Inactive	93	21:25:00	05:10:00	465	7.75	21	5	2007-08-06 21:25:00	2007-08-07 05:10:00	7:45:00
M1	SN	M	A	HB	No	2007	33	8	2007-08-13 02:15:00	2007-08-14	21:45:00	0.90625	Active	93	14:00:00	21:45:00	465	7.75	14	21	2007-08-14 14:00:00	2007-08-14 21:45:00	7:45:00
M1	SN	M	A	HB	No	2007	35	8	2007-08-27 08:35:00	2007-08-28	15:25:00	0.642361	Inactive	93	07:40:00	15:25:00	465	7.75	7	15	2007-08-28 07:40:00	2007-08-28 15:25:00	7:45:00
M1	SN	M	A	HB	No	2008	24	6	2008-06-12 17:20:00	2008-06-13	06:40:00	0.277778	Inactive	93	22:55:00	06:40:00	465	7.75	22	6	2008-06-12 22:55:00	2008-06-13 06:40:00	7:45:00
M7	SN	M	A	HB	Post Cap	2010	24	6	2010-06-09 17:20:00	2010-06-10	06:40:00	0.277778	Inactive	93	22:55:00	06:40:00	465	7.75	22	6	2010-06-09 22:55:00	2010-06-10 06:40:00	7:45:00
M10	SN	M	A	HB	No	2010	33	8	2010-08-07 18:35:00	2010-08-08	05:25:00	0.225694	Inactive	93	21:40:00	05:25:00	465	7.75	21	5	2010-08-07 21:40:00	2010-08-08 05:25:00	7:45:00
M12	SC	M	A	PB	No	2011	41	10	2011-10-01 17:15:00	2011-10-02	06:45:00	0.28125	Inactive	93	23:00:00	06:45:00	465	7.75	23	6	2011-10-01 23:00:00	2011-10-02 06:45:00	7:45:00
M12	SC	M	A	HB	No	2012	22	5	2012-05-29 06:55:00	2012-05-30	17:05:00	0.711806	Inactive	93	09:20:00	17:05:00	465	7.75	9	17	2012-05-30 09:20:00	2012-05-30 17:05:00	7:45:00
M12	SC	M	A	HB	No	2012	24	6	2012-06-11 05:20:00	2012-06-12	18:40:00	0.777778	Inactive	93	10:55:00	18:40:00	465	7.75	10	18	2012-06-12 10:55:00	2012-06-12 18:40:00	7:45:00
M2	SN	M	SA	HB	No	2005	25	6	2005-06-11 19:00:00	2005-06-12	05:00:00	0.208333	Inactive	92	21:20:00	05:00:00	460	7.66667	21	5	2005-06-11 21:20:00	2005-06-12 05:00:00	7:40:00
M2	SN	M	SA	HB	No	2005	26	6	2005-06-21 01:30:00	2005-06-22	22:30:00	0.9375	Active	92	14:50:00	22:30:00	460	7.66667	14	22	2005-06-22 14:50:00	2005-06-22 22:30:00	7:40:00
M5	SN	M	SA	HB	No	2006	22	5	2006-05-29 17:45:00	2006-05-30	06:15:00	0.260417	Inactive	92	22:35:00	06:15:00	460	7.66667	22	6	2006-05-29 22:35:00	2006-05-30 06:15:00	7:40:00
M4	SN	M	A	HB	No	2006	22	5	2006-05-30 17:20:00	2006-05-31	06:40:00	0.277778	Inactive	92	23:00:00	06:40:00	460	7.66667	23	6	2006-05-30 23:00:00	2006-05-31 06:40:00	7:40:00
M4	SN	M	A	HB	No	2006	23	6	2006-06-05 18:45:00	2006-06-06	05:15:00	0.21875	Inactive	92	21:35:00	05:15:00	460	7.66667	21	5	2006-06-05 21:35:00	2006-06-06 05:15:00	7:40:00
M5	SN	M	SA	HB	No	2006	25	6	2006-06-19 09:20:00	2006-06-20	14:40:00	0.611111	Active	92	07:00:00	14:40:00	460	7.66667	7	14	2006-06-20 07:00:00	2006-06-20 14:40:00	7:40:00
M5	SN	M	SA	HB	No	2006	25	6	2006-06-22 18:15:00	2006-06-23	05:45:00	0.239583	Inactive	92	22:05:00	05:45:00	460	7.66667	22	5	2006-06-22 22:05:00	2006-06-23 05:45:00	7:40:00
M4	SN	M	A	HB	No	2006	27	7	2006-07-02 11:50:00	2006-07-03	12:10:00	0.506944	Active	92	04:30:00	12:10:00	460	7.66667	4	12	2006-07-03 04:30:00	2006-07-03 12:10:00	7:40:00
M3	SN	M	SA	HB	No	2006	27	7	2006-07-07 18:25:00	2006-07-08	05:35:00	0.232639	Inactive	92	21:55:00	05:35:00	460	7.66667	21	5	2006-07-07 21:55:00	2006-07-08 05:35:00	7:40:00
M3	SN	M	SA	HB	No	2006	28	7	2006-07-08 11:00:00	2006-07-09	13:00:00	0.541667	Active	92	05:20:00	13:00:00	460	7.66667	5	13	2006-07-09 05:20:00	2006-07-09 13:00:00	7:40:00
M5	SN	M	SA	HB	No	2006	29	7	2006-07-16 18:05:00	2006-07-17	05:55:00	0.246528	Inactive	92	22:15:00	05:55:00	460	7.66667	22	5	2006-07-16 22:15:00	2006-07-17 05:55:00	7:40:00
M1	SN	M	SA	HB	No	2006	30	7	2006-07-23 04:15:00	2006-07-24	19:45:00	0.822917	Active	92	12:05:00	19:45:00	460	7.66667	12	19	2006-07-24 12:05:00	2006-07-24 19:45:00	7:40:00
M1	SN	M	SA	HB	No	2006	31	7	2006-07-30 21:55:00	2006-07-31	02:05:00	0.0868056	Inactive	92	18:25:00	02:05:00	460	7.66667	18	2	2006-07-30 18:25:00	2006-07-31 02:05:00	7:40:00
M3	SN	M	SA	HB	No	2006	31	8	2006-07-31 18:50:00	2006-08-01	05:10:00	0.215278	Inactive	92	21:30:00	05:10:00	460	7.66667	21	5	2006-07-31 21:30:00	2006-08-01 05:10:00	7:40:00
M4	SN	M	A	EF	No	2006	32	8	2006-08-05 02:15:00	2006-08-06	21:45:00	0.90625	Active	92	14:05:00	21:45:00	460	7.66667	14	21	2006-08-06 14:05:00	2006-08-06 21:45:00	7:40:00
M4	SN	M	A	EF	No	2006	32	8	2006-08-06 11:20:00	2006-08-07	12:40:00	0.527778	Active	92	05:00:00	12:40:00	460	7.66667	5	12	2006-08-07 05:00:00	2006-08-07 12:40:00	7:40:00
M3	SN	M	SA	HB	No	2006	32	8	2006-08-10 17:25:00	2006-08-11	06:35:00	0.274306	Inactive	92	22:55:00	06:35:00	460	7.66667	22	6	2006-08-10 22:55:00	2006-08-11 06:35:00	7:40:00
M4	SN	M	A	EF	People	2006	33	8	2006-08-15 19:00:00	2006-08-16	05:00:00	0.208333	Inactive	92	21:20:00	05:00:00	460	7.66667	21	5	2006-08-15 21:20:00	2006-08-16 05:00:00	7:40:00
M1	SN	M	SA	B	No	2006	34	8	2006-08-20 23:10:00	2006-08-21	00:50:00	0.0347222	Inactive	92	17:10:00	00:50:00	460	7.66667	17	0	2006-08-20 17:10:00	2006-08-21 00:50:00	7:40:00
M5	SN	M	SA	B	No	2006	34	8	2006-08-22 18:55:00	2006-08-23	05:05:00	0.211806	Inactive	92	21:25:00	05:05:00	460	7.66667	21	5	2006-08-22 21:25:00	2006-08-23 05:05:00	7:40:00
M1	SN	M	SA	B	No	2006	34	8	2006-08-23 07:25:00	2006-08-24	16:35:00	0.690972	Active	92	08:55:00	16:35:00	460	7.66667	8	16	2006-08-24 08:55:00	2006-08-24 16:35:00	7:40:00
M3	SN	M	SA	B	No	2006	37	9	2006-09-12 10:25:00	2006-09-13	13:35:00	0.565972	Active	92	05:55:00	13:35:00	460	7.66667	5	13	2006-09-13 05:55:00	2006-09-13 13:35:00	7:40:00
M1	SN	M	SA	B	No	2006	39	9	2006-09-24 15:00:00	2006-09-25	09:00:00	0.375	Inactive	92	01:20:00	09:00:00	460	7.66667	1	9	2006-09-25 01:20:00	2006-09-25 09:00:00	7:40:00
M3	SN	M	SA	B	No	2006	39	9	2006-09-26 05:35:00	2006-09-27	18:25:00	0.767361	Active	92	10:45:00	18:25:00	460	7.66667	10	18	2006-09-27 10:45:00	2006-09-27 18:25:00	7:40:00
M4	SN	M	A	PB	No	2006	45	11	2006-11-05 21:40:00	2006-11-06	02:20:00	0.0972222	Inactive	92	18:40:00	02:20:00	460	7.66667	18	2	2006-11-05 18:40:00	2006-11-06 02:20:00	7:40:00
M4	SN	M	A	HB	People	2007	19	5	2007-05-05 07:15:00	2007-05-06	16:45:00	0.697917	Inactive	92	09:05:00	16:45:00	460	7.66667	9	16	2007-05-06 09:05:00	2007-05-06 16:45:00	7:40:00
M4	SN	M	A	HB	No	2007	23	6	2007-06-05 10:40:00	2007-06-06	13:20:00	0.555556	Active	92	05:40:00	13:20:00	460	7.66667	5	13	2007-06-06 05:40:00	2007-06-06 13:20:00	7:40:00
M1	SN	M	A	HB	No	2007	27	7	2007-07-02 11:05:00	2007-07-03	12:55:00	0.538194	Active	92	05:15:00	12:55:00	460	7.66667	5	12	2007-07-03 05:15:00	2007-07-03 12:55:00	7:40:00
M4	SN	M	A	HB	No	2007	28	7	2007-07-11 11:30:00	2007-07-12	12:30:00	0.520833	Active	92	04:50:00	12:30:00	460	7.66667	4	12	2007-07-12 04:50:00	2007-07-12 12:30:00	7:40:00
M4	SN	M	A	HB	No	2007	29	7	2007-07-14 11:40:00	2007-07-15	12:20:00	0.513889	Active	92	04:40:00	12:20:00	460	7.66667	4	12	2007-07-15 04:40:00	2007-07-15 12:20:00	7:40:00
M4	SN	M	A	HB	No	2007	32	8	2007-08-09 18:30:00	2007-08-10	05:30:00	0.229167	Inactive	92	21:50:00	05:30:00	460	7.66667	21	5	2007-08-09 21:50:00	2007-08-10 05:30:00	7:40:00
M4	SN	M	A	HB	No	2007	34	8	2007-08-19 10:50:00	2007-08-20	13:10:00	0.548611	Active	92	05:30:00	13:10:00	460	7.66667	5	13	2007-08-20 05:30:00	2007-08-20 13:10:00	7:40:00
M7	SN	M	A	HB	No	2010	27	6	2010-06-26 07:10:00	2010-06-27	16:50:00	0.701389	Active	92	09:10:00	16:50:00	460	7.66667	9	16	2010-06-27 09:10:00	2010-06-27 16:50:00	7:40:00
M7	SN	M	A	HB	No	2010	29	7	2010-07-13 19:15:00	2010-07-14	04:45:00	0.197917	Inactive	92	21:05:00	04:45:00	460	7.66667	21	4	2010-07-13 21:05:00	2010-07-14 04:45:00	7:40:00
M10	SN	M	A	HB	No	2010	32	8	2010-07-31 18:45:00	2010-08-01	05:15:00	0.21875	Inactive	92	21:35:00	05:15:00	460	7.66667	21	5	2010-07-31 21:35:00	2010-08-01 05:15:00	7:40:00
M10	SN	M	A	HB	No	2010	33	8	2010-08-12 18:50:00	2010-08-13	05:10:00	0.215278	Inactive	92	21:30:00	05:10:00	460	7.66667	21	5	2010-08-12 21:30:00	2010-08-13 05:10:00	7:40:00
M10	SN	M	A	HB	No	2010	35	8	2010-08-21 18:55:00	2010-08-22	05:05:00	0.211806	Inactive	92	21:25:00	05:05:00	460	7.66667	21	5	2010-08-21 21:25:00	2010-08-22 05:05:00	7:40:00
M12	SC	M	A	HB	No	2012	26	6	2012-06-24 19:10:00	2012-06-25	04:50:00	0.201389	Inactive	92	21:10:00	04:50:00	460	7.66667	21	4	2012-06-24 21:10:00	2012-06-25 04:50:00	7:40:00
M12	SC	M	A	HB	No	2012	27	7	2012-07-02 12:55:00	2012-07-03	11:05:00	0.461806	Active	92	03:25:00	11:05:00	460	7.66667	3	11	2012-07-03 03:25:00	2012-07-03 11:05:00	7:40:00
M12	SC	M	A	HB	No	2012	31	8	2012-07-31 10:35:00	2012-08-01	13:25:00	0.559028	Active	92	05:45:00	13:25:00	460	7.66667	5	13	2012-08-01 05:45:00	2012-08-01 13:25:00	7:40:00
M12	SC	M	A	B	No	2012	35	8	2012-08-29 17:55:00	2012-08-30	06:05:00	0.253472	Inactive	92	22:25:00	06:05:00	460	7.66667	22	6	2012-08-29 22:25:00	2012-08-30 06:05:00	7:40:00
M12	SC	M	A	B	No	2012	36	9	2012-09-05 18:45:00	2012-09-06	05:15:00	0.21875	Inactive	92	21:35:00	05:15:00	460	7.66667	21	5	2012-09-05 21:35:00	2012-09-06 05:15:00	7:40:00
M12	SC	M	A	B	People	2012	37	9	2012-09-13 18:25:00	2012-09-14	05:35:00	0.232639	Inactive	92	21:55:00	05:35:00	460	7.66667	21	5	2012-09-13 21:55:00	2012-09-14 05:35:00	7:40:00
M2	SN	M	SA	HB	No	2005	25	6	2005-06-17 09:40:00	2005-06-18	14:20:00	0.597222	Inactive	91	06:45:00	14:20:00	455	7.58333	6	14	2005-06-18 06:45:00	2005-06-18 14:20:00	7:35:00
M2	SN	M	SA	HB	No	2005	27	6	2005-06-25 01:20:00	2005-06-26	22:40:00	0.944444	Active	91	15:05:00	22:40:00	455	7.58333	15	22	2005-06-26 15:05:00	2005-06-26 22:40:00	7:35:00
M4	SN	M	A	HB	Post Cap	2006	21	5	2006-05-21 15:35:00	2006-05-22	08:25:00	0.350694	Inactive	91	00:50:00	08:25:00	455	7.58333	0	8	2006-05-22 00:50:00	2006-05-22 08:25:00	7:35:00
M4	SN	M	A	HB	No	2006	21	5	2006-05-25 18:15:00	2006-05-26	05:45:00	0.239583	Inactive	91	22:10:00	05:45:00	455	7.58333	22	5	2006-05-25 22:10:00	2006-05-26 05:45:00	7:35:00
M1	SN	M	SA	HB	No	2006	23	6	2006-06-05 02:30:00	2006-06-06	21:30:00	0.895833	Active	91	13:55:00	21:30:00	455	7.58333	13	21	2006-06-06 13:55:00	2006-06-06 21:30:00	7:35:00
M1	SN	M	SA	HB	No	2006	23	6	2006-06-08 08:50:00	2006-06-09	15:10:00	0.631944	Active	91	07:35:00	15:10:00	455	7.58333	7	15	2006-06-09 07:35:00	2006-06-09 15:10:00	7:35:00
M1	SN	M	SA	HB	No	2006	24	6	2006-06-14 18:35:00	2006-06-15	05:25:00	0.225694	Inactive	91	21:50:00	05:25:00	455	7.58333	21	5	2006-06-14 21:50:00	2006-06-15 05:25:00	7:35:00
M3	SN	M	SA	HB	No	2006	26	6	2006-06-29 19:25:00	2006-06-30	04:35:00	0.190972	Inactive	91	21:00:00	04:35:00	455	7.58333	21	4	2006-06-29 21:00:00	2006-06-30 04:35:00	7:35:00
M3	SN	M	SA	HB	No	2006	27	7	2006-07-03 18:45:00	2006-07-04	05:15:00	0.21875	Inactive	91	21:40:00	05:15:00	455	7.58333	21	5	2006-07-03 21:40:00	2006-07-04 05:15:00	7:35:00
M5	SN	M	SA	HB	No	2006	28	7	2006-07-13 18:40:00	2006-07-14	05:20:00	0.222222	Inactive	91	21:45:00	05:20:00	455	7.58333	21	5	2006-07-13 21:45:00	2006-07-14 05:20:00	7:35:00
M1	SN	M	SA	HB	No	2006	28	7	2006-07-14 18:25:00	2006-07-15	05:35:00	0.232639	Inactive	91	22:00:00	05:35:00	455	7.58333	22	5	2006-07-14 22:00:00	2006-07-15 05:35:00	7:35:00
M4	SN	M	A	EF	No	2006	29	7	2006-07-20 12:05:00	2006-07-21	11:55:00	0.496528	Active	91	04:20:00	11:55:00	455	7.58333	4	11	2006-07-21 04:20:00	2006-07-21 11:55:00	7:35:00
M4	SN	M	A	EF	No	2006	29	7	2006-07-20 01:05:00	2006-07-21	22:55:00	0.954861	Active	91	15:20:00	22:55:00	455	7.58333	15	22	2006-07-21 15:20:00	2006-07-21 22:55:00	7:35:00
M5	SN	M	SA	HB	No	2006	31	8	2006-07-31 02:45:00	2006-08-01	21:15:00	0.885417	Active	91	13:40:00	21:15:00	455	7.58333	13	21	2006-08-01 13:40:00	2006-08-01 21:15:00	7:35:00
M4	SN	M	A	EF	No	2006	32	8	2006-08-08 18:45:00	2006-08-09	05:15:00	0.21875	Inactive	91	21:40:00	05:15:00	455	7.58333	21	5	2006-08-08 21:40:00	2006-08-09 05:15:00	7:35:00
M4	SN	M	A	EF	No	2006	32	8	2006-08-09 18:45:00	2006-08-10	05:15:00	0.21875	Inactive	91	21:40:00	05:15:00	455	7.58333	21	5	2006-08-09 21:40:00	2006-08-10 05:15:00	7:35:00
M1	SN	M	SA	HB	No	2006	32	8	2006-08-11 22:45:00	2006-08-12	01:15:00	0.0520833	Inactive	91	17:40:00	01:15:00	455	7.58333	17	1	2006-08-11 17:40:00	2006-08-12 01:15:00	7:35:00
M4	SN	M	A	EF	No	2006	33	8	2006-08-12 19:00:00	2006-08-13	05:00:00	0.208333	Inactive	91	21:25:00	05:00:00	455	7.58333	21	5	2006-08-12 21:25:00	2006-08-13 05:00:00	7:35:00
M5	SN	M	SA	B	No	2006	33	8	2006-08-17 19:05:00	2006-08-18	04:55:00	0.204861	Inactive	91	21:20:00	04:55:00	455	7.58333	21	4	2006-08-17 21:20:00	2006-08-18 04:55:00	7:35:00
M3	SN	M	SA	B	No	2006	34	8	2006-08-20 11:15:00	2006-08-21	12:45:00	0.53125	Active	91	05:10:00	12:45:00	455	7.58333	5	12	2006-08-21 05:10:00	2006-08-21 12:45:00	7:35:00
M5	SN	M	SA	B	No	2006	34	8	2006-08-21 19:10:00	2006-08-22	04:50:00	0.201389	Inactive	91	21:15:00	04:50:00	455	7.58333	21	4	2006-08-21 21:15:00	2006-08-22 04:50:00	7:35:00
M4	SN	M	A	EF	No	2006	34	8	2006-08-21 19:00:00	2006-08-22	05:00:00	0.208333	Inactive	91	21:25:00	05:00:00	455	7.58333	21	5	2006-08-21 21:25:00	2006-08-22 05:00:00	7:35:00
M3	SN	M	SA	B	No	2006	35	9	2006-08-31 19:05:00	2006-09-01	04:55:00	0.204861	Inactive	91	21:20:00	04:55:00	455	7.58333	21	4	2006-08-31 21:20:00	2006-09-01 04:55:00	7:35:00
M1	SN	M	SA	B	No	2006	35	9	2006-09-01 09:55:00	2006-09-02	14:05:00	0.586806	Active	91	06:30:00	14:05:00	455	7.58333	6	14	2006-09-02 06:30:00	2006-09-02 14:05:00	7:35:00
M5	SN	M	SA	B	No	2006	36	9	2006-09-02 19:10:00	2006-09-03	04:50:00	0.201389	Inactive	91	21:15:00	04:50:00	455	7.58333	21	4	2006-09-02 21:15:00	2006-09-03 04:50:00	7:35:00
M3	SN	M	SA	B	No	2006	36	9	2006-09-03 10:55:00	2006-09-04	13:05:00	0.545139	Active	91	05:30:00	13:05:00	455	7.58333	5	13	2006-09-04 05:30:00	2006-09-04 13:05:00	7:35:00
M4	SN	M	A	B	No	2006	38	9	2006-09-16 10:35:00	2006-09-17	13:25:00	0.559028	Active	91	05:50:00	13:25:00	455	7.58333	5	13	2006-09-17 05:50:00	2006-09-17 13:25:00	7:35:00
M3	SN	M	SA	PB	No	2006	41	10	2006-10-11 23:00:00	2006-10-12	01:00:00	0.0416667	Active	91	17:25:00	01:00:00	455	7.58333	17	1	2006-10-11 17:25:00	2006-10-12 01:00:00	7:35:00
M4	SN	M	A	PB	No	2006	44	11	2006-10-31 19:40:00	2006-11-01	04:20:00	0.180556	Inactive	91	20:45:00	04:20:00	455	7.58333	20	4	2006-10-31 20:45:00	2006-11-01 04:20:00	7:35:00
M4	SN	M	A	HB	No	2007	20	5	2007-05-16 06:20:00	2007-05-17	17:40:00	0.736111	Inactive	91	10:05:00	17:40:00	455	7.58333	10	17	2007-05-17 10:05:00	2007-05-17 17:40:00	7:35:00
M1	SN	M	A	HB	No	2007	24	6	2007-06-11 09:40:00	2007-06-12	14:20:00	0.597222	Active	91	06:45:00	14:20:00	455	7.58333	6	14	2007-06-12 06:45:00	2007-06-12 14:20:00	7:35:00
M1	SN	M	A	HB	No	2007	25	6	2007-06-18 18:10:00	2007-06-19	05:50:00	0.243056	Inactive	91	22:15:00	05:50:00	455	7.58333	22	5	2007-06-18 22:15:00	2007-06-19 05:50:00	7:35:00
M4	SN	M	A	HB	No	2007	26	6	2007-06-23 18:05:00	2007-06-24	05:55:00	0.246528	Inactive	91	22:20:00	05:55:00	455	7.58333	22	5	2007-06-23 22:20:00	2007-06-24 05:55:00	7:35:00
M4	SN	M	A	HB	No	2007	26	6	2007-06-28 17:40:00	2007-06-29	06:20:00	0.263889	Inactive	91	22:45:00	06:20:00	455	7.58333	22	6	2007-06-28 22:45:00	2007-06-29 06:20:00	7:35:00
M4	SN	M	A	HB	No	2007	27	7	2007-07-06 11:35:00	2007-07-07	12:25:00	0.517361	Active	91	04:50:00	12:25:00	455	7.58333	4	12	2007-07-07 04:50:00	2007-07-07 12:25:00	7:35:00
M4	SN	M	A	HB	No	2007	32	8	2007-08-06 18:20:00	2007-08-07	05:40:00	0.236111	Inactive	91	22:05:00	05:40:00	455	7.58333	22	5	2007-08-06 22:05:00	2007-08-07 05:40:00	7:35:00
M4	SN	M	A	HB	No	2007	33	8	2007-08-13 18:35:00	2007-08-14	05:25:00	0.225694	Inactive	91	21:50:00	05:25:00	455	7.58333	21	5	2007-08-13 21:50:00	2007-08-14 05:25:00	7:35:00
M4	SN	M	A	HB	No	2007	33	8	2007-08-15 18:35:00	2007-08-16	05:25:00	0.225694	Inactive	91	21:50:00	05:25:00	455	7.58333	21	5	2007-08-15 21:50:00	2007-08-16 05:25:00	7:35:00
M1	SN	M	A	PB	No	2007	43	10	2007-10-24 15:50:00	2007-10-25	08:10:00	0.340278	Inactive	91	00:35:00	08:10:00	455	7.58333	0	8	2007-10-25 00:35:00	2007-10-25 08:10:00	7:35:00
M10	SN	M	A	HB	No	2010	27	7	2010-06-30 11:10:00	2010-07-01	12:50:00	0.534722	Active	91	05:15:00	12:50:00	455	7.58333	5	12	2010-07-01 05:15:00	2010-07-01 12:50:00	7:35:00
M12	SC	M	A	B	No	2011	40	9	2011-09-29 17:45:00	2011-09-30	06:15:00	0.260417	Inactive	91	22:40:00	06:15:00	455	7.58333	22	6	2011-09-29 22:40:00	2011-09-30 06:15:00	7:35:00
M12	SC	M	A	PB	People	2011	41	10	2011-10-07 01:15:00	2011-10-08	22:45:00	0.947917	Inactive	91	15:10:00	22:45:00	455	7.58333	15	22	2011-10-08 15:10:00	2011-10-08 22:45:00	7:35:00
M12	SC	M	A	HB	No	2012	16	4	2012-04-18 18:35:00	2012-04-19	05:25:00	0.225694	Inactive	91	21:50:00	05:25:00	455	7.58333	21	5	2012-04-18 21:50:00	2012-04-19 05:25:00	7:35:00
M12	SC	M	A	HB	No	2012	29	7	2012-07-14 23:25:00	2012-07-15	00:35:00	0.0243056	Active	91	17:00:00	00:35:00	455	7.58333	17	0	2012-07-14 17:00:00	2012-07-15 00:35:00	7:35:00
M12	SC	M	A	HB	No	2012	30	7	2012-07-23 18:00:00	2012-07-24	06:00:00	0.25	Inactive	91	22:25:00	06:00:00	455	7.58333	22	6	2012-07-23 22:25:00	2012-07-24 06:00:00	7:35:00
M12	SC	M	A	HB	No	2012	31	8	2012-08-01 18:30:00	2012-08-02	05:30:00	0.229167	Inactive	91	21:55:00	05:30:00	455	7.58333	21	5	2012-08-01 21:55:00	2012-08-02 05:30:00	7:35:00
M12	SC	M	A	B	No	2012	34	8	2012-08-21 11:20:00	2012-08-22	12:40:00	0.527778	Active	91	05:05:00	12:40:00	455	7.58333	5	12	2012-08-22 05:05:00	2012-08-22 12:40:00	7:35:00
M12	SC	M	A	B	No	2012	35	8	2012-08-27 18:40:00	2012-08-28	05:20:00	0.222222	Inactive	91	21:45:00	05:20:00	455	7.58333	21	5	2012-08-27 21:45:00	2012-08-28 05:20:00	7:35:00
M12	SC	M	A	B	No	2012	37	9	2012-09-08 19:00:00	2012-09-09	05:00:00	0.208333	Inactive	91	21:25:00	05:00:00	455	7.58333	21	5	2012-09-08 21:25:00	2012-09-09 05:00:00	7:35:00
M12	SC	M	A	B	People	2012	38	9	2012-09-21 19:50:00	2012-09-22	04:10:00	0.173611	Inactive	91	20:35:00	04:10:00	455	7.58333	20	4	2012-09-21 20:35:00	2012-09-22 04:10:00	7:35:00
M2	SN	M	SA	HB	No	2005	25	6	2005-06-14 12:20:00	2005-06-15	11:40:00	0.486111	Active	90	04:10:00	11:40:00	450	7.5	4	11	2005-06-15 04:10:00	2005-06-15 11:40:00	7:30:00
M2	SN	M	SA	HB	No	2005	27	6	2005-06-25 18:30:00	2005-06-26	05:30:00	0.229167	Inactive	90	22:00:00	05:30:00	450	7.5	22	5	2005-06-25 22:00:00	2005-06-26 05:30:00	7:30:00
M4	SN	M	A	HB	No	2006	22	5	2006-05-29 18:40:00	2006-05-30	05:20:00	0.222222	Inactive	90	21:50:00	05:20:00	450	7.5	21	5	2006-05-29 21:50:00	2006-05-30 05:20:00	7:30:00
M3	SN	M	SA	HB	No	2006	22	6	2006-06-02 17:50:00	2006-06-03	06:10:00	0.256944	Inactive	90	22:40:00	06:10:00	450	7.5	22	6	2006-06-02 22:40:00	2006-06-03 06:10:00	7:30:00
M1	SN	M	SA	HB	No	2006	25	6	2006-06-18 18:05:00	2006-06-19	05:55:00	0.246528	Inactive	90	22:25:00	05:55:00	450	7.5	22	5	2006-06-18 22:25:00	2006-06-19 05:55:00	7:30:00
M3	SN	M	SA	HB	No	2006	26	6	2006-06-24 19:00:00	2006-06-25	05:00:00	0.208333	Inactive	90	21:30:00	05:00:00	450	7.5	21	5	2006-06-24 21:30:00	2006-06-25 05:00:00	7:30:00
M5	SN	M	SA	HB	No	2006	26	6	2006-06-24 17:45:00	2006-06-25	06:15:00	0.260417	Inactive	90	22:45:00	06:15:00	450	7.5	22	6	2006-06-24 22:45:00	2006-06-25 06:15:00	7:30:00
M5	SN	M	SA	HB	No	2006	27	7	2006-07-01 01:55:00	2006-07-02	22:05:00	0.920139	Active	90	14:35:00	22:05:00	450	7.5	14	22	2006-07-02 14:35:00	2006-07-02 22:05:00	7:30:00
M1	SN	M	SA	HB	No	2006	28	7	2006-07-12 19:15:00	2006-07-13	04:45:00	0.197917	Inactive	90	21:15:00	04:45:00	450	7.5	21	4	2006-07-12 21:15:00	2006-07-13 04:45:00	7:30:00
M4	SN	M	A	HB	No	2006	28	7	2006-07-14 17:40:00	2006-07-15	06:20:00	0.263889	Inactive	90	22:50:00	06:20:00	450	7.5	22	6	2006-07-14 22:50:00	2006-07-15 06:20:00	7:30:00
M3	SN	M	SA	HB	No	2006	29	7	2006-07-15 00:50:00	2006-07-16	23:10:00	0.965278	Active	90	15:40:00	23:10:00	450	7.5	15	23	2006-07-16 15:40:00	2006-07-16 23:10:00	7:30:00
M4	SN	M	A	HB	No	2006	29	7	2006-07-18 01:30:00	2006-07-19	22:30:00	0.9375	Active	90	15:00:00	22:30:00	450	7.5	15	22	2006-07-19 15:00:00	2006-07-19 22:30:00	7:30:00
M4	SN	M	A	EF	No	2006	29	7	2006-07-21 02:05:00	2006-07-22	21:55:00	0.913194	Active	90	14:25:00	21:55:00	450	7.5	14	21	2006-07-22 14:25:00	2006-07-22 21:55:00	7:30:00
M4	SN	M	A	EF	No	2006	30	7	2006-07-24 12:05:00	2006-07-25	11:55:00	0.496528	Active	90	04:25:00	11:55:00	450	7.5	4	11	2006-07-25 04:25:00	2006-07-25 11:55:00	7:30:00
M5	SN	M	SA	HB	No	2006	30	7	2006-07-27 19:00:00	2006-07-28	05:00:00	0.208333	Inactive	90	21:30:00	05:00:00	450	7.5	21	5	2006-07-27 21:30:00	2006-07-28 05:00:00	7:30:00
M5	SN	M	SA	HB	No	2006	32	8	2006-08-07 02:40:00	2006-08-08	21:20:00	0.888889	Active	90	13:50:00	21:20:00	450	7.5	13	21	2006-08-08 13:50:00	2006-08-08 21:20:00	7:30:00
M3	SN	M	SA	HB	No	2006	32	8	2006-08-07 02:20:00	2006-08-08	21:40:00	0.902778	Active	90	14:10:00	21:40:00	450	7.5	14	21	2006-08-08 14:10:00	2006-08-08 21:40:00	7:30:00
M4	SN	M	A	EF	No	2006	34	8	2006-08-20 19:00:00	2006-08-21	05:00:00	0.208333	Inactive	90	21:30:00	05:00:00	450	7.5	21	5	2006-08-20 21:30:00	2006-08-21 05:00:00	7:30:00
M4	SN	M	A	EF	No	2006	34	8	2006-08-22 02:35:00	2006-08-23	21:25:00	0.892361	Active	90	13:55:00	21:25:00	450	7.5	13	21	2006-08-23 13:55:00	2006-08-23 21:25:00	7:30:00
M3	SN	M	SA	B	No	2006	34	8	2006-08-23 18:50:00	2006-08-24	05:10:00	0.215278	Inactive	90	21:40:00	05:10:00	450	7.5	21	5	2006-08-23 21:40:00	2006-08-24 05:10:00	7:30:00
M5	SN	M	SA	B	No	2006	35	8	2006-08-28 18:40:00	2006-08-29	05:20:00	0.222222	Inactive	90	21:50:00	05:20:00	450	7.5	21	5	2006-08-28 21:50:00	2006-08-29 05:20:00	7:30:00
M4	SN	M	A	B	No	2006	35	8	2006-08-30 18:45:00	2006-08-31	05:15:00	0.21875	Inactive	90	21:45:00	05:15:00	450	7.5	21	5	2006-08-30 21:45:00	2006-08-31 05:15:00	7:30:00
M4	SN	M	A	PB	No	2006	39	9	2006-09-29 03:55:00	2006-09-30	20:05:00	0.836806	Active	90	12:35:00	20:05:00	450	7.5	12	20	2006-09-30 12:35:00	2006-09-30 20:05:00	7:30:00
M5	SN	M	SA	HB	No	2007	22	6	2007-06-01 18:45:00	2007-06-02	05:15:00	0.21875	Inactive	90	21:45:00	05:15:00	450	7.5	21	5	2007-06-01 21:45:00	2007-06-02 05:15:00	7:30:00
M1	SN	M	A	HB	No	2007	24	6	2007-06-14 06:05:00	2007-06-15	17:55:00	0.746528	Inactive	90	10:25:00	17:55:00	450	7.5	10	17	2007-06-15 10:25:00	2007-06-15 17:55:00	7:30:00
M4	SN	M	A	HB	No	2007	26	6	2007-06-24 18:15:00	2007-06-25	05:45:00	0.239583	Inactive	90	22:15:00	05:45:00	450	7.5	22	5	2007-06-24 22:15:00	2007-06-25 05:45:00	7:30:00
M1	SN	M	A	HB	No	2007	28	7	2007-07-08 19:05:00	2007-07-09	04:55:00	0.204861	Inactive	90	21:25:00	04:55:00	450	7.5	21	4	2007-07-08 21:25:00	2007-07-09 04:55:00	7:30:00
M4	SN	M	A	HB	No	2007	30	7	2007-07-25 00:50:00	2007-07-26	23:10:00	0.965278	Active	90	15:40:00	23:10:00	450	7.5	15	23	2007-07-26 15:40:00	2007-07-26 23:10:00	7:30:00
M4	SN	M	A	HB	No	2007	33	8	2007-08-11 18:40:00	2007-08-12	05:20:00	0.222222	Inactive	90	21:50:00	05:20:00	450	7.5	21	5	2007-08-11 21:50:00	2007-08-12 05:20:00	7:30:00
M1	SN	M	A	HB	No	2007	33	8	2007-08-14 18:35:00	2007-08-15	05:25:00	0.225694	Inactive	90	21:55:00	05:25:00	450	7.5	21	5	2007-08-14 21:55:00	2007-08-15 05:25:00	7:30:00
M4	SN	M	A	B	No	2007	35	8	2007-08-27 01:10:00	2007-08-28	22:50:00	0.951389	Active	90	15:20:00	22:50:00	450	7.5	15	22	2007-08-28 15:20:00	2007-08-28 22:50:00	7:30:00
M4	SN	M	A	B	No	2007	35	8	2007-08-30 19:00:00	2007-08-31	05:00:00	0.208333	Inactive	90	21:30:00	05:00:00	450	7.5	21	5	2007-08-30 21:30:00	2007-08-31 05:00:00	7:30:00
M1	SN	M	A	PB	No	2007	35	9	2007-08-31 18:30:00	2007-09-01	05:30:00	0.229167	Inactive	90	22:00:00	05:30:00	450	7.5	22	5	2007-08-31 22:00:00	2007-09-01 05:30:00	7:30:00
M1	SN	M	A	PB	No	2007	42	10	2007-10-18 08:10:00	2007-10-19	15:50:00	0.659722	Inactive	90	08:20:00	15:50:00	450	7.5	8	15	2007-10-19 08:20:00	2007-10-19 15:50:00	7:30:00
M1	SN	M	A	HB	No	2008	21	5	2008-05-18 18:40:00	2008-05-19	05:20:00	0.222222	Inactive	90	21:50:00	05:20:00	450	7.5	21	5	2008-05-18 21:50:00	2008-05-19 05:20:00	7:30:00
M1	SN	M	A	HB	No	2008	21	5	2008-05-21 08:55:00	2008-05-22	15:05:00	0.628472	Inactive	90	07:35:00	15:05:00	450	7.5	7	15	2008-05-22 07:35:00	2008-05-22 15:05:00	7:30:00
M7	SN	M	A	HB	No	2010	26	6	2010-06-20 17:25:00	2010-06-21	06:35:00	0.274306	Inactive	90	23:05:00	06:35:00	450	7.5	23	6	2010-06-20 23:05:00	2010-06-21 06:35:00	7:30:00
M10	SN	M	A	HB	No	2010	27	6	2010-06-28 18:50:00	2010-06-29	05:10:00	0.215278	Inactive	90	21:40:00	05:10:00	450	7.5	21	5	2010-06-28 21:40:00	2010-06-29 05:10:00	7:30:00
M10	SN	M	A	HB	No	2010	28	7	2010-07-09 11:40:00	2010-07-10	12:20:00	0.513889	Active	90	04:50:00	12:20:00	450	7.5	4	12	2010-07-10 04:50:00	2010-07-10 12:20:00	7:30:00
M7	SN	M	A	HB	No	2010	28	7	2010-07-09 01:55:00	2010-07-10	22:05:00	0.920139	Active	90	14:35:00	22:05:00	450	7.5	14	22	2010-07-10 14:35:00	2010-07-10 22:05:00	7:30:00
M10	SN	M	A	HB	No	2010	29	7	2010-07-13 18:15:00	2010-07-14	05:45:00	0.239583	Inactive	90	22:15:00	05:45:00	450	7.5	22	5	2010-07-13 22:15:00	2010-07-14 05:45:00	7:30:00
M10	SN	M	A	HB	No	2010	29	7	2010-07-15 02:50:00	2010-07-16	21:10:00	0.881944	Active	90	13:40:00	21:10:00	450	7.5	13	21	2010-07-16 13:40:00	2010-07-16 21:10:00	7:30:00
M10	SN	M	A	HB	No	2010	31	7	2010-07-30 19:00:00	2010-07-31	05:00:00	0.208333	Inactive	90	21:30:00	05:00:00	450	7.5	21	5	2010-07-30 21:30:00	2010-07-31 05:00:00	7:30:00
M10	SN	M	A	HB	No	2010	34	8	2010-08-20 10:40:00	2010-08-21	13:20:00	0.555556	Active	90	05:50:00	13:20:00	450	7.5	5	13	2010-08-21 05:50:00	2010-08-21 13:20:00	7:30:00
M12	SC	M	A	HB	No	2012	31	7	2012-07-28 01:20:00	2012-07-29	22:40:00	0.944444	Active	90	15:10:00	22:40:00	450	7.5	15	22	2012-07-29 15:10:00	2012-07-29 22:40:00	7:30:00
M4	SN	M	A	HB	Post Cap	2006	21	5	2006-05-24 18:05:00	2006-05-25	05:55:00	0.246528	Inactive	89	22:30:00	05:55:00	445	7.41667	22	5	2006-05-24 22:30:00	2006-05-25 05:55:00	7:25:00
M1	SN	M	SA	HB	Post Cap	2006	21	5	2006-05-24 09:50:00	2006-05-25	14:10:00	0.590278	Inactive	89	06:45:00	14:10:00	445	7.41667	6	14	2006-05-25 06:45:00	2006-05-25 14:10:00	7:25:00
M4	SN	M	A	HB	No	2006	22	6	2006-05-31 18:00:00	2006-06-01	06:00:00	0.25	Inactive	89	22:35:00	06:00:00	445	7.41667	22	6	2006-05-31 22:35:00	2006-06-01 06:00:00	7:25:00
M1	SN	M	SA	HB	No	2006	23	6	2006-06-06 18:55:00	2006-06-07	05:05:00	0.211806	Inactive	89	21:40:00	05:05:00	445	7.41667	21	5	2006-06-06 21:40:00	2006-06-07 05:05:00	7:25:00
M5	SN	M	SA	HB	No	2006	25	6	2006-06-21 18:20:00	2006-06-22	05:40:00	0.236111	Inactive	89	22:15:00	05:40:00	445	7.41667	22	5	2006-06-21 22:15:00	2006-06-22 05:40:00	7:25:00
M3	SN	M	SA	HB	No	2006	25	6	2006-06-22 19:10:00	2006-06-23	04:50:00	0.201389	Inactive	89	21:25:00	04:50:00	445	7.41667	21	4	2006-06-22 21:25:00	2006-06-23 04:50:00	7:25:00
M5	SN	M	SA	HB	No	2006	28	7	2006-07-10 02:55:00	2006-07-11	21:05:00	0.878472	Active	89	13:40:00	21:05:00	445	7.41667	13	21	2006-07-11 13:40:00	2006-07-11 21:05:00	7:25:00
M5	SN	M	SA	HB	No	2006	28	7	2006-07-11 19:05:00	2006-07-12	04:55:00	0.204861	Inactive	89	21:30:00	04:55:00	445	7.41667	21	4	2006-07-11 21:30:00	2006-07-12 04:55:00	7:25:00
M5	SN	M	SA	HB	No	2006	30	7	2006-07-22 01:40:00	2006-07-23	22:20:00	0.930556	Active	89	14:55:00	22:20:00	445	7.41667	14	22	2006-07-23 14:55:00	2006-07-23 22:20:00	7:25:00
M5	SN	M	SA	HB	No	2006	31	7	2006-07-30 18:45:00	2006-07-31	05:15:00	0.21875	Inactive	89	21:50:00	05:15:00	445	7.41667	21	5	2006-07-30 21:50:00	2006-07-31 05:15:00	7:25:00
M4	SN	M	A	EF	No	2006	31	8	2006-08-03 11:30:00	2006-08-04	12:30:00	0.520833	Active	89	05:05:00	12:30:00	445	7.41667	5	12	2006-08-04 05:05:00	2006-08-04 12:30:00	7:25:00
M1	SN	M	SA	HB	No	2006	32	8	2006-08-08 03:00:00	2006-08-09	21:00:00	0.875	Active	89	13:35:00	21:00:00	445	7.41667	13	21	2006-08-09 13:35:00	2006-08-09 21:00:00	7:25:00
M4	SN	M	A	EF	No	2006	32	8	2006-08-10 18:50:00	2006-08-11	05:10:00	0.215278	Inactive	89	21:45:00	05:10:00	445	7.41667	21	5	2006-08-10 21:45:00	2006-08-11 05:10:00	7:25:00
M1	SN	M	SA	HB	No	2006	33	8	2006-08-12 23:15:00	2006-08-13	00:45:00	0.03125	Inactive	89	17:20:00	00:45:00	445	7.41667	17	0	2006-08-12 17:20:00	2006-08-13 00:45:00	7:25:00
M4	SN	M	A	EF	People	2006	33	8	2006-08-13 19:15:00	2006-08-14	04:45:00	0.197917	Inactive	89	21:20:00	04:45:00	445	7.41667	21	4	2006-08-13 21:20:00	2006-08-14 04:45:00	7:25:00
M4	SN	M	A	EF	People	2006	33	8	2006-08-14 19:15:00	2006-08-15	04:45:00	0.197917	Inactive	89	21:20:00	04:45:00	445	7.41667	21	4	2006-08-14 21:20:00	2006-08-15 04:45:00	7:25:00
M3	SN	M	SA	HB	No	2006	33	8	2006-08-15 18:55:00	2006-08-16	05:05:00	0.211806	Inactive	89	21:40:00	05:05:00	445	7.41667	21	5	2006-08-15 21:40:00	2006-08-16 05:05:00	7:25:00
M5	SN	M	SA	HB	No	2006	33	8	2006-08-15 18:35:00	2006-08-16	05:25:00	0.225694	Inactive	89	22:00:00	05:25:00	445	7.41667	22	5	2006-08-15 22:00:00	2006-08-16 05:25:00	7:25:00
M3	SN	M	SA	B	No	2006	33	8	2006-08-17 11:05:00	2006-08-18	12:55:00	0.538194	Active	89	05:30:00	12:55:00	445	7.41667	5	12	2006-08-18 05:30:00	2006-08-18 12:55:00	7:25:00
M3	SN	M	SA	B	No	2006	34	8	2006-08-22 11:25:00	2006-08-23	12:35:00	0.524306	Active	89	05:10:00	12:35:00	445	7.41667	5	12	2006-08-23 05:10:00	2006-08-23 12:35:00	7:25:00
M4	SN	M	A	B	No	2006	35	8	2006-08-28 19:05:00	2006-08-29	04:55:00	0.204861	Inactive	89	21:30:00	04:55:00	445	7.41667	21	4	2006-08-28 21:30:00	2006-08-29 04:55:00	7:25:00
M3	SN	M	SA	B	No	2006	36	9	2006-09-02 03:05:00	2006-09-03	20:55:00	0.871528	Active	89	13:30:00	20:55:00	445	7.41667	13	20	2006-09-03 13:30:00	2006-09-03 20:55:00	7:25:00
M3	SN	M	SA	B	No	2006	36	9	2006-09-05 11:00:00	2006-09-06	13:00:00	0.541667	Active	89	05:35:00	13:00:00	445	7.41667	5	13	2006-09-06 05:35:00	2006-09-06 13:00:00	7:25:00
M3	SN	M	SA	B	No	2006	37	9	2006-09-13 07:20:00	2006-09-14	16:40:00	0.694444	Inactive	89	09:15:00	16:40:00	445	7.41667	9	16	2006-09-14 09:15:00	2006-09-14 16:40:00	7:25:00
M3	SN	M	SA	B	No	2006	38	9	2006-09-16 04:05:00	2006-09-17	19:55:00	0.829861	Active	89	12:30:00	19:55:00	445	7.41667	12	19	2006-09-17 12:30:00	2006-09-17 19:55:00	7:25:00
M3	SN	M	SA	PB	No	2006	39	9	2006-09-29 10:20:00	2006-09-30	13:40:00	0.569444	Active	89	06:15:00	13:40:00	445	7.41667	6	13	2006-09-30 06:15:00	2006-09-30 13:40:00	7:25:00
M1	SN	M	SA	B	No	2006	40	10	2006-09-30 08:40:00	2006-10-01	15:20:00	0.638889	Active	89	07:55:00	15:20:00	445	7.41667	7	15	2006-10-01 07:55:00	2006-10-01 15:20:00	7:25:00
M5	SN	M	SA	PB	No	2006	41	10	2006-10-11 05:15:00	2006-10-12	18:45:00	0.78125	Active	89	11:20:00	18:45:00	445	7.41667	11	18	2006-10-12 11:20:00	2006-10-12 18:45:00	7:25:00
M4	SN	M	A	HB	No	2007	21	5	2007-05-19 11:50:00	2007-05-20	12:10:00	0.506944	Active	89	04:45:00	12:10:00	445	7.41667	4	12	2007-05-20 04:45:00	2007-05-20 12:10:00	7:25:00
M4	SN	M	A	HB	No	2007	22	5	2007-05-29 10:30:00	2007-05-30	13:30:00	0.5625	Active	89	06:05:00	13:30:00	445	7.41667	6	13	2007-05-30 06:05:00	2007-05-30 13:30:00	7:25:00
M4	SN	M	A	HB	No	2007	25	6	2007-06-17 01:00:00	2007-06-18	23:00:00	0.958333	Active	89	15:35:00	23:00:00	445	7.41667	15	23	2007-06-18 15:35:00	2007-06-18 23:00:00	7:25:00
M1	SN	M	A	HB	No	2007	25	6	2007-06-20 18:40:00	2007-06-21	05:20:00	0.222222	Inactive	89	21:55:00	05:20:00	445	7.41667	21	5	2007-06-20 21:55:00	2007-06-21 05:20:00	7:25:00
M4	SN	M	A	HB	No	2007	26	6	2007-06-23 01:50:00	2007-06-24	22:10:00	0.923611	Active	89	14:45:00	22:10:00	445	7.41667	14	22	2007-06-24 14:45:00	2007-06-24 22:10:00	7:25:00
M1	SN	M	A	HB	No	2007	26	6	2007-06-24 05:00:00	2007-06-25	19:00:00	0.791667	Active	89	11:35:00	19:00:00	445	7.41667	11	19	2007-06-25 11:35:00	2007-06-25 19:00:00	7:25:00
M4	SN	M	A	HB	No	2007	29	7	2007-07-19 02:05:00	2007-07-20	21:55:00	0.913194	Active	89	14:30:00	21:55:00	445	7.41667	14	21	2007-07-20 14:30:00	2007-07-20 21:55:00	7:25:00
M4	SN	M	A	HB	No	2007	29	7	2007-07-20 18:35:00	2007-07-21	05:25:00	0.225694	Inactive	89	22:00:00	05:25:00	445	7.41667	22	5	2007-07-20 22:00:00	2007-07-21 05:25:00	7:25:00
M1	SN	M	A	HB	No	2007	32	8	2007-08-09 18:25:00	2007-08-10	05:35:00	0.232639	Inactive	89	22:10:00	05:35:00	445	7.41667	22	5	2007-08-09 22:10:00	2007-08-10 05:35:00	7:25:00
M4	SN	M	A	B	No	2007	34	8	2007-08-23 18:50:00	2007-08-24	05:10:00	0.215278	Inactive	89	21:45:00	05:10:00	445	7.41667	21	5	2007-08-23 21:45:00	2007-08-24 05:10:00	7:25:00
M4	SN	M	A	PB	No	2007	37	9	2007-09-11 18:15:00	2007-09-12	05:45:00	0.239583	Inactive	89	22:20:00	05:45:00	445	7.41667	22	5	2007-09-11 22:20:00	2007-09-12 05:45:00	7:25:00
M1	SN	M	A	PB	No	2007	43	10	2007-10-21 06:45:00	2007-10-22	17:15:00	0.71875	Inactive	89	09:50:00	17:15:00	445	7.41667	9	17	2007-10-22 09:50:00	2007-10-22 17:15:00	7:25:00
M1	SN	M	A	HB	No	2008	20	5	2008-05-13 18:50:00	2008-05-14	05:10:00	0.215278	Inactive	89	21:45:00	05:10:00	445	7.41667	21	5	2008-05-13 21:45:00	2008-05-14 05:10:00	7:25:00
M10	SN	M	A	HB	No	2010	26	6	2010-06-25 12:00:00	2010-06-26	12:00:00	0.5	Active	89	04:35:00	12:00:00	445	7.41667	4	12	2010-06-26 04:35:00	2010-06-26 12:00:00	7:25:00
M12	SC	M	A	HB	No	2012	26	6	2012-06-26 17:25:00	2012-06-27	06:35:00	0.274306	Inactive	89	23:10:00	06:35:00	445	7.41667	23	6	2012-06-26 23:10:00	2012-06-27 06:35:00	7:25:00
M12	SC	M	A	HB	No	2012	28	7	2012-07-12 07:05:00	2012-07-13	16:55:00	0.704861	Inactive	89	09:30:00	16:55:00	445	7.41667	9	16	2012-07-13 09:30:00	2012-07-13 16:55:00	7:25:00
M2	SN	M	SA	HB	Post Cap	2005	22	5	2005-05-23 04:25:00	2005-05-24	19:35:00	0.815972	Inactive	88	12:15:00	19:35:00	440	7.33333	12	19	2005-05-24 12:15:00	2005-05-24 19:35:00	7:20:00
M2	SN	M	SA	HB	No	2005	26	6	2005-06-20 18:35:00	2005-06-21	05:25:00	0.225694	Inactive	88	22:05:00	05:25:00	440	7.33333	22	5	2005-06-20 22:05:00	2005-06-21 05:25:00	7:20:00
M5	SN	M	SA	HB	No	2006	23	6	2006-06-06 18:50:00	2006-06-07	05:10:00	0.215278	Inactive	88	21:50:00	05:10:00	440	7.33333	21	5	2006-06-06 21:50:00	2006-06-07 05:10:00	7:20:00
M1	SN	M	SA	HB	No	2006	24	6	2006-06-10 01:40:00	2006-06-11	22:20:00	0.930556	Active	88	15:00:00	22:20:00	440	7.33333	15	22	2006-06-11 15:00:00	2006-06-11 22:20:00	7:20:00
M5	SN	M	SA	HB	No	2006	26	6	2006-06-25 17:50:00	2006-06-26	06:10:00	0.256944	Inactive	88	22:50:00	06:10:00	440	7.33333	22	6	2006-06-25 22:50:00	2006-06-26 06:10:00	7:20:00
M3	SN	M	SA	HB	No	2006	27	7	2006-07-04 18:40:00	2006-07-05	05:20:00	0.222222	Inactive	88	22:00:00	05:20:00	440	7.33333	22	5	2006-07-04 22:00:00	2006-07-05 05:20:00	7:20:00
M1	SN	M	SA	HB	No	2006	28	7	2006-07-13 18:10:00	2006-07-14	05:50:00	0.243056	Inactive	88	22:30:00	05:50:00	440	7.33333	22	5	2006-07-13 22:30:00	2006-07-14 05:50:00	7:20:00
M3	SN	M	SA	HB	No	2006	32	8	2006-08-09 18:25:00	2006-08-10	05:35:00	0.232639	Inactive	88	22:15:00	05:35:00	440	7.33333	22	5	2006-08-09 22:15:00	2006-08-10 05:35:00	7:20:00
M4	SN	M	A	EF	No	2006	32	8	2006-08-11 19:05:00	2006-08-12	04:55:00	0.204861	Inactive	88	21:35:00	04:55:00	440	7.33333	21	4	2006-08-11 21:35:00	2006-08-12 04:55:00	7:20:00
M3	SN	M	SA	HB	No	2006	32	8	2006-08-11 17:55:00	2006-08-12	06:05:00	0.253472	Inactive	88	22:45:00	06:05:00	440	7.33333	22	6	2006-08-11 22:45:00	2006-08-12 06:05:00	7:20:00
M3	SN	M	SA	HB	No	2006	33	8	2006-08-12 18:25:00	2006-08-13	05:35:00	0.232639	Inactive	88	22:15:00	05:35:00	440	7.33333	22	5	2006-08-12 22:15:00	2006-08-13 05:35:00	7:20:00
M3	SN	M	SA	HB	No	2006	33	8	2006-08-13 18:50:00	2006-08-14	05:10:00	0.215278	Inactive	88	21:50:00	05:10:00	440	7.33333	21	5	2006-08-13 21:50:00	2006-08-14 05:10:00	7:20:00
M1	SN	M	SA	B	No	2006	33	8	2006-08-18 23:05:00	2006-08-19	00:55:00	0.0381944	Inactive	88	17:35:00	00:55:00	440	7.33333	17	0	2006-08-18 17:35:00	2006-08-19 00:55:00	7:20:00
M1	SN	M	SA	B	No	2006	34	8	2006-08-21 23:00:00	2006-08-22	01:00:00	0.0416667	Inactive	88	17:40:00	01:00:00	440	7.33333	17	1	2006-08-21 17:40:00	2006-08-22 01:00:00	7:20:00
M3	SN	M	SA	B	No	2006	34	8	2006-08-21 19:15:00	2006-08-22	04:45:00	0.197917	Inactive	88	21:25:00	04:45:00	440	7.33333	21	4	2006-08-21 21:25:00	2006-08-22 04:45:00	7:20:00
M5	SN	M	SA	B	No	2006	35	8	2006-08-26 18:50:00	2006-08-27	05:10:00	0.215278	Inactive	88	21:50:00	05:10:00	440	7.33333	21	5	2006-08-26 21:50:00	2006-08-27 05:10:00	7:20:00
M5	SN	M	SA	B	No	2006	35	8	2006-08-27 19:10:00	2006-08-28	04:50:00	0.201389	Inactive	88	21:30:00	04:50:00	440	7.33333	21	4	2006-08-27 21:30:00	2006-08-28 04:50:00	7:20:00
M4	SN	M	A	B	No	2006	35	9	2006-08-31 18:55:00	2006-09-01	05:05:00	0.211806	Inactive	88	21:45:00	05:05:00	440	7.33333	21	5	2006-08-31 21:45:00	2006-09-01 05:05:00	7:20:00
M4	SN	M	A	B	No	2006	35	9	2006-08-31 11:30:00	2006-09-01	12:30:00	0.520833	Active	88	05:10:00	12:30:00	440	7.33333	5	12	2006-09-01 05:10:00	2006-09-01 12:30:00	7:20:00
M1	SN	M	SA	B	No	2006	35	9	2006-08-31 07:15:00	2006-09-01	16:45:00	0.697917	Active	88	09:25:00	16:45:00	440	7.33333	9	16	2006-09-01 09:25:00	2006-09-01 16:45:00	7:20:00
M4	SN	M	A	B	No	2006	36	9	2006-09-02 11:15:00	2006-09-03	12:45:00	0.53125	Active	88	05:25:00	12:45:00	440	7.33333	5	12	2006-09-03 05:25:00	2006-09-03 12:45:00	7:20:00
M5	SN	M	SA	B	No	2006	36	9	2006-09-05 18:35:00	2006-09-06	05:25:00	0.225694	Inactive	88	22:05:00	05:25:00	440	7.33333	22	5	2006-09-05 22:05:00	2006-09-06 05:25:00	7:20:00
M1	SN	M	SA	B	No	2006	38	9	2006-09-17 07:15:00	2006-09-18	16:45:00	0.697917	Active	88	09:25:00	16:45:00	440	7.33333	9	16	2006-09-18 09:25:00	2006-09-18 16:45:00	7:20:00
M5	SN	M	SA	PB	No	2006	40	10	2006-09-30 09:55:00	2006-10-01	14:05:00	0.586806	Active	88	06:45:00	14:05:00	440	7.33333	6	14	2006-10-01 06:45:00	2006-10-01 14:05:00	7:20:00
M5	SN	M	SA	PB	No	2006	41	10	2006-10-13 05:20:00	2006-10-14	18:40:00	0.777778	Active	88	11:20:00	18:40:00	440	7.33333	11	18	2006-10-14 11:20:00	2006-10-14 18:40:00	7:20:00
M4	SN	M	A	PB	No	2006	43	10	2006-10-23 09:10:00	2006-10-24	14:50:00	0.618056	Active	88	07:30:00	14:50:00	440	7.33333	7	14	2006-10-24 07:30:00	2006-10-24 14:50:00	7:20:00
M4	SN	M	A	HB	No	2007	23	6	2007-06-08 19:00:00	2007-06-09	05:00:00	0.208333	Inactive	88	21:40:00	05:00:00	440	7.33333	21	5	2007-06-08 21:40:00	2007-06-09 05:00:00	7:20:00
M1	SN	M	A	HB	No	2007	27	7	2007-07-02 18:50:00	2007-07-03	05:10:00	0.215278	Inactive	88	21:50:00	05:10:00	440	7.33333	21	5	2007-07-02 21:50:00	2007-07-03 05:10:00	7:20:00
M4	SN	M	A	HB	No	2007	30	7	2007-07-23 18:15:00	2007-07-24	05:45:00	0.239583	Inactive	88	22:25:00	05:45:00	440	7.33333	22	5	2007-07-23 22:25:00	2007-07-24 05:45:00	7:20:00
M4	SN	M	A	HB	No	2007	31	7	2007-07-29 01:45:00	2007-07-30	22:15:00	0.927083	Active	88	14:55:00	22:15:00	440	7.33333	14	22	2007-07-30 14:55:00	2007-07-30 22:15:00	7:20:00
M1	SN	M	A	HB	No	2007	31	8	2007-08-03 18:25:00	2007-08-04	05:35:00	0.232639	Inactive	88	22:15:00	05:35:00	440	7.33333	22	5	2007-08-03 22:15:00	2007-08-04 05:35:00	7:20:00
M4	SN	M	A	HB	No	2007	31	8	2007-08-03 01:55:00	2007-08-04	22:05:00	0.920139	Active	88	14:45:00	22:05:00	440	7.33333	14	22	2007-08-04 14:45:00	2007-08-04 22:05:00	7:20:00
M1	SN	M	A	HB	No	2007	33	8	2007-08-17 11:15:00	2007-08-18	12:45:00	0.53125	Active	88	05:25:00	12:45:00	440	7.33333	5	12	2007-08-18 05:25:00	2007-08-18 12:45:00	7:20:00
M4	SN	M	A	HB	No	2007	34	8	2007-08-19 03:05:00	2007-08-20	20:55:00	0.871528	Active	88	13:35:00	20:55:00	440	7.33333	13	20	2007-08-20 13:35:00	2007-08-20 20:55:00	7:20:00
M4	SN	M	A	B	No	2007	34	8	2007-08-21 19:00:00	2007-08-22	05:00:00	0.208333	Inactive	88	21:40:00	05:00:00	440	7.33333	21	5	2007-08-21 21:40:00	2007-08-22 05:00:00	7:20:00
M4	SN	M	A	PB	No	2007	41	10	2007-10-09 10:20:00	2007-10-10	13:40:00	0.569444	Active	88	06:20:00	13:40:00	440	7.33333	6	13	2007-10-10 06:20:00	2007-10-10 13:40:00	7:20:00
M10	SN	M	A	HB	No	2010	26	6	2010-06-25 19:30:00	2010-06-26	04:30:00	0.1875	Inactive	88	21:10:00	04:30:00	440	7.33333	21	4	2010-06-25 21:10:00	2010-06-26 04:30:00	7:20:00
M7	SN	M	A	HB	No	2010	26	6	2010-06-25 00:55:00	2010-06-26	23:05:00	0.961806	Active	88	15:45:00	23:05:00	440	7.33333	15	23	2010-06-26 15:45:00	2010-06-26 23:05:00	7:20:00
M10	SN	M	A	B	No	2010	35	8	2010-08-26 19:15:00	2010-08-27	04:45:00	0.197917	Inactive	88	21:25:00	04:45:00	440	7.33333	21	4	2010-08-26 21:25:00	2010-08-27 04:45:00	7:20:00
M12	SC	M	A	HB	No	2012	19	5	2012-05-09 18:35:00	2012-05-10	05:25:00	0.225694	Inactive	88	22:05:00	05:25:00	440	7.33333	22	5	2012-05-09 22:05:00	2012-05-10 05:25:00	7:20:00
M12	SC	M	A	HB	No	2012	21	5	2012-05-22 08:25:00	2012-05-23	15:35:00	0.649306	Inactive	88	08:15:00	15:35:00	440	7.33333	8	15	2012-05-23 08:15:00	2012-05-23 15:35:00	7:20:00
M12	SC	M	A	B	No	2012	34	8	2012-08-20 18:40:00	2012-08-21	05:20:00	0.222222	Inactive	88	22:00:00	05:20:00	440	7.33333	22	5	2012-08-20 22:00:00	2012-08-21 05:20:00	7:20:00
M12	SC	M	A	B	No	2012	36	9	2012-09-03 18:05:00	2012-09-04	05:55:00	0.246528	Inactive	88	22:35:00	05:55:00	440	7.33333	22	5	2012-09-03 22:35:00	2012-09-04 05:55:00	7:20:00
M2	SN	M	SA	HB	No	2005	25	6	2005-06-13 01:20:00	2005-06-14	22:40:00	0.944444	Active	87	15:25:00	22:40:00	435	7.25	15	22	2005-06-14 15:25:00	2005-06-14 22:40:00	7:15:00
M2	SN	M	SA	HB	No	2005	25	6	2005-06-15 19:35:00	2005-06-16	04:25:00	0.184028	Inactive	87	21:10:00	04:25:00	435	7.25	21	4	2005-06-15 21:10:00	2005-06-16 04:25:00	7:15:00
M5	SN	M	SA	HB	No	2006	22	6	2006-05-31 18:35:00	2006-06-01	05:25:00	0.225694	Inactive	87	22:10:00	05:25:00	435	7.25	22	5	2006-05-31 22:10:00	2006-06-01 05:25:00	7:15:00
M4	SN	M	A	HB	No	2006	24	6	2006-06-12 18:40:00	2006-06-13	05:20:00	0.222222	Inactive	87	22:05:00	05:20:00	435	7.25	22	5	2006-06-12 22:05:00	2006-06-13 05:20:00	7:15:00
M1	SN	M	SA	HB	No	2006	25	6	2006-06-21 18:30:00	2006-06-22	05:30:00	0.229167	Inactive	87	22:15:00	05:30:00	435	7.25	22	5	2006-06-21 22:15:00	2006-06-22 05:30:00	7:15:00
M5	SN	M	SA	HB	No	2006	26	6	2006-06-25 01:00:00	2006-06-26	23:00:00	0.958333	Active	87	15:45:00	23:00:00	435	7.25	15	23	2006-06-26 15:45:00	2006-06-26 23:00:00	7:15:00
M5	SN	M	SA	HB	No	2006	26	6	2006-06-29 01:50:00	2006-06-30	22:10:00	0.923611	Active	87	14:55:00	22:10:00	435	7.25	14	22	2006-06-30 14:55:00	2006-06-30 22:10:00	7:15:00
M1	SN	M	SA	HB	No	2006	27	7	2006-07-03 19:25:00	2006-07-04	04:35:00	0.190972	Inactive	87	21:20:00	04:35:00	435	7.25	21	4	2006-07-03 21:20:00	2006-07-04 04:35:00	7:15:00
M5	SN	M	SA	HB	No	2006	27	7	2006-07-05 18:15:00	2006-07-06	05:45:00	0.239583	Inactive	87	22:30:00	05:45:00	435	7.25	22	5	2006-07-05 22:30:00	2006-07-06 05:45:00	7:15:00
M5	SN	M	SA	HB	No	2006	29	7	2006-07-15 17:30:00	2006-07-16	06:30:00	0.270833	Inactive	87	23:15:00	06:30:00	435	7.25	23	6	2006-07-15 23:15:00	2006-07-16 06:30:00	7:15:00
M1	SN	M	SA	HB	No	2006	29	7	2006-07-16 11:40:00	2006-07-17	12:20:00	0.513889	Active	87	05:05:00	12:20:00	435	7.25	5	12	2006-07-17 05:05:00	2006-07-17 12:20:00	7:15:00
M4	SN	M	A	HB	No	2006	29	7	2006-07-17 07:25:00	2006-07-18	16:35:00	0.690972	Active	87	09:20:00	16:35:00	435	7.25	9	16	2006-07-18 09:20:00	2006-07-18 16:35:00	7:15:00
M3	SN	M	SA	HB	No	2006	29	7	2006-07-18 18:15:00	2006-07-19	05:45:00	0.239583	Inactive	87	22:30:00	05:45:00	435	7.25	22	5	2006-07-18 22:30:00	2006-07-19 05:45:00	7:15:00
M5	SN	M	SA	HB	No	2006	30	7	2006-07-24 01:45:00	2006-07-25	22:15:00	0.927083	Active	87	15:00:00	22:15:00	435	7.25	15	22	2006-07-25 15:00:00	2006-07-25 22:15:00	7:15:00
M1	SN	M	SA	HB	No	2006	33	8	2006-08-12 14:55:00	2006-08-13	09:05:00	0.378472	Inactive	87	01:50:00	09:05:00	435	7.25	1	9	2006-08-13 01:50:00	2006-08-13 09:05:00	7:15:00
M5	SN	M	SA	HB	No	2006	33	8	2006-08-14 18:45:00	2006-08-15	05:15:00	0.21875	Inactive	87	22:00:00	05:15:00	435	7.25	22	5	2006-08-14 22:00:00	2006-08-15 05:15:00	7:15:00
M4	SN	M	A	EF	People	2006	33	8	2006-08-17 02:50:00	2006-08-18	21:10:00	0.881944	Active	87	13:55:00	21:10:00	435	7.25	13	21	2006-08-18 13:55:00	2006-08-18 21:10:00	7:15:00
M3	SN	M	SA	B	No	2006	33	8	2006-08-18 19:05:00	2006-08-19	04:55:00	0.204861	Inactive	87	21:40:00	04:55:00	435	7.25	21	4	2006-08-18 21:40:00	2006-08-19 04:55:00	7:15:00
M4	SN	M	A	B	No	2006	35	8	2006-08-27 18:55:00	2006-08-28	05:05:00	0.211806	Inactive	87	21:50:00	05:05:00	435	7.25	21	5	2006-08-27 21:50:00	2006-08-28 05:05:00	7:15:00
M4	SN	M	A	B	No	2006	35	8	2006-08-30 02:20:00	2006-08-31	21:40:00	0.902778	Active	87	14:25:00	21:40:00	435	7.25	14	21	2006-08-31 14:25:00	2006-08-31 21:40:00	7:15:00
M1	SN	M	SA	B	No	2006	37	9	2006-09-13 09:50:00	2006-09-14	14:10:00	0.590278	Inactive	87	06:55:00	14:10:00	435	7.25	6	14	2006-09-14 06:55:00	2006-09-14 14:10:00	7:15:00
M1	SN	M	SA	B	No	2006	37	9	2006-09-15 22:45:00	2006-09-16	01:15:00	0.0520833	Inactive	87	18:00:00	01:15:00	435	7.25	18	1	2006-09-15 18:00:00	2006-09-16 01:15:00	7:15:00
M3	SN	M	SA	B	No	2006	38	9	2006-09-16 12:15:00	2006-09-17	11:45:00	0.489583	Active	87	04:30:00	11:45:00	435	7.25	4	11	2006-09-17 04:30:00	2006-09-17 11:45:00	7:15:00
M1	SN	M	SA	B	No	2006	38	9	2006-09-22 21:45:00	2006-09-23	02:15:00	0.09375	Inactive	87	19:00:00	02:15:00	435	7.25	19	2	2006-09-22 19:00:00	2006-09-23 02:15:00	7:15:00
M4	SN	M	A	HB	No	2007	17	4	2007-04-27 05:25:00	2007-04-28	18:35:00	0.774306	Inactive	87	11:20:00	18:35:00	435	7.25	11	18	2007-04-28 11:20:00	2007-04-28 18:35:00	7:15:00
M4	SN	M	A	HB	No	2007	24	6	2007-06-15 18:10:00	2007-06-16	05:50:00	0.243056	Inactive	87	22:35:00	05:50:00	435	7.25	22	5	2007-06-15 22:35:00	2007-06-16 05:50:00	7:15:00
M1	SN	M	A	HB	No	2007	25	6	2007-06-20 04:30:00	2007-06-21	19:30:00	0.8125	Active	87	12:15:00	19:30:00	435	7.25	12	19	2007-06-21 12:15:00	2007-06-21 19:30:00	7:15:00
M4	SN	M	A	HB	No	2007	26	6	2007-06-23 10:45:00	2007-06-24	13:15:00	0.552083	Active	87	06:00:00	13:15:00	435	7.25	6	13	2007-06-24 06:00:00	2007-06-24 13:15:00	7:15:00
M1	SN	M	A	HB	No	2007	26	6	2007-06-27 19:10:00	2007-06-28	04:50:00	0.201389	Inactive	87	21:35:00	04:50:00	435	7.25	21	4	2007-06-27 21:35:00	2007-06-28 04:50:00	7:15:00
M4	SN	M	A	HB	No	2007	28	7	2007-07-07 19:55:00	2007-07-08	04:05:00	0.170139	Inactive	87	20:50:00	04:05:00	435	7.25	20	4	2007-07-07 20:50:00	2007-07-08 04:05:00	7:15:00
M1	SN	M	A	HB	No	2007	28	7	2007-07-07 19:10:00	2007-07-08	04:50:00	0.201389	Inactive	87	21:35:00	04:50:00	435	7.25	21	4	2007-07-07 21:35:00	2007-07-08 04:50:00	7:15:00
M1	SN	M	A	HB	No	2007	28	7	2007-07-10 18:45:00	2007-07-11	05:15:00	0.21875	Inactive	87	22:00:00	05:15:00	435	7.25	22	5	2007-07-10 22:00:00	2007-07-11 05:15:00	7:15:00
M1	SN	M	A	HB	No	2007	34	8	2007-08-23 19:10:00	2007-08-24	04:50:00	0.201389	Inactive	87	21:35:00	04:50:00	435	7.25	21	4	2007-08-23 21:35:00	2007-08-24 04:50:00	7:15:00
M4	SN	M	A	B	No	2007	34	8	2007-08-24 19:05:00	2007-08-25	04:55:00	0.204861	Inactive	87	21:40:00	04:55:00	435	7.25	21	4	2007-08-24 21:40:00	2007-08-25 04:55:00	7:15:00
M1	SN	M	A	PB	No	2007	36	9	2007-09-05 10:20:00	2007-09-06	13:40:00	0.569444	Inactive	87	06:25:00	13:40:00	435	7.25	6	13	2007-09-06 06:25:00	2007-09-06 13:40:00	7:15:00
M1	SN	M	A	PB	No	2007	39	9	2007-09-24 04:10:00	2007-09-25	19:50:00	0.826389	Active	87	12:35:00	19:50:00	435	7.25	12	19	2007-09-25 12:35:00	2007-09-25 19:50:00	7:15:00
M1	SN	M	A	PB	No	2007	47	11	2007-11-19 06:15:00	2007-11-20	17:45:00	0.739583	Active	87	10:30:00	17:45:00	435	7.25	10	17	2007-11-20 10:30:00	2007-11-20 17:45:00	7:15:00
M10	SN	M	A	HB	No	2010	27	7	2010-07-01 00:50:00	2010-07-02	23:10:00	0.965278	Active	87	15:55:00	23:10:00	435	7.25	15	23	2010-07-02 15:55:00	2010-07-02 23:10:00	7:15:00
M10	SN	M	A	HB	No	2010	30	7	2010-07-20 01:40:00	2010-07-21	22:20:00	0.930556	Active	87	15:05:00	22:20:00	435	7.25	15	22	2010-07-21 15:05:00	2010-07-21 22:20:00	7:15:00
M10	SN	M	A	HB	No	2010	32	8	2010-08-01 01:35:00	2010-08-02	22:25:00	0.934028	Active	87	15:10:00	22:25:00	435	7.25	15	22	2010-08-02 15:10:00	2010-08-02 22:25:00	7:15:00
M10	SN	M	A	B	No	2010	36	9	2010-09-03 07:35:00	2010-09-04	16:25:00	0.684028	Inactive	87	09:10:00	16:25:00	435	7.25	9	16	2010-09-04 09:10:00	2010-09-04 16:25:00	7:15:00
M12	SC	M	A	PB	No	2011	40	10	2011-09-30 10:05:00	2011-10-01	13:55:00	0.579861	Active	87	06:40:00	13:55:00	435	7.25	6	13	2011-10-01 06:40:00	2011-10-01 13:55:00	7:15:00
M12	SC	M	A	PB	People	2011	52	12	2011-12-19 15:00:00	2011-12-20	09:00:00	0.375	Inactive	87	01:45:00	09:00:00	435	7.25	1	9	2011-12-20 01:45:00	2011-12-20 09:00:00	7:15:00
M12	SC	M	A	HB	People	2012	17	4	2012-04-24 20:05:00	2012-04-25	03:55:00	0.163194	Active	87	20:40:00	03:55:00	435	7.25	20	3	2012-04-24 20:40:00	2012-04-25 03:55:00	7:15:00
M12	SC	M	A	HB	No	2012	21	5	2012-05-25 22:10:00	2012-05-26	01:50:00	0.0763889	Active	87	18:35:00	01:50:00	435	7.25	18	1	2012-05-25 18:35:00	2012-05-26 01:50:00	7:15:00
M12	SC	M	A	HB	No	2012	29	7	2012-07-14 05:40:00	2012-07-15	18:20:00	0.763889	Inactive	87	11:05:00	18:20:00	435	7.25	11	18	2012-07-15 11:05:00	2012-07-15 18:20:00	7:15:00
M12	SC	M	A	B	No	2012	36	9	2012-09-04 11:05:00	2012-09-05	12:55:00	0.538194	Active	87	05:40:00	12:55:00	435	7.25	5	12	2012-09-05 05:40:00	2012-09-05 12:55:00	7:15:00
M12	SC	M	A	B	No	2012	36	9	2012-09-07 18:15:00	2012-09-08	05:45:00	0.239583	Inactive	87	22:30:00	05:45:00	435	7.25	22	5	2012-09-07 22:30:00	2012-09-08 05:45:00	7:15:00
M12	SC	M	A	B	People	2012	37	9	2012-09-10 10:00:00	2012-09-11	14:00:00	0.583333	Inactive	87	06:45:00	14:00:00	435	7.25	6	14	2012-09-11 06:45:00	2012-09-11 14:00:00	7:15:00
M4	SN	M	A	HB	Post Cap	2006	21	5	2006-05-21 07:30:00	2006-05-22	16:30:00	0.6875	Inactive	86	09:20:00	16:30:00	430	7.16667	9	16	2006-05-22 09:20:00	2006-05-22 16:30:00	7:10:00
M4	SN	M	A	HB	Post Cap	2006	21	5	2006-05-22 18:30:00	2006-05-23	05:30:00	0.229167	Inactive	86	22:20:00	05:30:00	430	7.16667	22	5	2006-05-22 22:20:00	2006-05-23 05:30:00	7:10:00
M4	SN	M	A	HB	No	2006	24	6	2006-06-13 18:50:00	2006-06-14	05:10:00	0.215278	Inactive	86	22:00:00	05:10:00	430	7.16667	22	5	2006-06-13 22:00:00	2006-06-14 05:10:00	7:10:00
M3	SN	M	SA	HB	No	2006	25	6	2006-06-17 19:00:00	2006-06-18	05:00:00	0.208333	Inactive	86	21:50:00	05:00:00	430	7.16667	21	5	2006-06-17 21:50:00	2006-06-18 05:00:00	7:10:00
M3	SN	M	SA	HB	No	2006	25	6	2006-06-18 19:05:00	2006-06-19	04:55:00	0.204861	Inactive	86	21:45:00	04:55:00	430	7.16667	21	4	2006-06-18 21:45:00	2006-06-19 04:55:00	7:10:00
M1	SN	M	SA	HB	No	2006	25	6	2006-06-23 19:35:00	2006-06-24	04:25:00	0.184028	Inactive	86	21:15:00	04:25:00	430	7.16667	21	4	2006-06-23 21:15:00	2006-06-24 04:25:00	7:10:00
M3	SN	M	SA	HB	No	2006	28	7	2006-07-08 01:05:00	2006-07-09	22:55:00	0.954861	Active	86	15:45:00	22:55:00	430	7.16667	15	22	2006-07-09 15:45:00	2006-07-09 22:55:00	7:10:00
M1	SN	M	SA	HB	No	2006	28	7	2006-07-11 08:05:00	2006-07-12	15:55:00	0.663194	Inactive	86	08:45:00	15:55:00	430	7.16667	8	15	2006-07-12 08:45:00	2006-07-12 15:55:00	7:10:00
M3	SN	M	SA	HB	No	2006	29	7	2006-07-15 18:15:00	2006-07-16	05:45:00	0.239583	Inactive	86	22:35:00	05:45:00	430	7.16667	22	5	2006-07-15 22:35:00	2006-07-16 05:45:00	7:10:00
M1	SN	M	SA	HB	No	2006	30	7	2006-07-24 21:00:00	2006-07-25	03:00:00	0.125	Inactive	86	19:50:00	03:00:00	430	7.16667	19	3	2006-07-24 19:50:00	2006-07-25 03:00:00	7:10:00
M5	SN	M	SA	HB	No	2006	30	7	2006-07-25 02:05:00	2006-07-26	21:55:00	0.913194	Active	86	14:45:00	21:55:00	430	7.16667	14	21	2006-07-26 14:45:00	2006-07-26 21:55:00	7:10:00
M4	SN	M	A	EF	No	2006	31	7	2006-07-29 02:05:00	2006-07-30	21:55:00	0.913194	Active	86	14:45:00	21:55:00	430	7.16667	14	21	2006-07-30 14:45:00	2006-07-30 21:55:00	7:10:00
M4	SN	M	A	EF	No	2006	31	8	2006-08-04 18:45:00	2006-08-05	05:15:00	0.21875	Inactive	86	22:05:00	05:15:00	430	7.16667	22	5	2006-08-04 22:05:00	2006-08-05 05:15:00	7:10:00
M3	SN	M	SA	HB	No	2006	31	8	2006-08-04 00:15:00	2006-08-05	23:45:00	0.989583	Active	86	16:35:00	23:45:00	430	7.16667	16	23	2006-08-05 16:35:00	2006-08-05 23:45:00	7:10:00
M4	SN	M	A	EF	No	2006	32	8	2006-08-07 19:05:00	2006-08-08	04:55:00	0.204861	Inactive	86	21:45:00	04:55:00	430	7.16667	21	4	2006-08-07 21:45:00	2006-08-08 04:55:00	7:10:00
M5	SN	M	SA	HB	No	2006	33	8	2006-08-13 02:25:00	2006-08-14	21:35:00	0.899306	Active	86	14:25:00	21:35:00	430	7.16667	14	21	2006-08-14 14:25:00	2006-08-14 21:35:00	7:10:00
M3	SN	M	SA	B	No	2006	33	8	2006-08-16 12:10:00	2006-08-17	11:50:00	0.493056	Active	86	04:40:00	11:50:00	430	7.16667	4	11	2006-08-17 04:40:00	2006-08-17 11:50:00	7:10:00
M1	SN	M	SA	B	No	2006	33	8	2006-08-18 15:45:00	2006-08-19	08:15:00	0.34375	Active	86	01:05:00	08:15:00	430	7.16667	1	8	2006-08-19 01:05:00	2006-08-19 08:15:00	7:10:00
M5	SN	M	SA	B	No	2006	34	8	2006-08-20 19:25:00	2006-08-21	04:35:00	0.190972	Inactive	86	21:25:00	04:35:00	430	7.16667	21	4	2006-08-20 21:25:00	2006-08-21 04:35:00	7:10:00
M3	SN	M	SA	B	No	2006	34	8	2006-08-20 02:40:00	2006-08-21	21:20:00	0.888889	Active	86	14:10:00	21:20:00	430	7.16667	14	21	2006-08-21 14:10:00	2006-08-21 21:20:00	7:10:00
M3	SN	M	SA	B	No	2006	34	8	2006-08-24 02:30:00	2006-08-25	21:30:00	0.895833	Active	86	14:20:00	21:30:00	430	7.16667	14	21	2006-08-25 14:20:00	2006-08-25 21:30:00	7:10:00
M4	SN	M	A	B	No	2006	34	8	2006-08-25 19:10:00	2006-08-26	04:50:00	0.201389	Inactive	86	21:40:00	04:50:00	430	7.16667	21	4	2006-08-25 21:40:00	2006-08-26 04:50:00	7:10:00
M4	SN	M	A	B	No	2006	34	8	2006-08-25 01:55:00	2006-08-26	22:05:00	0.920139	Active	86	14:55:00	22:05:00	430	7.16667	14	22	2006-08-26 14:55:00	2006-08-26 22:05:00	7:10:00
M4	SN	M	A	B	No	2006	35	8	2006-08-26 18:40:00	2006-08-27	05:20:00	0.222222	Inactive	86	22:10:00	05:20:00	430	7.16667	22	5	2006-08-26 22:10:00	2006-08-27 05:20:00	7:10:00
M3	SN	M	SA	PB	No	2006	40	10	2006-10-05 04:55:00	2006-10-06	19:05:00	0.795139	Active	86	11:55:00	19:05:00	430	7.16667	11	19	2006-10-06 11:55:00	2006-10-06 19:05:00	7:10:00
M4	SN	M	A	HB	No	2007	21	5	2007-05-23 16:45:00	2007-05-24	07:15:00	0.302083	Inactive	86	00:05:00	07:15:00	430	7.16667	0	7	2007-05-24 00:05:00	2007-05-24 07:15:00	7:10:00
M4	SN	M	A	HB	No	2007	22	6	2007-05-31 19:00:00	2007-06-01	05:00:00	0.208333	Inactive	86	21:50:00	05:00:00	430	7.16667	21	5	2007-05-31 21:50:00	2007-06-01 05:00:00	7:10:00
M4	SN	M	A	HB	No	2007	23	6	2007-06-03 19:10:00	2007-06-04	04:50:00	0.201389	Inactive	86	21:40:00	04:50:00	430	7.16667	21	4	2007-06-03 21:40:00	2007-06-04 04:50:00	7:10:00
M4	SN	M	A	HB	No	2007	32	8	2007-08-04 18:40:00	2007-08-05	05:20:00	0.222222	Inactive	86	22:10:00	05:20:00	430	7.16667	22	5	2007-08-04 22:10:00	2007-08-05 05:20:00	7:10:00
M1	SN	M	A	HB	No	2007	32	8	2007-08-05 19:15:00	2007-08-06	04:45:00	0.197917	Inactive	86	21:35:00	04:45:00	430	7.16667	21	4	2007-08-05 21:35:00	2007-08-06 04:45:00	7:10:00
M4	SN	M	A	HB	No	2007	32	8	2007-08-08 18:25:00	2007-08-09	05:35:00	0.232639	Inactive	86	22:25:00	05:35:00	430	7.16667	22	5	2007-08-08 22:25:00	2007-08-09 05:35:00	7:10:00
M1	SN	M	A	HB	No	2007	33	8	2007-08-14 11:20:00	2007-08-15	12:40:00	0.527778	Active	86	05:30:00	12:40:00	430	7.16667	5	12	2007-08-15 05:30:00	2007-08-15 12:40:00	7:10:00
M4	SN	M	A	B	No	2007	35	9	2007-08-31 18:20:00	2007-09-01	05:40:00	0.236111	Inactive	86	22:30:00	05:40:00	430	7.16667	22	5	2007-08-31 22:30:00	2007-09-01 05:40:00	7:10:00
M1	SN	M	A	PB	No	2007	47	11	2007-11-21 06:20:00	2007-11-22	17:40:00	0.736111	Active	86	10:30:00	17:40:00	430	7.16667	10	17	2007-11-22 10:30:00	2007-11-22 17:40:00	7:10:00
M7	SN	M	A	HB	No	2010	25	6	2010-06-16 01:20:00	2010-06-17	22:40:00	0.944444	Active	86	15:30:00	22:40:00	430	7.16667	15	22	2010-06-17 15:30:00	2010-06-17 22:40:00	7:10:00
M10	SN	M	A	HB	No	2010	28	7	2010-07-09 19:15:00	2010-07-10	04:45:00	0.197917	Inactive	86	21:35:00	04:45:00	430	7.16667	21	4	2010-07-09 21:35:00	2010-07-10 04:45:00	7:10:00
M10	SN	M	A	HB	No	2010	30	7	2010-07-18 01:15:00	2010-07-19	22:45:00	0.947917	Active	86	15:35:00	22:45:00	430	7.16667	15	22	2010-07-19 15:35:00	2010-07-19 22:45:00	7:10:00
M10	SN	M	A	HB	No	2010	31	7	2010-07-24 19:05:00	2010-07-25	04:55:00	0.204861	Inactive	86	21:45:00	04:55:00	430	7.16667	21	4	2010-07-24 21:45:00	2010-07-25 04:55:00	7:10:00
M10	SN	M	A	HB	No	2010	35	8	2010-08-22 11:35:00	2010-08-23	12:25:00	0.517361	Active	86	05:15:00	12:25:00	430	7.16667	5	12	2010-08-23 05:15:00	2010-08-23 12:25:00	7:10:00
M10	SN	M	A	B	No	2010	35	8	2010-08-27 11:25:00	2010-08-28	12:35:00	0.524306	Active	86	05:25:00	12:35:00	430	7.16667	5	12	2010-08-28 05:25:00	2010-08-28 12:35:00	7:10:00
M10	SN	M	A	B	No	2010	37	9	2010-09-05 11:10:00	2010-09-06	12:50:00	0.534722	Active	86	05:40:00	12:50:00	430	7.16667	5	12	2010-09-06 05:40:00	2010-09-06 12:50:00	7:10:00
M12	SC	M	A	PB	People	2011	47	11	2011-11-14 17:05:00	2011-11-15	06:55:00	0.288194	Inactive	86	23:45:00	06:55:00	430	7.16667	23	6	2011-11-14 23:45:00	2011-11-15 06:55:00	7:10:00
M12	SC	M	A	HB	No	2012	25	6	2012-06-17 19:10:00	2012-06-18	04:50:00	0.201389	Inactive	86	21:40:00	04:50:00	430	7.16667	21	4	2012-06-17 21:40:00	2012-06-18 04:50:00	7:10:00
M12	SC	M	A	HB	No	2012	26	6	2012-06-24 11:55:00	2012-06-25	12:05:00	0.503472	Active	86	04:55:00	12:05:00	430	7.16667	4	12	2012-06-25 04:55:00	2012-06-25 12:05:00	7:10:00
M12	SC	M	A	HB	No	2012	31	7	2012-07-30 11:45:00	2012-07-31	12:15:00	0.510417	Active	86	05:05:00	12:15:00	430	7.16667	5	12	2012-07-31 05:05:00	2012-07-31 12:15:00	7:10:00
M12	SC	M	A	HB	No	2012	32	8	2012-08-05 11:15:00	2012-08-06	12:45:00	0.53125	Active	86	05:35:00	12:45:00	430	7.16667	5	12	2012-08-06 05:35:00	2012-08-06 12:45:00	7:10:00
M12	SC	M	A	B	No	2012	34	8	2012-08-18 00:30:00	2012-08-19	23:30:00	0.979167	Active	86	16:20:00	23:30:00	430	7.16667	16	23	2012-08-19 16:20:00	2012-08-19 23:30:00	7:10:00
M12	SC	M	A	B	No	2012	36	9	2012-09-04 02:30:00	2012-09-05	21:30:00	0.895833	Active	86	14:20:00	21:30:00	430	7.16667	14	21	2012-09-05 14:20:00	2012-09-05 21:30:00	7:10:00
M2	SN	M	SA	HB	No	2005	27	6	2005-06-28 02:05:00	2005-06-29	21:55:00	0.913194	Inactive	85	14:50:00	21:55:00	425	7.08333	14	21	2005-06-29 14:50:00	2005-06-29 21:55:00	7:05:00
M4	SN	M	A	HB	No	2006	23	6	2006-06-07 18:35:00	2006-06-08	05:25:00	0.225694	Inactive	85	22:20:00	05:25:00	425	7.08333	22	5	2006-06-07 22:20:00	2006-06-08 05:25:00	7:05:00
M3	SN	M	SA	HB	No	2006	24	6	2006-06-11 18:30:00	2006-06-12	05:30:00	0.229167	Inactive	85	22:25:00	05:30:00	425	7.08333	22	5	2006-06-11 22:25:00	2006-06-12 05:30:00	7:05:00
M3	SN	M	SA	HB	No	2006	24	6	2006-06-12 17:25:00	2006-06-13	06:35:00	0.274306	Inactive	85	23:30:00	06:35:00	425	7.08333	23	6	2006-06-12 23:30:00	2006-06-13 06:35:00	7:05:00
M4	SN	M	A	HB	No	2006	25	6	2006-06-17 01:50:00	2006-06-18	22:10:00	0.923611	Active	85	15:05:00	22:10:00	425	7.08333	15	22	2006-06-18 15:05:00	2006-06-18 22:10:00	7:05:00
M4	SN	M	A	HB	No	2006	25	6	2006-06-21 18:20:00	2006-06-22	05:40:00	0.236111	Inactive	85	22:35:00	05:40:00	425	7.08333	22	5	2006-06-21 22:35:00	2006-06-22 05:40:00	7:05:00
M4	SN	M	A	HB	No	2006	26	6	2006-06-28 18:40:00	2006-06-29	05:20:00	0.222222	Inactive	85	22:15:00	05:20:00	425	7.08333	22	5	2006-06-28 22:15:00	2006-06-29 05:20:00	7:05:00
M3	SN	M	SA	HB	No	2006	28	7	2006-07-08 18:45:00	2006-07-09	05:15:00	0.21875	Inactive	85	22:10:00	05:15:00	425	7.08333	22	5	2006-07-08 22:10:00	2006-07-09 05:15:00	7:05:00
M5	SN	M	SA	HB	No	2006	29	7	2006-07-17 17:40:00	2006-07-18	06:20:00	0.263889	Inactive	85	23:15:00	06:20:00	425	7.08333	23	6	2006-07-17 23:15:00	2006-07-18 06:20:00	7:05:00
M5	SN	M	SA	HB	No	2006	29	7	2006-07-19 18:45:00	2006-07-20	05:15:00	0.21875	Inactive	85	22:10:00	05:15:00	425	7.08333	22	5	2006-07-19 22:10:00	2006-07-20 05:15:00	7:05:00
M3	SN	M	SA	HB	No	2006	31	8	2006-08-02 19:05:00	2006-08-03	04:55:00	0.204861	Inactive	85	21:50:00	04:55:00	425	7.08333	21	4	2006-08-02 21:50:00	2006-08-03 04:55:00	7:05:00
M5	SN	M	SA	HB	No	2006	31	8	2006-08-02 18:50:00	2006-08-03	05:10:00	0.215278	Inactive	85	22:05:00	05:10:00	425	7.08333	22	5	2006-08-02 22:05:00	2006-08-03 05:10:00	7:05:00
M4	SN	M	A	EF	No	2006	32	8	2006-08-06 19:05:00	2006-08-07	04:55:00	0.204861	Inactive	85	21:50:00	04:55:00	425	7.08333	21	4	2006-08-06 21:50:00	2006-08-07 04:55:00	7:05:00
M3	SN	M	SA	HB	No	2006	33	8	2006-08-14 11:35:00	2006-08-15	12:25:00	0.517361	Active	85	05:20:00	12:25:00	425	7.08333	5	12	2006-08-15 05:20:00	2006-08-15 12:25:00	7:05:00
M4	SN	M	A	EF	People	2006	33	8	2006-08-16 19:15:00	2006-08-17	04:45:00	0.197917	Inactive	85	21:40:00	04:45:00	425	7.08333	21	4	2006-08-16 21:40:00	2006-08-17 04:45:00	7:05:00
M4	SN	M	A	EF	People	2006	33	8	2006-08-17 19:05:00	2006-08-18	04:55:00	0.204861	Inactive	85	21:50:00	04:55:00	425	7.08333	21	4	2006-08-17 21:50:00	2006-08-18 04:55:00	7:05:00
M4	SN	M	A	EF	People	2006	33	8	2006-08-17 11:55:00	2006-08-18	12:05:00	0.503472	Active	85	05:00:00	12:05:00	425	7.08333	5	12	2006-08-18 05:00:00	2006-08-18 12:05:00	7:05:00
M1	SN	M	SA	B	No	2006	34	8	2006-08-23 00:15:00	2006-08-24	23:45:00	0.989583	Inactive	85	16:40:00	23:45:00	425	7.08333	16	23	2006-08-24 16:40:00	2006-08-24 23:45:00	7:05:00
M4	SN	M	A	B	No	2006	34	8	2006-08-24 19:10:00	2006-08-25	04:50:00	0.201389	Inactive	85	21:45:00	04:50:00	425	7.08333	21	4	2006-08-24 21:45:00	2006-08-25 04:50:00	7:05:00
M5	SN	M	SA	B	No	2006	34	8	2006-08-24 03:25:00	2006-08-25	20:35:00	0.857639	Active	85	13:30:00	20:35:00	425	7.08333	13	20	2006-08-25 13:30:00	2006-08-25 20:35:00	7:05:00
M4	SN	M	A	B	No	2006	34	8	2006-08-25 12:00:00	2006-08-26	12:00:00	0.5	Active	85	04:55:00	12:00:00	425	7.08333	4	12	2006-08-26 04:55:00	2006-08-26 12:00:00	7:05:00
M3	SN	M	SA	B	No	2006	35	8	2006-08-29 18:50:00	2006-08-30	05:10:00	0.215278	Inactive	85	22:05:00	05:10:00	425	7.08333	22	5	2006-08-29 22:05:00	2006-08-30 05:10:00	7:05:00
M5	SN	M	SA	B	No	2006	36	9	2006-09-04 02:15:00	2006-09-05	21:45:00	0.90625	Active	85	14:40:00	21:45:00	425	7.08333	14	21	2006-09-05 14:40:00	2006-09-05 21:45:00	7:05:00
M1	SN	M	SA	B	No	2006	38	9	2006-09-17 15:25:00	2006-09-18	08:35:00	0.357639	Active	85	01:30:00	08:35:00	425	7.08333	1	8	2006-09-18 01:30:00	2006-09-18 08:35:00	7:05:00
M3	SN	M	SA	B	No	2006	38	9	2006-09-22 04:15:00	2006-09-23	19:45:00	0.822917	Active	85	12:40:00	19:45:00	425	7.08333	12	19	2006-09-23 12:40:00	2006-09-23 19:45:00	7:05:00
M1	SN	M	SA	B	No	2006	39	9	2006-09-27 22:05:00	2006-09-28	01:55:00	0.0798611	Inactive	85	18:50:00	01:55:00	425	7.08333	18	1	2006-09-27 18:50:00	2006-09-28 01:55:00	7:05:00
M4	SN	M	A	PB	No	2006	45	11	2006-11-06 14:50:00	2006-11-07	09:10:00	0.381944	Inactive	85	02:05:00	09:10:00	425	7.08333	2	9	2006-11-07 02:05:00	2006-11-07 09:10:00	7:05:00
M4	SN	M	A	HB	No	2007	21	5	2007-05-21 18:25:00	2007-05-22	05:35:00	0.232639	Inactive	85	22:30:00	05:35:00	425	7.08333	22	5	2007-05-21 22:30:00	2007-05-22 05:35:00	7:05:00
M4	SN	M	A	HB	No	2007	22	6	2007-06-01 19:20:00	2007-06-02	04:40:00	0.194444	Inactive	85	21:35:00	04:40:00	425	7.08333	21	4	2007-06-01 21:35:00	2007-06-02 04:40:00	7:05:00
M4	SN	M	A	HB	No	2007	25	6	2007-06-19 11:25:00	2007-06-20	12:35:00	0.524306	Active	85	05:30:00	12:35:00	425	7.08333	5	12	2007-06-20 05:30:00	2007-06-20 12:35:00	7:05:00
M1	SN	M	A	HB	No	2007	25	6	2007-06-21 18:35:00	2007-06-22	05:25:00	0.225694	Inactive	85	22:20:00	05:25:00	425	7.08333	22	5	2007-06-21 22:20:00	2007-06-22 05:25:00	7:05:00
M1	SN	M	A	HB	No	2007	28	7	2007-07-10 02:00:00	2007-07-11	22:00:00	0.916667	Active	85	14:55:00	22:00:00	425	7.08333	14	22	2007-07-11 14:55:00	2007-07-11 22:00:00	7:05:00
M4	SN	M	A	HB	No	2007	29	7	2007-07-14 01:50:00	2007-07-15	22:10:00	0.923611	Active	85	15:05:00	22:10:00	425	7.08333	15	22	2007-07-15 15:05:00	2007-07-15 22:10:00	7:05:00
M1	SN	M	A	HB	No	2007	29	7	2007-07-18 18:50:00	2007-07-19	05:10:00	0.215278	Inactive	85	22:05:00	05:10:00	425	7.08333	22	5	2007-07-18 22:05:00	2007-07-19 05:10:00	7:05:00
M1	SN	M	A	HB	No	2007	29	7	2007-07-20 18:20:00	2007-07-21	05:40:00	0.236111	Inactive	85	22:35:00	05:40:00	425	7.08333	22	5	2007-07-20 22:35:00	2007-07-21 05:40:00	7:05:00
M4	SN	M	A	HB	No	2007	30	7	2007-07-24 18:30:00	2007-07-25	05:30:00	0.229167	Inactive	85	22:25:00	05:30:00	425	7.08333	22	5	2007-07-24 22:25:00	2007-07-25 05:30:00	7:05:00
M1	SN	M	A	HB	No	2007	30	7	2007-07-25 19:25:00	2007-07-26	04:35:00	0.190972	Inactive	85	21:30:00	04:35:00	425	7.08333	21	4	2007-07-25 21:30:00	2007-07-26 04:35:00	7:05:00
M1	SN	M	A	HB	No	2007	33	8	2007-08-15 18:25:00	2007-08-16	05:35:00	0.232639	Inactive	85	22:30:00	05:35:00	425	7.08333	22	5	2007-08-15 22:30:00	2007-08-16 05:35:00	7:05:00
M1	SN	M	A	PB	No	2007	47	11	2007-11-20 06:20:00	2007-11-21	17:40:00	0.736111	Active	85	10:35:00	17:40:00	425	7.08333	10	17	2007-11-21 10:35:00	2007-11-21 17:40:00	7:05:00
M1	SN	M	A	HB	No	2008	23	6	2008-06-04 19:00:00	2008-06-05	05:00:00	0.208333	Inactive	85	21:55:00	05:00:00	425	7.08333	21	5	2008-06-04 21:55:00	2008-06-05 05:00:00	7:05:00
M1	SN	M	A	HB	No	2008	24	6	2008-06-08 18:35:00	2008-06-09	05:25:00	0.225694	Inactive	85	22:20:00	05:25:00	425	7.08333	22	5	2008-06-08 22:20:00	2008-06-09 05:25:00	7:05:00
M1	SN	M	A	HB	No	2008	24	6	2008-06-10 19:00:00	2008-06-11	05:00:00	0.208333	Inactive	85	21:55:00	05:00:00	425	7.08333	21	5	2008-06-10 21:55:00	2008-06-11 05:00:00	7:05:00
M1	SN	M	A	HB	No	2008	25	6	2008-06-18 00:20:00	2008-06-19	23:40:00	0.986111	Active	85	16:35:00	23:40:00	425	7.08333	16	23	2008-06-19 16:35:00	2008-06-19 23:40:00	7:05:00
M10	SN	M	A	HB	Post Cap	2010	24	6	2010-06-10 05:30:00	2010-06-11	18:30:00	0.770833	Inactive	85	11:25:00	18:30:00	425	7.08333	11	18	2010-06-11 11:25:00	2010-06-11 18:30:00	7:05:00
M7	SN	M	A	HB	No	2010	25	6	2010-06-14 14:40:00	2010-06-15	09:20:00	0.388889	Inactive	85	02:15:00	09:20:00	425	7.08333	2	9	2010-06-15 02:15:00	2010-06-15 09:20:00	7:05:00
M7	SN	M	A	HB	No	2010	25	6	2010-06-14 07:30:00	2010-06-15	16:30:00	0.6875	Active	85	09:25:00	16:30:00	425	7.08333	9	16	2010-06-15 09:25:00	2010-06-15 16:30:00	7:05:00
M7	SN	M	A	HB	No	2010	26	6	2010-06-20 02:30:00	2010-06-21	21:30:00	0.895833	Active	85	14:25:00	21:30:00	425	7.08333	14	21	2010-06-21 14:25:00	2010-06-21 21:30:00	7:05:00
M10	SN	M	A	HB	No	2010	26	6	2010-06-23 12:05:00	2010-06-24	11:55:00	0.496528	Active	85	04:50:00	11:55:00	425	7.08333	4	11	2010-06-24 04:50:00	2010-06-24 11:55:00	7:05:00
M7	SN	M	A	HB	No	2010	27	7	2010-07-01 01:10:00	2010-07-02	22:50:00	0.951389	Active	85	15:45:00	22:50:00	425	7.08333	15	22	2010-07-02 15:45:00	2010-07-02 22:50:00	7:05:00
M10	SN	M	A	HB	No	2010	34	8	2010-08-18 02:05:00	2010-08-19	21:55:00	0.913194	Active	85	14:50:00	21:55:00	425	7.08333	14	21	2010-08-19 14:50:00	2010-08-19 21:55:00	7:05:00
M12	SC	M	A	HB	No	2012	20	5	2012-05-14 05:20:00	2012-05-15	18:40:00	0.777778	Inactive	85	11:35:00	18:40:00	425	7.08333	11	18	2012-05-15 11:35:00	2012-05-15 18:40:00	7:05:00
M12	SC	M	A	HB	No	2012	20	5	2012-05-15 22:10:00	2012-05-16	01:50:00	0.0763889	Active	85	18:45:00	01:50:00	425	7.08333	18	1	2012-05-15 18:45:00	2012-05-16 01:50:00	7:05:00
M12	SC	M	A	HB	No	2012	23	6	2012-06-02 09:45:00	2012-06-03	14:15:00	0.59375	Inactive	85	07:10:00	14:15:00	425	7.08333	7	14	2012-06-03 07:10:00	2012-06-03 14:15:00	7:05:00
M12	SC	M	A	HB	No	2012	27	7	2012-07-01 07:10:00	2012-07-02	16:50:00	0.701389	Inactive	85	09:45:00	16:50:00	425	7.08333	9	16	2012-07-02 09:45:00	2012-07-02 16:50:00	7:05:00
M12	SC	M	A	HB	No	2012	27	7	2012-07-03 01:20:00	2012-07-04	22:40:00	0.944444	Active	85	15:35:00	22:40:00	425	7.08333	15	22	2012-07-04 15:35:00	2012-07-04 22:40:00	7:05:00
M12	SC	M	A	HB	No	2012	28	7	2012-07-09 02:40:00	2012-07-10	21:20:00	0.888889	Inactive	85	14:15:00	21:20:00	425	7.08333	14	21	2012-07-10 14:15:00	2012-07-10 21:20:00	7:05:00
M12	SC	M	A	HB	No	2012	30	7	2012-07-22 18:20:00	2012-07-23	05:40:00	0.236111	Inactive	85	22:35:00	05:40:00	425	7.08333	22	5	2012-07-22 22:35:00	2012-07-23 05:40:00	7:05:00
M12	SC	M	A	HB	No	2012	32	8	2012-08-06 01:25:00	2012-08-07	22:35:00	0.940972	Active	85	15:30:00	22:35:00	425	7.08333	15	22	2012-08-07 15:30:00	2012-08-07 22:35:00	7:05:00
M12	SC	M	A	PB	People	2012	40	10	2012-09-30 16:50:00	2012-10-01	07:10:00	0.298611	Active	85	00:05:00	07:10:00	425	7.08333	0	7	2012-10-01 00:05:00	2012-10-01 07:10:00	7:05:00
M2	SN	M	SA	HB	No	2005	27	6	2005-06-29 10:55:00	2005-06-30	13:05:00	0.545139	Active	84	06:05:00	13:05:00	420	7	6	13	2005-06-30 06:05:00	2005-06-30 13:05:00	7:00:00
M4	SN	M	A	HB	No	2006	24	6	2006-06-11 18:40:00	2006-06-12	05:20:00	0.222222	Inactive	84	22:20:00	05:20:00	420	7	22	5	2006-06-11 22:20:00	2006-06-12 05:20:00	7:00:00
M1	SN	M	SA	HB	No	2006	24	6	2006-06-11 18:35:00	2006-06-12	05:25:00	0.225694	Inactive	84	22:25:00	05:25:00	420	7	22	5	2006-06-11 22:25:00	2006-06-12 05:25:00	7:00:00
M5	SN	M	SA	HB	No	2006	24	6	2006-06-14 18:05:00	2006-06-15	05:55:00	0.246528	Inactive	84	22:55:00	05:55:00	420	7	22	5	2006-06-14 22:55:00	2006-06-15 05:55:00	7:00:00
M4	SN	M	A	HB	No	2006	26	6	2006-06-29 18:55:00	2006-06-30	05:05:00	0.211806	Inactive	84	22:05:00	05:05:00	420	7	22	5	2006-06-29 22:05:00	2006-06-30 05:05:00	7:00:00
M3	SN	M	SA	HB	No	2006	27	7	2006-07-05 18:35:00	2006-07-06	05:25:00	0.225694	Inactive	84	22:25:00	05:25:00	420	7	22	5	2006-07-05 22:25:00	2006-07-06 05:25:00	7:00:00
M5	SN	M	SA	HB	No	2006	28	7	2006-07-12 02:50:00	2006-07-13	21:10:00	0.881944	Active	84	14:10:00	21:10:00	420	7	14	21	2006-07-13 14:10:00	2006-07-13 21:10:00	7:00:00
M1	SN	M	SA	HB	No	2006	29	7	2006-07-17 18:50:00	2006-07-18	05:10:00	0.215278	Inactive	84	22:10:00	05:10:00	420	7	22	5	2006-07-17 22:10:00	2006-07-18 05:10:00	7:00:00
M3	SN	M	SA	HB	No	2006	29	7	2006-07-17 12:00:00	2006-07-18	12:00:00	0.5	Active	84	05:00:00	12:00:00	420	7	5	12	2006-07-18 05:00:00	2006-07-18 12:00:00	7:00:00
M3	SN	M	SA	HB	No	2006	29	7	2006-07-20 18:55:00	2006-07-21	05:05:00	0.211806	Inactive	84	22:05:00	05:05:00	420	7	22	5	2006-07-20 22:05:00	2006-07-21 05:05:00	7:00:00
M1	SN	M	SA	HB	No	2006	30	7	2006-07-22 02:15:00	2006-07-23	21:45:00	0.90625	Active	84	14:45:00	21:45:00	420	7	14	21	2006-07-23 14:45:00	2006-07-23 21:45:00	7:00:00
M3	SN	M	SA	HB	No	2006	30	7	2006-07-25 02:40:00	2006-07-26	21:20:00	0.888889	Active	84	14:20:00	21:20:00	420	7	14	21	2006-07-26 14:20:00	2006-07-26 21:20:00	7:00:00
M5	SN	M	SA	HB	No	2006	30	7	2006-07-28 19:00:00	2006-07-29	05:00:00	0.208333	Inactive	84	22:00:00	05:00:00	420	7	22	5	2006-07-28 22:00:00	2006-07-29 05:00:00	7:00:00
M1	SN	M	SA	HB	No	2006	31	7	2006-07-29 22:55:00	2006-07-30	01:05:00	0.0451389	Inactive	84	18:05:00	01:05:00	420	7	18	1	2006-07-29 18:05:00	2006-07-30 01:05:00	7:00:00
M4	SN	M	A	EF	No	2006	31	7	2006-07-29 19:20:00	2006-07-30	04:40:00	0.194444	Inactive	84	21:40:00	04:40:00	420	7	21	4	2006-07-29 21:40:00	2006-07-30 04:40:00	7:00:00
M4	SN	M	A	EF	No	2006	31	8	2006-08-02 19:00:00	2006-08-03	05:00:00	0.208333	Inactive	84	22:00:00	05:00:00	420	7	22	5	2006-08-02 22:00:00	2006-08-03 05:00:00	7:00:00
M4	SN	M	A	EF	No	2006	31	8	2006-08-03 19:05:00	2006-08-04	04:55:00	0.204861	Inactive	84	21:55:00	04:55:00	420	7	21	4	2006-08-03 21:55:00	2006-08-04 04:55:00	7:00:00
M4	SN	M	A	EF	No	2006	32	8	2006-08-05 12:10:00	2006-08-06	11:50:00	0.493056	Active	84	04:50:00	11:50:00	420	7	4	11	2006-08-06 04:50:00	2006-08-06 11:50:00	7:00:00
M3	SN	M	SA	B	No	2006	33	8	2006-08-15 01:15:00	2006-08-16	22:45:00	0.947917	Active	84	15:45:00	22:45:00	420	7	15	22	2006-08-16 15:45:00	2006-08-16 22:45:00	7:00:00
M1	SN	M	SA	B	No	2006	34	8	2006-08-21 07:00:00	2006-08-22	17:00:00	0.708333	Active	84	10:00:00	17:00:00	420	7	10	17	2006-08-22 10:00:00	2006-08-22 17:00:00	7:00:00
M5	SN	M	SA	B	No	2006	34	8	2006-08-24 19:40:00	2006-08-25	04:20:00	0.180556	Inactive	84	21:20:00	04:20:00	420	7	21	4	2006-08-24 21:20:00	2006-08-25 04:20:00	7:00:00
M3	SN	M	SA	B	No	2006	36	9	2006-09-07 20:15:00	2006-09-08	03:45:00	0.15625	Inactive	84	20:45:00	03:45:00	420	7	20	3	2006-09-07 20:45:00	2006-09-08 03:45:00	7:00:00
M4	SN	M	A	PB	No	2006	40	10	2006-09-30 04:20:00	2006-10-01	19:40:00	0.819444	Active	84	12:40:00	19:40:00	420	7	12	19	2006-10-01 12:40:00	2006-10-01 19:40:00	7:00:00
M4	SN	M	A	HB	No	2007	23	6	2007-06-02 18:40:00	2007-06-03	05:20:00	0.222222	Inactive	84	22:20:00	05:20:00	420	7	22	5	2007-06-02 22:20:00	2007-06-03 05:20:00	7:00:00
M9	MM	M	A	HB	Post Cap	2007	24	6	2007-06-10	2007-06-10	00:00:00	0	Active	84	17:00:00	00:00:00	420	7	17	0	2007-06-09 17:00:00	2007-06-10	7:00:00
M1	SN	M	A	HB	No	2007	27	7	2007-07-05 01:45:00	2007-07-06	22:15:00	0.927083	Active	84	15:15:00	22:15:00	420	7	15	22	2007-07-06 15:15:00	2007-07-06 22:15:00	7:00:00
M4	SN	M	A	HB	No	2007	28	7	2007-07-12 19:10:00	2007-07-13	04:50:00	0.201389	Inactive	84	21:50:00	04:50:00	420	7	21	4	2007-07-12 21:50:00	2007-07-13 04:50:00	7:00:00
M4	SN	M	A	HB	No	2007	29	7	2007-07-17 19:10:00	2007-07-18	04:50:00	0.201389	Inactive	84	21:50:00	04:50:00	420	7	21	4	2007-07-17 21:50:00	2007-07-18 04:50:00	7:00:00
M4	SN	M	A	HB	No	2007	30	7	2007-07-22 18:50:00	2007-07-23	05:10:00	0.215278	Inactive	84	22:10:00	05:10:00	420	7	22	5	2007-07-22 22:10:00	2007-07-23 05:10:00	7:00:00
M4	SN	M	A	HB	No	2007	32	8	2007-08-05 12:20:00	2007-08-06	11:40:00	0.486111	Active	84	04:40:00	11:40:00	420	7	4	11	2007-08-06 04:40:00	2007-08-06 11:40:00	7:00:00
M1	SN	M	A	PB	No	2007	35	9	2007-08-31 02:30:00	2007-09-01	21:30:00	0.895833	Active	84	14:30:00	21:30:00	420	7	14	21	2007-09-01 14:30:00	2007-09-01 21:30:00	7:00:00
M1	SN	M	A	PB	No	2007	36	9	2007-09-06 21:45:00	2007-09-07	02:15:00	0.09375	Inactive	84	19:15:00	02:15:00	420	7	19	2	2007-09-06 19:15:00	2007-09-07 02:15:00	7:00:00
M1	SN	M	A	PB	No	2007	37	9	2007-09-13 00:40:00	2007-09-14	23:20:00	0.972222	Active	84	16:20:00	23:20:00	420	7	16	23	2007-09-14 16:20:00	2007-09-14 23:20:00	7:00:00
M1	SN	M	A	PB	No	2007	46	11	2007-11-16 05:50:00	2007-11-17	18:10:00	0.756944	Active	84	11:10:00	18:10:00	420	7	11	18	2007-11-17 11:10:00	2007-11-17 18:10:00	7:00:00
M7	SN	M	A	HB	No	2010	28	7	2010-07-06 19:30:00	2010-07-07	04:30:00	0.1875	Inactive	84	21:30:00	04:30:00	420	7	21	4	2010-07-06 21:30:00	2010-07-07 04:30:00	7:00:00
M7	SN	M	A	HB	No	2010	29	7	2010-07-10 00:15:00	2010-07-11	23:45:00	0.989583	Active	84	16:45:00	23:45:00	420	7	16	23	2010-07-11 16:45:00	2010-07-11 23:45:00	7:00:00
M10	SN	M	A	HB	No	2010	29	7	2010-07-11 02:00:00	2010-07-12	22:00:00	0.916667	Active	84	15:00:00	22:00:00	420	7	15	22	2010-07-12 15:00:00	2010-07-12 22:00:00	7:00:00
M10	SN	M	A	HB	No	2010	31	7	2010-07-30 11:50:00	2010-07-31	12:10:00	0.506944	Active	84	05:10:00	12:10:00	420	7	5	12	2010-07-31 05:10:00	2010-07-31 12:10:00	7:00:00
M12	SC	M	A	HB	No	2012	21	5	2012-05-23 18:50:00	2012-05-24	05:10:00	0.215278	Inactive	84	22:10:00	05:10:00	420	7	22	5	2012-05-23 22:10:00	2012-05-24 05:10:00	7:00:00
M12	SC	M	A	HB	No	2012	26	6	2012-06-29 11:35:00	2012-06-30	12:25:00	0.517361	Inactive	84	05:25:00	12:25:00	420	7	5	12	2012-06-30 05:25:00	2012-06-30 12:25:00	7:00:00
M12	SC	M	A	HB	No	2012	30	7	2012-07-23 00:10:00	2012-07-24	23:50:00	0.993056	Active	84	16:50:00	23:50:00	420	7	16	23	2012-07-24 16:50:00	2012-07-24 23:50:00	7:00:00
M12	SC	M	A	HB	No	2012	31	8	2012-08-01 04:50:00	2012-08-02	19:10:00	0.798611	Inactive	84	12:10:00	19:10:00	420	7	12	19	2012-08-02 12:10:00	2012-08-02 19:10:00	7:00:00
M12	SC	M	A	HB	No	2012	32	8	2012-08-07 18:20:00	2012-08-08	05:40:00	0.236111	Inactive	84	22:40:00	05:40:00	420	7	22	5	2012-08-07 22:40:00	2012-08-08 05:40:00	7:00:00
M12	SC	M	A	B	No	2012	36	9	2012-09-07 02:40:00	2012-09-08	21:20:00	0.888889	Active	84	14:20:00	21:20:00	420	7	14	21	2012-09-08 14:20:00	2012-09-08 21:20:00	7:00:00
M12	SC	M	A	B	No	2012	37	9	2012-09-08 03:45:00	2012-09-09	20:15:00	0.84375	Active	84	13:15:00	20:15:00	420	7	13	20	2012-09-09 13:15:00	2012-09-09 20:15:00	7:00:00
M2	SN	M	SA	HB	No	2005	27	6	2005-06-26 11:40:00	2005-06-27	12:20:00	0.513889	Active	83	05:25:00	12:20:00	415	6.91667	5	12	2005-06-27 05:25:00	2005-06-27 12:20:00	6:55:00
M2	SN	M	SA	HB	No	2005	27	6	2005-06-29 19:00:00	2005-06-30	05:00:00	0.208333	Active	83	22:05:00	05:00:00	415	6.91667	22	5	2005-06-29 22:05:00	2005-06-30 05:00:00	6:55:00
M3	SN	M	SA	HB	Post Cap	2006	20	5	2006-05-19 06:30:00	2006-05-20	17:30:00	0.729167	Inactive	83	10:35:00	17:30:00	415	6.91667	10	17	2006-05-20 10:35:00	2006-05-20 17:30:00	6:55:00
M4	SN	M	A	HB	No	2006	21	5	2006-05-25 00:45:00	2006-05-26	23:15:00	0.96875	Active	83	16:20:00	23:15:00	415	6.91667	16	23	2006-05-26 16:20:00	2006-05-26 23:15:00	6:55:00
M5	SN	M	SA	HB	No	2006	23	6	2006-06-04 18:25:00	2006-06-05	05:35:00	0.232639	Inactive	83	22:40:00	05:35:00	415	6.91667	22	5	2006-06-04 22:40:00	2006-06-05 05:35:00	6:55:00
M1	SN	M	SA	HB	No	2006	26	6	2006-06-26 07:05:00	2006-06-27	16:55:00	0.704861	Inactive	83	10:00:00	16:55:00	415	6.91667	10	16	2006-06-27 10:00:00	2006-06-27 16:55:00	6:55:00
M5	SN	M	SA	HB	No	2006	28	7	2006-07-09 18:30:00	2006-07-10	05:30:00	0.229167	Inactive	83	22:35:00	05:30:00	415	6.91667	22	5	2006-07-09 22:35:00	2006-07-10 05:30:00	6:55:00
M3	SN	M	SA	HB	No	2006	28	7	2006-07-09 18:05:00	2006-07-10	05:55:00	0.246528	Inactive	83	23:00:00	05:55:00	415	6.91667	23	5	2006-07-09 23:00:00	2006-07-10 05:55:00	6:55:00
M4	SN	M	A	HB	No	2006	28	7	2006-07-09 01:35:00	2006-07-10	22:25:00	0.934028	Active	83	15:30:00	22:25:00	415	6.91667	15	22	2006-07-10 15:30:00	2006-07-10 22:25:00	6:55:00
M1	SN	M	SA	HB	No	2006	29	7	2006-07-20 10:15:00	2006-07-21	13:45:00	0.572917	Inactive	83	06:50:00	13:45:00	415	6.91667	6	13	2006-07-21 06:50:00	2006-07-21 13:45:00	6:55:00
M1	SN	M	SA	HB	No	2006	29	7	2006-07-21 03:05:00	2006-07-22	20:55:00	0.871528	Active	83	14:00:00	20:55:00	415	6.91667	14	20	2006-07-22 14:00:00	2006-07-22 20:55:00	6:55:00
M1	SN	M	SA	HB	No	2006	30	7	2006-07-26 12:40:00	2006-07-27	11:20:00	0.472222	Inactive	83	04:25:00	11:20:00	415	6.91667	4	11	2006-07-27 04:25:00	2006-07-27 11:20:00	6:55:00
M5	SN	M	SA	HB	No	2006	31	7	2006-07-30 11:30:00	2006-07-31	12:30:00	0.520833	Active	83	05:35:00	12:30:00	415	6.91667	5	12	2006-07-31 05:35:00	2006-07-31 12:30:00	6:55:00
M5	SN	M	SA	HB	No	2006	31	8	2006-07-31 18:55:00	2006-08-01	05:05:00	0.211806	Inactive	83	22:10:00	05:05:00	415	6.91667	22	5	2006-07-31 22:10:00	2006-08-01 05:05:00	6:55:00
M5	SN	M	SA	HB	No	2006	31	8	2006-08-04 18:25:00	2006-08-05	05:35:00	0.232639	Inactive	83	22:40:00	05:35:00	415	6.91667	22	5	2006-08-04 22:40:00	2006-08-05 05:35:00	6:55:00
M3	SN	M	SA	HB	No	2006	32	8	2006-08-09 01:15:00	2006-08-10	22:45:00	0.947917	Active	83	15:50:00	22:45:00	415	6.91667	15	22	2006-08-10 15:50:00	2006-08-10 22:45:00	6:55:00
M5	SN	M	SA	B	No	2006	33	8	2006-08-16 19:15:00	2006-08-17	04:45:00	0.197917	Inactive	83	21:50:00	04:45:00	415	6.91667	21	4	2006-08-16 21:50:00	2006-08-17 04:45:00	6:55:00
M4	SN	M	A	EF	No	2006	34	8	2006-08-19 02:35:00	2006-08-20	21:25:00	0.892361	Active	83	14:30:00	21:25:00	415	6.91667	14	21	2006-08-20 14:30:00	2006-08-20 21:25:00	6:55:00
M4	SN	M	A	EF	No	2006	34	8	2006-08-22 11:45:00	2006-08-23	12:15:00	0.510417	Active	83	05:20:00	12:15:00	415	6.91667	5	12	2006-08-23 05:20:00	2006-08-23 12:15:00	6:55:00
M4	SN	M	A	B	No	2006	35	8	2006-08-27 02:35:00	2006-08-28	21:25:00	0.892361	Active	83	14:30:00	21:25:00	415	6.91667	14	21	2006-08-28 14:30:00	2006-08-28 21:25:00	6:55:00
M4	SN	M	A	B	No	2006	36	9	2006-09-06 01:50:00	2006-09-07	22:10:00	0.923611	Active	83	15:15:00	22:10:00	415	6.91667	15	22	2006-09-07 15:15:00	2006-09-07 22:10:00	6:55:00
M3	SN	M	SA	B	No	2006	38	9	2006-09-16 19:35:00	2006-09-17	04:25:00	0.184028	Inactive	83	21:30:00	04:25:00	415	6.91667	21	4	2006-09-16 21:30:00	2006-09-17 04:25:00	6:55:00
M1	SN	M	SA	B	No	2006	39	9	2006-09-28 14:25:00	2006-09-29	09:35:00	0.399306	Active	83	02:40:00	09:35:00	415	6.91667	2	9	2006-09-29 02:40:00	2006-09-29 09:35:00	6:55:00
M4	SN	M	A	HB	No	2007	20	5	2007-05-13 19:20:00	2007-05-14	04:40:00	0.194444	Inactive	83	21:45:00	04:40:00	415	6.91667	21	4	2007-05-13 21:45:00	2007-05-14 04:40:00	6:55:00
M4	SN	M	A	HB	No	2007	24	6	2007-06-09 09:10:00	2007-06-10	14:50:00	0.618056	Active	83	07:55:00	14:50:00	415	6.91667	7	14	2007-06-10 07:55:00	2007-06-10 14:50:00	6:55:00
M9	MM	M	A	HB	Post Cap	2007	24	6	2007-06-09 06:45:00	2007-06-10	17:15:00	0.71875	Inactive	83	10:20:00	17:15:00	415	6.91667	10	17	2007-06-10 10:20:00	2007-06-10 17:15:00	6:55:00
M4	SN	M	A	HB	No	2007	25	6	2007-06-19 18:35:00	2007-06-20	05:25:00	0.225694	Inactive	83	22:30:00	05:25:00	415	6.91667	22	5	2007-06-19 22:30:00	2007-06-20 05:25:00	6:55:00
M4	SN	M	A	HB	No	2007	25	6	2007-06-20 06:10:00	2007-06-21	17:50:00	0.743056	Active	83	10:55:00	17:50:00	415	6.91667	10	17	2007-06-21 10:55:00	2007-06-21 17:50:00	6:55:00
M4	SN	M	A	HB	No	2007	25	6	2007-06-21 12:30:00	2007-06-22	11:30:00	0.479167	Active	83	04:35:00	11:30:00	415	6.91667	4	11	2007-06-22 04:35:00	2007-06-22 11:30:00	6:55:00
M4	SN	M	A	HB	No	2007	28	7	2007-07-09 12:05:00	2007-07-10	11:55:00	0.496528	Active	83	05:00:00	11:55:00	415	6.91667	5	11	2007-07-10 05:00:00	2007-07-10 11:55:00	6:55:00
M1	SN	M	A	HB	No	2007	30	7	2007-07-21 04:15:00	2007-07-22	19:45:00	0.822917	Active	83	12:50:00	19:45:00	415	6.91667	12	19	2007-07-22 12:50:00	2007-07-22 19:45:00	6:55:00
M4	SN	M	A	HB	No	2007	30	7	2007-07-27 18:55:00	2007-07-28	05:05:00	0.211806	Inactive	83	22:10:00	05:05:00	415	6.91667	22	5	2007-07-27 22:10:00	2007-07-28 05:05:00	6:55:00
M1	SN	M	A	HB	No	2007	34	8	2007-08-18 10:40:00	2007-08-19	13:20:00	0.555556	Active	83	06:25:00	13:20:00	415	6.91667	6	13	2007-08-19 06:25:00	2007-08-19 13:20:00	6:55:00
M1	SN	M	A	PB	No	2007	40	10	2007-10-01 07:55:00	2007-10-02	16:05:00	0.670139	Active	83	09:10:00	16:05:00	415	6.91667	9	16	2007-10-02 09:10:00	2007-10-02 16:05:00	6:55:00
M10	SN	M	A	HB	No	2010	25	6	2010-06-14 17:15:00	2010-06-15	06:45:00	0.28125	Inactive	83	23:50:00	06:45:00	415	6.91667	23	6	2010-06-14 23:50:00	2010-06-15 06:45:00	6:55:00
M10	SN	M	A	HB	No	2010	26	6	2010-06-21 19:35:00	2010-06-22	04:25:00	0.184028	Inactive	83	21:30:00	04:25:00	415	6.91667	21	4	2010-06-21 21:30:00	2010-06-22 04:25:00	6:55:00
M10	SN	M	A	HB	No	2010	28	7	2010-07-06 13:05:00	2010-07-07	10:55:00	0.454861	Active	83	04:00:00	10:55:00	415	6.91667	4	10	2010-07-07 04:00:00	2010-07-07 10:55:00	6:55:00
M10	SN	M	A	HB	No	2010	29	7	2010-07-10 23:25:00	2010-07-11	00:35:00	0.0243056	Active	83	17:40:00	00:35:00	415	6.91667	17	0	2010-07-10 17:40:00	2010-07-11 00:35:00	6:55:00
M7	SN	M	A	HB	No	2010	29	7	2010-07-11 12:35:00	2010-07-12	11:25:00	0.475694	Active	83	04:30:00	11:25:00	415	6.91667	4	11	2010-07-12 04:30:00	2010-07-12 11:25:00	6:55:00
M10	SN	M	A	HB	No	2010	29	7	2010-07-15 19:10:00	2010-07-16	04:50:00	0.201389	Inactive	83	21:55:00	04:50:00	415	6.91667	21	4	2010-07-15 21:55:00	2010-07-16 04:50:00	6:55:00
M10	SN	M	A	B	No	2010	36	8	2010-08-28 03:20:00	2010-08-29	20:40:00	0.861111	Active	83	13:45:00	20:40:00	415	6.91667	13	20	2010-08-29 13:45:00	2010-08-29 20:40:00	6:55:00
M12	SC	M	A	PB	People	2011	51	12	2011-12-16 15:30:00	2011-12-17	08:30:00	0.354167	Inactive	83	01:35:00	08:30:00	415	6.91667	1	8	2011-12-17 01:35:00	2011-12-17 08:30:00	6:55:00
M12	SC	M	A	HB	No	2012	30	7	2012-07-22 01:40:00	2012-07-23	22:20:00	0.930556	Active	83	15:25:00	22:20:00	415	6.91667	15	22	2012-07-23 15:25:00	2012-07-23 22:20:00	6:55:00
M12	SC	M	A	B	No	2012	34	8	2012-08-21 19:00:00	2012-08-22	05:00:00	0.208333	Inactive	83	22:05:00	05:00:00	415	6.91667	22	5	2012-08-21 22:05:00	2012-08-22 05:00:00	6:55:00
M12	SC	M	A	B	People	2012	39	9	2012-09-28 09:45:00	2012-09-29	14:15:00	0.59375	Inactive	83	07:20:00	14:15:00	415	6.91667	7	14	2012-09-29 07:20:00	2012-09-29 14:15:00	6:55:00
M2	SN	M	SA	HB	No	2005	24	6	2005-06-09 19:00:00	2005-06-10	05:00:00	0.208333	Inactive	82	22:10:00	05:00:00	410	6.83333	22	5	2005-06-09 22:10:00	2005-06-10 05:00:00	6:50:00
M1	SN	M	SA	HB	No	2006	22	6	2006-06-01 19:05:00	2006-06-02	04:55:00	0.204861	Inactive	82	22:05:00	04:55:00	410	6.83333	22	4	2006-06-01 22:05:00	2006-06-02 04:55:00	6:50:00
M5	SN	M	SA	HB	No	2006	24	6	2006-06-14 01:15:00	2006-06-15	22:45:00	0.947917	Active	82	15:55:00	22:45:00	410	6.83333	15	22	2006-06-15 15:55:00	2006-06-15 22:45:00	6:50:00
M3	SN	M	SA	HB	No	2006	26	6	2006-06-24 00:50:00	2006-06-25	23:10:00	0.965278	Active	82	16:20:00	23:10:00	410	6.83333	16	23	2006-06-25 16:20:00	2006-06-25 23:10:00	6:50:00
M5	SN	M	SA	HB	No	2006	26	6	2006-06-28 18:20:00	2006-06-29	05:40:00	0.236111	Inactive	82	22:50:00	05:40:00	410	6.83333	22	5	2006-06-28 22:50:00	2006-06-29 05:40:00	6:50:00
M5	SN	M	SA	HB	No	2006	27	7	2006-07-03 19:10:00	2006-07-04	04:50:00	0.201389	Inactive	82	22:00:00	04:50:00	410	6.83333	22	4	2006-07-03 22:00:00	2006-07-04 04:50:00	6:50:00
M5	SN	M	SA	HB	No	2006	27	7	2006-07-04 19:10:00	2006-07-05	04:50:00	0.201389	Inactive	82	22:00:00	04:50:00	410	6.83333	22	4	2006-07-04 22:00:00	2006-07-05 04:50:00	6:50:00
M3	SN	M	SA	HB	No	2006	27	7	2006-07-06 12:45:00	2006-07-07	11:15:00	0.46875	Active	82	04:25:00	11:15:00	410	6.83333	4	11	2006-07-07 04:25:00	2006-07-07 11:15:00	6:50:00
M1	SN	M	SA	HB	No	2006	27	7	2006-07-06 05:10:00	2006-07-07	18:50:00	0.784722	Inactive	82	12:00:00	18:50:00	410	6.83333	12	18	2006-07-07 12:00:00	2006-07-07 18:50:00	6:50:00
M1	SN	M	SA	HB	No	2006	28	7	2006-07-08 07:55:00	2006-07-09	16:05:00	0.670139	Inactive	82	09:15:00	16:05:00	410	6.83333	9	16	2006-07-09 09:15:00	2006-07-09 16:05:00	6:50:00
M4	SN	M	A	HB	No	2006	28	7	2006-07-10 01:25:00	2006-07-11	22:35:00	0.940972	Active	82	15:45:00	22:35:00	410	6.83333	15	22	2006-07-11 15:45:00	2006-07-11 22:35:00	6:50:00
M1	SN	M	SA	HB	No	2006	29	7	2006-07-17 01:00:00	2006-07-18	23:00:00	0.958333	Active	82	16:10:00	23:00:00	410	6.83333	16	23	2006-07-18 16:10:00	2006-07-18 23:00:00	6:50:00
M5	SN	M	SA	HB	No	2006	29	7	2006-07-18 19:00:00	2006-07-19	05:00:00	0.208333	Inactive	82	22:10:00	05:00:00	410	6.83333	22	5	2006-07-18 22:10:00	2006-07-19 05:00:00	6:50:00
M1	SN	M	SA	HB	No	2006	29	7	2006-07-19 19:20:00	2006-07-20	04:40:00	0.194444	Inactive	82	21:50:00	04:40:00	410	6.83333	21	4	2006-07-19 21:50:00	2006-07-20 04:40:00	6:50:00
M5	SN	M	SA	HB	No	2006	29	7	2006-07-20 18:25:00	2006-07-21	05:35:00	0.232639	Inactive	82	22:45:00	05:35:00	410	6.83333	22	5	2006-07-20 22:45:00	2006-07-21 05:35:00	6:50:00
M3	SN	M	SA	HB	No	2006	29	7	2006-07-20 12:00:00	2006-07-21	12:00:00	0.5	Active	82	05:10:00	12:00:00	410	6.83333	5	12	2006-07-21 05:10:00	2006-07-21 12:00:00	6:50:00
M3	SN	M	SA	HB	No	2006	29	7	2006-07-21 12:40:00	2006-07-22	11:20:00	0.472222	Active	82	04:30:00	11:20:00	410	6.83333	4	11	2006-07-22 04:30:00	2006-07-22 11:20:00	6:50:00
M1	SN	M	SA	B	No	2006	33	8	2006-08-18 07:45:00	2006-08-19	16:15:00	0.677083	Active	82	09:25:00	16:15:00	410	6.83333	9	16	2006-08-19 09:25:00	2006-08-19 16:15:00	6:50:00
M4	SN	M	A	B	No	2006	36	9	2006-09-08 03:35:00	2006-09-09	20:25:00	0.850694	Active	82	13:35:00	20:25:00	410	6.83333	13	20	2006-09-09 13:35:00	2006-09-09 20:25:00	6:50:00
M4	SN	M	A	HB	No	2007	22	5	2007-05-29 18:00:00	2007-05-30	06:00:00	0.25	Inactive	82	23:10:00	06:00:00	410	6.83333	23	6	2007-05-29 23:10:00	2007-05-30 06:00:00	6:50:00
M4	SN	M	A	HB	No	2007	22	5	2007-05-30 18:20:00	2007-05-31	05:40:00	0.236111	Inactive	82	22:50:00	05:40:00	410	6.83333	22	5	2007-05-30 22:50:00	2007-05-31 05:40:00	6:50:00
M4	SN	M	A	HB	No	2007	23	6	2007-06-05 02:45:00	2007-06-06	21:15:00	0.885417	Active	82	14:25:00	21:15:00	410	6.83333	14	21	2007-06-06 14:25:00	2007-06-06 21:15:00	6:50:00
M4	SN	M	A	HB	No	2007	24	6	2007-06-09 01:30:00	2007-06-10	22:30:00	0.9375	Active	82	15:40:00	22:30:00	410	6.83333	15	22	2007-06-10 15:40:00	2007-06-10 22:30:00	6:50:00
M4	SN	M	A	HB	No	2007	24	6	2007-06-12 19:00:00	2007-06-13	05:00:00	0.208333	Inactive	82	22:10:00	05:00:00	410	6.83333	22	5	2007-06-12 22:10:00	2007-06-13 05:00:00	6:50:00
M4	SN	M	A	HB	No	2007	26	6	2007-06-26 18:40:00	2007-06-27	05:20:00	0.222222	Inactive	82	22:30:00	05:20:00	410	6.83333	22	5	2007-06-26 22:30:00	2007-06-27 05:20:00	6:50:00
M4	SN	M	A	HB	No	2007	26	6	2007-06-29 19:30:00	2007-06-30	04:30:00	0.1875	Inactive	82	21:40:00	04:30:00	410	6.83333	21	4	2007-06-29 21:40:00	2007-06-30 04:30:00	6:50:00
M4	SN	M	A	HB	No	2007	30	7	2007-07-25 18:40:00	2007-07-26	05:20:00	0.222222	Inactive	82	22:30:00	05:20:00	410	6.83333	22	5	2007-07-25 22:30:00	2007-07-26 05:20:00	6:50:00
M4	SN	M	A	HB	No	2007	31	7	2007-07-30 18:50:00	2007-07-31	05:10:00	0.215278	Inactive	82	22:20:00	05:10:00	410	6.83333	22	5	2007-07-30 22:20:00	2007-07-31 05:10:00	6:50:00
M4	SN	M	A	HB	No	2007	31	8	2007-08-01 18:40:00	2007-08-02	05:20:00	0.222222	Inactive	82	22:30:00	05:20:00	410	6.83333	22	5	2007-08-01 22:30:00	2007-08-02 05:20:00	6:50:00
M4	SN	M	A	HB	No	2007	33	8	2007-08-14 18:50:00	2007-08-15	05:10:00	0.215278	Inactive	82	22:20:00	05:10:00	410	6.83333	22	5	2007-08-14 22:20:00	2007-08-15 05:10:00	6:50:00
M4	SN	M	A	B	No	2007	36	9	2007-09-04 11:35:00	2007-09-05	12:25:00	0.517361	Active	82	05:35:00	12:25:00	410	6.83333	5	12	2007-09-05 05:35:00	2007-09-05 12:25:00	6:50:00
M4	SN	M	A	B	No	2007	36	9	2007-09-05 12:00:00	2007-09-06	12:00:00	0.5	Active	82	05:10:00	12:00:00	410	6.83333	5	12	2007-09-06 05:10:00	2007-09-06 12:00:00	6:50:00
M1	SN	M	A	PB	No	2007	41	10	2007-10-09 05:40:00	2007-10-10	18:20:00	0.763889	Active	82	11:30:00	18:20:00	410	6.83333	11	18	2007-10-10 11:30:00	2007-10-10 18:20:00	6:50:00
M1	SN	M	A	HB	No	2008	22	5	2008-05-25 19:15:00	2008-05-26	04:45:00	0.197917	Inactive	82	21:55:00	04:45:00	410	6.83333	21	4	2008-05-25 21:55:00	2008-05-26 04:45:00	6:50:00
M7	SN	M	A	HB	No	2010	26	6	2010-06-22 18:35:00	2010-06-23	05:25:00	0.225694	Inactive	82	22:35:00	05:25:00	410	6.83333	22	5	2010-06-22 22:35:00	2010-06-23 05:25:00	6:50:00
M10	SN	M	A	HB	No	2010	26	6	2010-06-23 19:15:00	2010-06-24	04:45:00	0.197917	Inactive	82	21:55:00	04:45:00	410	6.83333	21	4	2010-06-23 21:55:00	2010-06-24 04:45:00	6:50:00
M7	SN	M	A	HB	No	2010	26	6	2010-06-25 22:30:00	2010-06-26	01:30:00	0.0625	Active	82	18:40:00	01:30:00	410	6.83333	18	1	2010-06-25 18:40:00	2010-06-26 01:30:00	6:50:00
M7	SN	M	A	HB	No	2010	27	7	2010-07-01 19:35:00	2010-07-02	04:25:00	0.184028	Inactive	82	21:35:00	04:25:00	410	6.83333	21	4	2010-07-01 21:35:00	2010-07-02 04:25:00	6:50:00
M10	SN	M	A	HB	No	2010	30	7	2010-07-19 00:50:00	2010-07-20	23:10:00	0.965278	Active	82	16:20:00	23:10:00	410	6.83333	16	23	2010-07-20 16:20:00	2010-07-20 23:10:00	6:50:00
M10	SN	M	A	HB	No	2010	30	7	2010-07-22 18:15:00	2010-07-23	05:45:00	0.239583	Inactive	82	22:55:00	05:45:00	410	6.83333	22	5	2010-07-22 22:55:00	2010-07-23 05:45:00	6:50:00
M10	SN	M	A	HB	No	2010	30	7	2010-07-23 18:35:00	2010-07-24	05:25:00	0.225694	Inactive	82	22:35:00	05:25:00	410	6.83333	22	5	2010-07-23 22:35:00	2010-07-24 05:25:00	6:50:00
M12	SC	M	A	PB	People	2011	42	10	2011-10-11 05:45:00	2011-10-12	18:15:00	0.760417	Inactive	82	11:25:00	18:15:00	410	6.83333	11	18	2011-10-12 11:25:00	2011-10-12 18:15:00	6:50:00
M12	SC	M	A	HB	No	2012	19	5	2012-05-08 19:10:00	2012-05-09	04:50:00	0.201389	Inactive	82	22:00:00	04:50:00	410	6.83333	22	4	2012-05-08 22:00:00	2012-05-09 04:50:00	6:50:00
M12	SC	M	A	HB	No	2012	23	6	2012-06-03 04:35:00	2012-06-04	19:25:00	0.809028	Inactive	82	12:35:00	19:25:00	410	6.83333	12	19	2012-06-04 12:35:00	2012-06-04 19:25:00	6:50:00
M12	SC	M	A	HB	No	2012	30	7	2012-07-25 01:25:00	2012-07-26	22:35:00	0.940972	Active	82	15:45:00	22:35:00	410	6.83333	15	22	2012-07-26 15:45:00	2012-07-26 22:35:00	6:50:00
M12	SC	M	A	HB	No	2012	32	8	2012-08-10 18:35:00	2012-08-11	05:25:00	0.225694	Inactive	82	22:35:00	05:25:00	410	6.83333	22	5	2012-08-10 22:35:00	2012-08-11 05:25:00	6:50:00
M12	SC	M	A	B	No	2012	34	8	2012-08-19 08:25:00	2012-08-20	15:35:00	0.649306	Inactive	82	08:45:00	15:35:00	410	6.83333	8	15	2012-08-20 08:45:00	2012-08-20 15:35:00	6:50:00
M12	SC	M	A	PB	People	2012	40	10	2012-10-04 17:30:00	2012-10-05	06:30:00	0.270833	Active	82	23:40:00	06:30:00	410	6.83333	23	6	2012-10-04 23:40:00	2012-10-05 06:30:00	6:50:00
M1	SN	M	SA	HB	Post Cap	2006	21	5	2006-05-22 19:40:00	2006-05-23	04:20:00	0.180556	Inactive	81	21:35:00	04:20:00	405	6.75	21	4	2006-05-22 21:35:00	2006-05-23 04:20:00	6:45:00
M1	SN	M	SA	HB	Post Cap	2006	21	5	2006-05-24 19:50:00	2006-05-25	04:10:00	0.173611	Inactive	81	21:25:00	04:10:00	405	6.75	21	4	2006-05-24 21:25:00	2006-05-25 04:10:00	6:45:00
M4	SN	M	A	HB	No	2006	21	5	2006-05-26 17:55:00	2006-05-27	06:05:00	0.253472	Inactive	81	23:20:00	06:05:00	405	6.75	23	6	2006-05-26 23:20:00	2006-05-27 06:05:00	6:45:00
M1	SN	M	SA	HB	No	2006	23	6	2006-06-03 13:00:00	2006-06-04	11:00:00	0.458333	Active	81	04:15:00	11:00:00	405	6.75	4	11	2006-06-04 04:15:00	2006-06-04 11:00:00	6:45:00
M4	SN	M	A	HB	No	2006	25	6	2006-06-20 06:40:00	2006-06-21	17:20:00	0.722222	Active	81	10:35:00	17:20:00	405	6.75	10	17	2006-06-21 10:35:00	2006-06-21 17:20:00	6:45:00
M1	SN	M	SA	HB	No	2006	26	6	2006-06-26 00:15:00	2006-06-27	23:45:00	0.989583	Active	81	17:00:00	23:45:00	405	6.75	17	23	2006-06-27 17:00:00	2006-06-27 23:45:00	6:45:00
M3	SN	M	SA	HB	No	2006	27	7	2006-07-04 11:50:00	2006-07-05	12:10:00	0.506944	Active	81	05:25:00	12:10:00	405	6.75	5	12	2006-07-05 05:25:00	2006-07-05 12:10:00	6:45:00
M1	SN	M	SA	HB	No	2006	28	7	2006-07-13 11:20:00	2006-07-14	12:40:00	0.527778	Active	81	05:55:00	12:40:00	405	6.75	5	12	2006-07-14 05:55:00	2006-07-14 12:40:00	6:45:00
M1	SN	M	SA	HB	No	2006	30	7	2006-07-25 23:10:00	2006-07-26	00:50:00	0.0347222	Inactive	81	18:05:00	00:50:00	405	6.75	18	0	2006-07-25 18:05:00	2006-07-26 00:50:00	6:45:00
M5	SN	M	SA	HB	No	2006	30	7	2006-07-26 19:15:00	2006-07-27	04:45:00	0.197917	Inactive	81	22:00:00	04:45:00	405	6.75	22	4	2006-07-26 22:00:00	2006-07-27 04:45:00	6:45:00
M1	SN	M	SA	HB	No	2006	30	7	2006-07-28 22:45:00	2006-07-29	01:15:00	0.0520833	Inactive	81	18:30:00	01:15:00	405	6.75	18	1	2006-07-28 18:30:00	2006-07-29 01:15:00	6:45:00
M4	SN	M	A	EF	No	2006	31	7	2006-07-30 02:05:00	2006-07-31	21:55:00	0.913194	Active	81	15:10:00	21:55:00	405	6.75	15	21	2006-07-31 15:10:00	2006-07-31 21:55:00	6:45:00
M1	SN	M	SA	HB	No	2006	31	8	2006-08-03 16:25:00	2006-08-04	07:35:00	0.315972	Active	81	00:50:00	07:35:00	405	6.75	0	7	2006-08-04 00:50:00	2006-08-04 07:35:00	6:45:00
M4	SN	M	A	EF	No	2006	32	8	2006-08-05 19:15:00	2006-08-06	04:45:00	0.197917	Inactive	81	22:00:00	04:45:00	405	6.75	22	4	2006-08-05 22:00:00	2006-08-06 04:45:00	6:45:00
M3	SN	M	SA	HB	No	2006	32	8	2006-08-06 01:05:00	2006-08-07	22:55:00	0.954861	Active	81	16:10:00	22:55:00	405	6.75	16	22	2006-08-07 16:10:00	2006-08-07 22:55:00	6:45:00
M5	SN	M	SA	HB	No	2006	32	8	2006-08-07 19:40:00	2006-08-08	04:20:00	0.180556	Inactive	81	21:35:00	04:20:00	405	6.75	21	4	2006-08-07 21:35:00	2006-08-08 04:20:00	6:45:00
M5	SN	M	SA	B	No	2006	33	8	2006-08-16 07:55:00	2006-08-17	16:05:00	0.670139	Active	81	09:20:00	16:05:00	405	6.75	9	16	2006-08-17 09:20:00	2006-08-17 16:05:00	6:45:00
M4	SN	M	A	EF	No	2006	34	8	2006-08-19 12:35:00	2006-08-20	11:25:00	0.475694	Active	81	04:40:00	11:25:00	405	6.75	4	11	2006-08-20 04:40:00	2006-08-20 11:25:00	6:45:00
M3	SN	M	SA	B	No	2006	34	8	2006-08-19 03:30:00	2006-08-20	20:30:00	0.854167	Active	81	13:45:00	20:30:00	405	6.75	13	20	2006-08-20 13:45:00	2006-08-20 20:30:00	6:45:00
M1	SN	M	SA	B	No	2006	35	8	2006-08-30 04:00:00	2006-08-31	20:00:00	0.833333	Active	81	13:15:00	20:00:00	405	6.75	13	20	2006-08-31 13:15:00	2006-08-31 20:00:00	6:45:00
M4	SN	M	A	B	No	2006	36	9	2006-09-05 06:15:00	2006-09-06	17:45:00	0.739583	Inactive	81	11:00:00	17:45:00	405	6.75	11	17	2006-09-06 11:00:00	2006-09-06 17:45:00	6:45:00
M3	SN	M	SA	B	No	2006	38	9	2006-09-17 06:30:00	2006-09-18	17:30:00	0.729167	Active	81	10:45:00	17:30:00	405	6.75	10	17	2006-09-18 10:45:00	2006-09-18 17:30:00	6:45:00
M3	SN	M	SA	B	No	2006	38	9	2006-09-19 17:35:00	2006-09-20	06:25:00	0.267361	Inactive	81	23:40:00	06:25:00	405	6.75	23	6	2006-09-19 23:40:00	2006-09-20 06:25:00	6:45:00
M4	SN	M	A	HB	People	2007	19	5	2007-05-08 13:50:00	2007-05-09	10:10:00	0.423611	Active	81	03:25:00	10:10:00	405	6.75	3	10	2007-05-09 03:25:00	2007-05-09 10:10:00	6:45:00
M4	SN	M	A	HB	No	2007	20	5	2007-05-18 08:35:00	2007-05-19	15:25:00	0.642361	Active	81	08:40:00	15:25:00	405	6.75	8	15	2007-05-19 08:40:00	2007-05-19 15:25:00	6:45:00
M4	SN	M	A	HB	No	2007	24	6	2007-06-09 19:05:00	2007-06-10	04:55:00	0.204861	Inactive	81	22:10:00	04:55:00	405	6.75	22	4	2007-06-09 22:10:00	2007-06-10 04:55:00	6:45:00
M4	SN	M	A	HB	No	2007	28	7	2007-07-13 19:00:00	2007-07-14	05:00:00	0.208333	Inactive	81	22:15:00	05:00:00	405	6.75	22	5	2007-07-13 22:15:00	2007-07-14 05:00:00	6:45:00
M4	SN	M	A	HB	No	2007	30	7	2007-07-26 01:55:00	2007-07-27	22:05:00	0.920139	Active	81	15:20:00	22:05:00	405	6.75	15	22	2007-07-27 15:20:00	2007-07-27 22:05:00	6:45:00
M4	SN	M	A	HB	No	2007	31	8	2007-08-03 18:35:00	2007-08-04	05:25:00	0.225694	Inactive	81	22:40:00	05:25:00	405	6.75	22	5	2007-08-03 22:40:00	2007-08-04 05:25:00	6:45:00
M4	SN	M	A	HB	No	2007	33	8	2007-08-12 18:25:00	2007-08-13	05:35:00	0.232639	Inactive	81	22:50:00	05:35:00	405	6.75	22	5	2007-08-12 22:50:00	2007-08-13 05:35:00	6:45:00
M1	SN	M	A	HB	No	2008	21	5	2008-05-22 19:10:00	2008-05-23	04:50:00	0.201389	Inactive	81	22:05:00	04:50:00	405	6.75	22	4	2008-05-22 22:05:00	2008-05-23 04:50:00	6:45:00
M1	SN	M	A	HB	No	2008	23	6	2008-06-02 19:25:00	2008-06-03	04:35:00	0.190972	Inactive	81	21:50:00	04:35:00	405	6.75	21	4	2008-06-02 21:50:00	2008-06-03 04:35:00	6:45:00
M7	SN	M	A	HB	No	2010	25	6	2010-06-16 14:00:00	2010-06-17	10:00:00	0.416667	Inactive	81	03:15:00	10:00:00	405	6.75	3	10	2010-06-17 03:15:00	2010-06-17 10:00:00	6:45:00
M10	SN	M	A	HB	No	2010	27	7	2010-06-30 18:50:00	2010-07-01	05:10:00	0.215278	Inactive	81	22:25:00	05:10:00	405	6.75	22	5	2010-06-30 22:25:00	2010-07-01 05:10:00	6:45:00
M10	SN	M	A	HB	No	2010	28	7	2010-07-05 19:00:00	2010-07-06	05:00:00	0.208333	Inactive	81	22:15:00	05:00:00	405	6.75	22	5	2010-07-05 22:15:00	2010-07-06 05:00:00	6:45:00
M10	SN	M	A	HB	No	2010	31	7	2010-07-25 19:00:00	2010-07-26	05:00:00	0.208333	Inactive	81	22:15:00	05:00:00	405	6.75	22	5	2010-07-25 22:15:00	2010-07-26 05:00:00	6:45:00
M10	SN	M	A	HB	No	2010	32	8	2010-08-01 18:35:00	2010-08-02	05:25:00	0.225694	Inactive	81	22:40:00	05:25:00	405	6.75	22	5	2010-08-01 22:40:00	2010-08-02 05:25:00	6:45:00
M10	SN	M	A	HB	No	2010	32	8	2010-08-02 18:45:00	2010-08-03	05:15:00	0.21875	Inactive	81	22:30:00	05:15:00	405	6.75	22	5	2010-08-02 22:30:00	2010-08-03 05:15:00	6:45:00
M10	SN	M	A	HB	No	2010	32	8	2010-08-04 18:55:00	2010-08-05	05:05:00	0.211806	Inactive	81	22:20:00	05:05:00	405	6.75	22	5	2010-08-04 22:20:00	2010-08-05 05:05:00	6:45:00
M12	SC	M	A	B	Post Cap	2011	40	9	2011-09-26 10:30:00	2011-09-27	13:30:00	0.5625	Active	81	06:45:00	13:30:00	405	6.75	6	13	2011-09-27 06:45:00	2011-09-27 13:30:00	6:45:00
M12	SC	M	A	PB	People	2011	42	10	2011-10-10 19:10:00	2011-10-11	04:50:00	0.201389	Inactive	81	22:05:00	04:50:00	405	6.75	22	4	2011-10-10 22:05:00	2011-10-11 04:50:00	6:45:00
M12	SC	M	A	HB	No	2012	20	5	2012-05-17 14:35:00	2012-05-18	09:25:00	0.392361	Active	81	02:40:00	09:25:00	405	6.75	2	9	2012-05-18 02:40:00	2012-05-18 09:25:00	6:45:00
M12	SC	M	A	HB	No	2012	25	6	2012-06-21 22:10:00	2012-06-22	01:50:00	0.0763889	Active	81	19:05:00	01:50:00	405	6.75	19	1	2012-06-21 19:05:00	2012-06-22 01:50:00	6:45:00
M12	SC	M	A	HB	No	2012	25	6	2012-06-22 19:30:00	2012-06-23	04:30:00	0.1875	Inactive	81	21:45:00	04:30:00	405	6.75	21	4	2012-06-22 21:45:00	2012-06-23 04:30:00	6:45:00
M12	SC	M	A	HB	No	2012	29	7	2012-07-18 00:05:00	2012-07-19	23:55:00	0.996528	Active	81	17:10:00	23:55:00	405	6.75	17	23	2012-07-19 17:10:00	2012-07-19 23:55:00	6:45:00
M12	SC	M	A	HB	No	2012	31	7	2012-07-28 11:30:00	2012-07-29	12:30:00	0.520833	Active	81	05:45:00	12:30:00	405	6.75	5	12	2012-07-29 05:45:00	2012-07-29 12:30:00	6:45:00
M12	SC	M	A	HB	No	2012	32	8	2012-08-05 18:35:00	2012-08-06	05:25:00	0.225694	Inactive	81	22:40:00	05:25:00	405	6.75	22	5	2012-08-05 22:40:00	2012-08-06 05:25:00	6:45:00
M12	SC	M	A	HB	No	2012	32	8	2012-08-08 01:05:00	2012-08-09	22:55:00	0.954861	Active	81	16:10:00	22:55:00	405	6.75	16	22	2012-08-09 16:10:00	2012-08-09 22:55:00	6:45:00
M12	SC	M	A	HB	No	2012	33	8	2012-08-11 01:00:00	2012-08-12	23:00:00	0.958333	Active	81	16:15:00	23:00:00	405	6.75	16	23	2012-08-12 16:15:00	2012-08-12 23:00:00	6:45:00
M2	SN	M	SA	HB	Post Cap	2005	22	5	2005-05-25 21:15:00	2005-05-26	02:45:00	0.114583	Inactive	80	20:05:00	02:45:00	400	6.66667	20	2	2005-05-25 20:05:00	2005-05-26 02:45:00	6:40:00
M2	SN	M	SA	HB	No	2005	26	6	2005-06-21 23:00:00	2005-06-22	01:00:00	0.0416667	Active	80	18:20:00	01:00:00	400	6.66667	18	1	2005-06-21 18:20:00	2005-06-22 01:00:00	6:40:00
M5	SN	M	SA	HB	No	2006	22	6	2006-06-02 10:20:00	2006-06-03	13:40:00	0.569444	Active	80	07:00:00	13:40:00	400	6.66667	7	13	2006-06-03 07:00:00	2006-06-03 13:40:00	6:40:00
M4	SN	M	A	HB	No	2006	24	6	2006-06-10 19:25:00	2006-06-11	04:35:00	0.190972	Inactive	80	21:55:00	04:35:00	400	6.66667	21	4	2006-06-10 21:55:00	2006-06-11 04:35:00	6:40:00
M5	SN	M	SA	HB	No	2006	25	6	2006-06-20 18:45:00	2006-06-21	05:15:00	0.21875	Inactive	80	22:35:00	05:15:00	400	6.66667	22	5	2006-06-20 22:35:00	2006-06-21 05:15:00	6:40:00
M4	SN	M	A	HB	No	2006	26	6	2006-06-24 19:15:00	2006-06-25	04:45:00	0.197917	Inactive	80	22:05:00	04:45:00	400	6.66667	22	4	2006-06-24 22:05:00	2006-06-25 04:45:00	6:40:00
M1	SN	M	SA	HB	No	2006	26	6	2006-06-24 14:00:00	2006-06-25	10:00:00	0.416667	Active	80	03:20:00	10:00:00	400	6.66667	3	10	2006-06-25 03:20:00	2006-06-25 10:00:00	6:40:00
M4	SN	M	A	HB	No	2006	26	6	2006-06-29 01:35:00	2006-06-30	22:25:00	0.934028	Active	80	15:45:00	22:25:00	400	6.66667	15	22	2006-06-30 15:45:00	2006-06-30 22:25:00	6:40:00
M5	SN	M	SA	HB	No	2006	27	7	2006-07-04 01:50:00	2006-07-05	22:10:00	0.923611	Active	80	15:30:00	22:10:00	400	6.66667	15	22	2006-07-05 15:30:00	2006-07-05 22:10:00	6:40:00
M5	SN	M	SA	HB	No	2006	28	7	2006-07-10 18:40:00	2006-07-11	05:20:00	0.222222	Inactive	80	22:40:00	05:20:00	400	6.66667	22	5	2006-07-10 22:40:00	2006-07-11 05:20:00	6:40:00
M4	SN	M	A	HB	No	2006	29	7	2006-07-17 18:35:00	2006-07-18	05:25:00	0.225694	Inactive	80	22:45:00	05:25:00	400	6.66667	22	5	2006-07-17 22:45:00	2006-07-18 05:25:00	6:40:00
M3	SN	M	SA	HB	No	2006	29	7	2006-07-21 19:35:00	2006-07-22	04:25:00	0.184028	Inactive	80	21:45:00	04:25:00	400	6.66667	21	4	2006-07-21 21:45:00	2006-07-22 04:25:00	6:40:00
M5	SN	M	SA	HB	No	2006	29	7	2006-07-21 18:45:00	2006-07-22	05:15:00	0.21875	Inactive	80	22:35:00	05:15:00	400	6.66667	22	5	2006-07-21 22:35:00	2006-07-22 05:15:00	6:40:00
M4	SN	M	A	EF	No	2006	30	7	2006-07-23 19:15:00	2006-07-24	04:45:00	0.197917	Inactive	80	22:05:00	04:45:00	400	6.66667	22	4	2006-07-23 22:05:00	2006-07-24 04:45:00	6:40:00
M3	SN	M	SA	HB	No	2006	30	7	2006-07-28 18:45:00	2006-07-29	05:15:00	0.21875	Inactive	80	22:35:00	05:15:00	400	6.66667	22	5	2006-07-28 22:35:00	2006-07-29 05:15:00	6:40:00
M1	SN	M	SA	HB	No	2006	31	8	2006-08-02 11:05:00	2006-08-03	12:55:00	0.538194	Inactive	80	06:15:00	12:55:00	400	6.66667	6	12	2006-08-03 06:15:00	2006-08-03 12:55:00	6:40:00
M4	SN	M	A	EF	No	2006	32	8	2006-08-11 12:20:00	2006-08-12	11:40:00	0.486111	Active	80	05:00:00	11:40:00	400	6.66667	5	11	2006-08-12 05:00:00	2006-08-12 11:40:00	6:40:00
M3	SN	M	SA	HB	No	2006	33	8	2006-08-13 12:05:00	2006-08-14	11:55:00	0.496528	Active	80	05:15:00	11:55:00	400	6.66667	5	11	2006-08-14 05:15:00	2006-08-14 11:55:00	6:40:00
M4	SN	M	A	EF	No	2006	34	8	2006-08-19 19:25:00	2006-08-20	04:35:00	0.190972	Inactive	80	21:55:00	04:35:00	400	6.66667	21	4	2006-08-19 21:55:00	2006-08-20 04:35:00	6:40:00
M4	SN	M	A	EF	No	2006	34	8	2006-08-21 12:15:00	2006-08-22	11:45:00	0.489583	Active	80	05:05:00	11:45:00	400	6.66667	5	11	2006-08-22 05:05:00	2006-08-22 11:45:00	6:40:00
M4	SN	M	A	B	No	2006	37	9	2006-09-11 12:05:00	2006-09-12	11:55:00	0.496528	Active	80	05:15:00	11:55:00	400	6.66667	5	11	2006-09-12 05:15:00	2006-09-12 11:55:00	6:40:00
M3	SN	M	SA	B	No	2006	37	9	2006-09-14 12:30:00	2006-09-15	11:30:00	0.479167	Active	80	04:50:00	11:30:00	400	6.66667	4	11	2006-09-15 04:50:00	2006-09-15 11:30:00	6:40:00
M4	SN	M	A	B	No	2006	38	9	2006-09-16 03:05:00	2006-09-17	20:55:00	0.871528	Active	80	14:15:00	20:55:00	400	6.66667	14	20	2006-09-17 14:15:00	2006-09-17 20:55:00	6:40:00
M5	SN	M	SA	B	No	2006	38	9	2006-09-20 17:20:00	2006-09-21	06:40:00	0.277778	Inactive	80	00:00:00	06:40:00	400	6.66667	0	6	2006-09-21	2006-09-21 06:40:00	6:40:00
M3	SN	M	SA	B	No	2006	39	9	2006-09-23 11:05:00	2006-09-24	12:55:00	0.538194	Active	80	06:15:00	12:55:00	400	6.66667	6	12	2006-09-24 06:15:00	2006-09-24 12:55:00	6:40:00
M4	SN	M	A	PB	No	2006	41	10	2006-10-12 10:10:00	2006-10-13	13:50:00	0.576389	Active	80	07:10:00	13:50:00	400	6.66667	7	13	2006-10-13 07:10:00	2006-10-13 13:50:00	6:40:00
M4	SN	M	A	PB	No	2006	43	10	2006-10-21 10:25:00	2006-10-22	13:35:00	0.565972	Active	80	06:55:00	13:35:00	400	6.66667	6	13	2006-10-22 06:55:00	2006-10-22 13:35:00	6:40:00
M4	SN	M	A	PB	No	2006	45	11	2006-11-04 11:45:00	2006-11-05	12:15:00	0.510417	Inactive	80	05:35:00	12:15:00	400	6.66667	5	12	2006-11-05 05:35:00	2006-11-05 12:15:00	6:40:00
M4	SN	M	A	HB	No	2007	20	5	2007-05-14 19:15:00	2007-05-15	04:45:00	0.197917	Inactive	80	22:05:00	04:45:00	400	6.66667	22	4	2007-05-14 22:05:00	2007-05-15 04:45:00	6:40:00
M4	SN	M	A	HB	No	2007	21	5	2007-05-20 19:10:00	2007-05-21	04:50:00	0.201389	Inactive	80	22:10:00	04:50:00	400	6.66667	22	4	2007-05-20 22:10:00	2007-05-21 04:50:00	6:40:00
M4	SN	M	A	HB	No	2007	22	5	2007-05-28 19:30:00	2007-05-29	04:30:00	0.1875	Inactive	80	21:50:00	04:30:00	400	6.66667	21	4	2007-05-28 21:50:00	2007-05-29 04:30:00	6:40:00
M4	SN	M	A	HB	No	2007	23	6	2007-06-05 18:30:00	2007-06-06	05:30:00	0.229167	Inactive	80	22:50:00	05:30:00	400	6.66667	22	5	2007-06-05 22:50:00	2007-06-06 05:30:00	6:40:00
M9	MM	M	A	HB	Post Cap	2007	24	6	2007-06-10 19:40:00	2007-06-11	04:20:00	0.180556	Inactive	80	21:40:00	04:20:00	400	6.66667	21	4	2007-06-10 21:40:00	2007-06-11 04:20:00	6:40:00
M4	SN	M	A	HB	No	2007	24	6	2007-06-11 19:00:00	2007-06-12	05:00:00	0.208333	Inactive	80	22:20:00	05:00:00	400	6.66667	22	5	2007-06-11 22:20:00	2007-06-12 05:00:00	6:40:00
M1	SN	M	A	HB	No	2007	24	6	2007-06-11 01:45:00	2007-06-12	22:15:00	0.927083	Active	80	15:35:00	22:15:00	400	6.66667	15	22	2007-06-12 15:35:00	2007-06-12 22:15:00	6:40:00
M1	SN	M	A	HB	No	2007	25	6	2007-06-16 11:35:00	2007-06-17	12:25:00	0.517361	Active	80	05:45:00	12:25:00	400	6.66667	5	12	2007-06-17 05:45:00	2007-06-17 12:25:00	6:40:00
M4	SN	M	A	HB	No	2007	30	7	2007-07-27 06:45:00	2007-07-28	17:15:00	0.71875	Active	80	10:35:00	17:15:00	400	6.66667	10	17	2007-07-28 10:35:00	2007-07-28 17:15:00	6:40:00
M4	SN	M	A	HB	No	2007	31	8	2007-08-01 01:05:00	2007-08-02	22:55:00	0.954861	Active	80	16:15:00	22:55:00	400	6.66667	16	22	2007-08-02 16:15:00	2007-08-02 22:55:00	6:40:00
M4	SN	M	A	HB	No	2007	32	8	2007-08-10 18:40:00	2007-08-11	05:20:00	0.222222	Inactive	80	22:40:00	05:20:00	400	6.66667	22	5	2007-08-10 22:40:00	2007-08-11 05:20:00	6:40:00
M4	SN	M	A	HB	No	2007	34	8	2007-08-18 11:35:00	2007-08-19	12:25:00	0.517361	Active	80	05:45:00	12:25:00	400	6.66667	5	12	2007-08-19 05:45:00	2007-08-19 12:25:00	6:40:00
M1	SN	M	A	HB	No	2007	34	8	2007-08-22 14:05:00	2007-08-23	09:55:00	0.413194	Active	80	03:15:00	09:55:00	400	6.66667	3	9	2007-08-23 03:15:00	2007-08-23 09:55:00	6:40:00
M4	SN	M	A	B	No	2007	35	8	2007-08-28 18:25:00	2007-08-29	05:35:00	0.232639	Inactive	80	22:55:00	05:35:00	400	6.66667	22	5	2007-08-28 22:55:00	2007-08-29 05:35:00	6:40:00
M1	SN	M	A	PB	No	2007	37	9	2007-09-08 11:50:00	2007-09-09	12:10:00	0.506944	Active	80	05:30:00	12:10:00	400	6.66667	5	12	2007-09-09 05:30:00	2007-09-09 12:10:00	6:40:00
M1	SN	M	A	PB	No	2007	40	9	2007-09-29 06:00:00	2007-09-30	18:00:00	0.75	Active	80	11:20:00	18:00:00	400	6.66667	11	18	2007-09-30 11:20:00	2007-09-30 18:00:00	6:40:00
M1	SN	M	A	HB	No	2008	20	5	2008-05-16 19:05:00	2008-05-17	04:55:00	0.204861	Inactive	80	22:15:00	04:55:00	400	6.66667	22	4	2008-05-16 22:15:00	2008-05-17 04:55:00	6:40:00
M1	SN	M	A	HB	No	2008	22	5	2008-05-26 09:05:00	2008-05-27	14:55:00	0.621528	Inactive	80	08:15:00	14:55:00	400	6.66667	8	14	2008-05-27 08:15:00	2008-05-27 14:55:00	6:40:00
M1	SN	M	A	HB	No	2008	22	5	2008-05-27 19:10:00	2008-05-28	04:50:00	0.201389	Inactive	80	22:10:00	04:50:00	400	6.66667	22	4	2008-05-27 22:10:00	2008-05-28 04:50:00	6:40:00
M1	SN	M	A	HB	No	2008	23	6	2008-06-01 19:30:00	2008-06-02	04:30:00	0.1875	Inactive	80	21:50:00	04:30:00	400	6.66667	21	4	2008-06-01 21:50:00	2008-06-02 04:30:00	6:40:00
M1	SN	M	A	HB	No	2008	25	6	2008-06-19 08:05:00	2008-06-20	15:55:00	0.663194	Inactive	80	09:15:00	15:55:00	400	6.66667	9	15	2008-06-20 09:15:00	2008-06-20 15:55:00	6:40:00
M7	SN	M	A	HB	No	2010	28	7	2010-07-08 07:05:00	2010-07-09	16:55:00	0.704861	Inactive	80	10:15:00	16:55:00	400	6.66667	10	16	2010-07-09 10:15:00	2010-07-09 16:55:00	6:40:00
M7	SN	M	A	HB	No	2010	29	7	2010-07-10 19:10:00	2010-07-11	04:50:00	0.201389	Inactive	80	22:10:00	04:50:00	400	6.66667	22	4	2010-07-10 22:10:00	2010-07-11 04:50:00	6:40:00
M7	SN	M	A	HB	No	2010	29	7	2010-07-12 12:25:00	2010-07-13	11:35:00	0.482639	Active	80	04:55:00	11:35:00	400	6.66667	4	11	2010-07-13 04:55:00	2010-07-13 11:35:00	6:40:00
M10	SN	M	A	HB	No	2010	31	7	2010-07-24 01:50:00	2010-07-25	22:10:00	0.923611	Active	80	15:30:00	22:10:00	400	6.66667	15	22	2010-07-25 15:30:00	2010-07-25 22:10:00	6:40:00
M10	SN	M	A	HB	No	2010	31	7	2010-07-26 01:55:00	2010-07-27	22:05:00	0.920139	Active	80	15:25:00	22:05:00	400	6.66667	15	22	2010-07-27 15:25:00	2010-07-27 22:05:00	6:40:00
M10	SN	M	A	HB	No	2010	35	8	2010-08-21 02:45:00	2010-08-22	21:15:00	0.885417	Active	80	14:35:00	21:15:00	400	6.66667	14	21	2010-08-22 14:35:00	2010-08-22 21:15:00	6:40:00
M12	SC	M	A	PB	People	2011	49	12	2011-12-01 06:25:00	2011-12-02	17:35:00	0.732639	Inactive	80	10:55:00	17:35:00	400	6.66667	10	17	2011-12-02 10:55:00	2011-12-02 17:35:00	6:40:00
M12	SC	M	A	HB	People	2012	17	4	2012-04-23 08:10:00	2012-04-24	15:50:00	0.659722	Inactive	80	09:10:00	15:50:00	400	6.66667	9	15	2012-04-24 09:10:00	2012-04-24 15:50:00	6:40:00
M12	SC	M	A	HB	No	2012	18	5	2012-05-01 13:30:00	2012-05-02	10:30:00	0.4375	Inactive	80	03:50:00	10:30:00	400	6.66667	3	10	2012-05-02 03:50:00	2012-05-02 10:30:00	6:40:00
M12	SC	M	A	HB	No	2012	19	5	2012-05-09 11:50:00	2012-05-10	12:10:00	0.506944	Active	80	05:30:00	12:10:00	400	6.66667	5	12	2012-05-10 05:30:00	2012-05-10 12:10:00	6:40:00
M12	SC	M	A	HB	No	2012	22	5	2012-05-29 19:05:00	2012-05-30	04:55:00	0.204861	Inactive	80	22:15:00	04:55:00	400	6.66667	22	4	2012-05-29 22:15:00	2012-05-30 04:55:00	6:40:00
M12	SC	M	A	HB	No	2012	24	6	2012-06-11 13:10:00	2012-06-12	10:50:00	0.451389	Active	80	04:10:00	10:50:00	400	6.66667	4	10	2012-06-12 04:10:00	2012-06-12 10:50:00	6:40:00
M12	SC	M	A	HB	No	2012	30	7	2012-07-24 17:25:00	2012-07-25	06:35:00	0.274306	Inactive	80	23:55:00	06:35:00	400	6.66667	23	6	2012-07-24 23:55:00	2012-07-25 06:35:00	6:40:00
M12	SC	M	A	HB	No	2012	31	7	2012-07-29 18:35:00	2012-07-30	05:25:00	0.225694	Inactive	80	22:45:00	05:25:00	400	6.66667	22	5	2012-07-29 22:45:00	2012-07-30 05:25:00	6:40:00
M12	SC	M	A	B	No	2012	33	8	2012-08-16 12:00:00	2012-08-17	12:00:00	0.5	Active	80	05:20:00	12:00:00	400	6.66667	5	12	2012-08-17 05:20:00	2012-08-17 12:00:00	6:40:00
M2	SN	M	SA	HB	No	2005	27	6	2005-06-26 18:40:00	2005-06-27	05:20:00	0.222222	Inactive	79	22:45:00	05:20:00	395	6.58333	22	5	2005-06-26 22:45:00	2005-06-27 05:20:00	6:35:00
M4	SN	M	A	HB	Post Cap	2006	21	5	2006-05-23 18:50:00	2006-05-24	05:10:00	0.215278	Inactive	79	22:35:00	05:10:00	395	6.58333	22	5	2006-05-23 22:35:00	2006-05-24 05:10:00	6:35:00
M4	SN	M	A	HB	No	2006	24	6	2006-06-15 22:45:00	2006-06-16	01:15:00	0.0520833	Active	79	18:40:00	01:15:00	395	6.58333	18	1	2006-06-15 18:40:00	2006-06-16 01:15:00	6:35:00
M3	SN	M	SA	HB	No	2006	25	6	2006-06-22 12:30:00	2006-06-23	11:30:00	0.479167	Active	79	04:55:00	11:30:00	395	6.58333	4	11	2006-06-23 04:55:00	2006-06-23 11:30:00	6:35:00
M5	SN	M	SA	HB	No	2006	26	6	2006-06-27 18:55:00	2006-06-28	05:05:00	0.211806	Inactive	79	22:30:00	05:05:00	395	6.58333	22	5	2006-06-27 22:30:00	2006-06-28 05:05:00	6:35:00
M1	SN	M	SA	HB	No	2006	26	6	2006-06-29 19:45:00	2006-06-30	04:15:00	0.177083	Inactive	79	21:40:00	04:15:00	395	6.58333	21	4	2006-06-29 21:40:00	2006-06-30 04:15:00	6:35:00
M3	SN	M	SA	HB	No	2006	26	7	2006-06-30 19:15:00	2006-07-01	04:45:00	0.197917	Inactive	79	22:10:00	04:45:00	395	6.58333	22	4	2006-06-30 22:10:00	2006-07-01 04:45:00	6:35:00
M3	SN	M	SA	HB	No	2006	27	7	2006-07-02 19:05:00	2006-07-03	04:55:00	0.204861	Inactive	79	22:20:00	04:55:00	395	6.58333	22	4	2006-07-02 22:20:00	2006-07-03 04:55:00	6:35:00
M5	SN	M	SA	HB	No	2006	27	7	2006-07-07 19:10:00	2006-07-08	04:50:00	0.201389	Inactive	79	22:15:00	04:50:00	395	6.58333	22	4	2006-07-07 22:15:00	2006-07-08 04:50:00	6:35:00
M1	SN	M	SA	HB	No	2006	29	7	2006-07-15 17:15:00	2006-07-16	06:45:00	0.28125	Inactive	79	00:10:00	06:45:00	395	6.58333	0	6	2006-07-16 00:10:00	2006-07-16 06:45:00	6:35:00
M3	SN	M	SA	HB	No	2006	29	7	2006-07-17 19:05:00	2006-07-18	04:55:00	0.204861	Inactive	79	22:20:00	04:55:00	395	6.58333	22	4	2006-07-17 22:20:00	2006-07-18 04:55:00	6:35:00
M4	SN	M	A	HB	No	2006	29	7	2006-07-19 18:50:00	2006-07-20	05:10:00	0.215278	Inactive	79	22:35:00	05:10:00	395	6.58333	22	5	2006-07-19 22:35:00	2006-07-20 05:10:00	6:35:00
M1	SN	M	SA	HB	No	2006	29	7	2006-07-20 03:35:00	2006-07-21	20:25:00	0.850694	Active	79	13:50:00	20:25:00	395	6.58333	13	20	2006-07-21 13:50:00	2006-07-21 20:25:00	6:35:00
M1	SN	M	SA	HB	No	2006	30	7	2006-07-22 14:50:00	2006-07-23	09:10:00	0.381944	Active	79	02:35:00	09:10:00	395	6.58333	2	9	2006-07-23 02:35:00	2006-07-23 09:10:00	6:35:00
M3	SN	M	SA	HB	No	2006	30	7	2006-07-23 19:15:00	2006-07-24	04:45:00	0.197917	Inactive	79	22:10:00	04:45:00	395	6.58333	22	4	2006-07-23 22:10:00	2006-07-24 04:45:00	6:35:00
M4	SN	M	A	EF	No	2006	30	7	2006-07-27 02:00:00	2006-07-28	22:00:00	0.916667	Active	79	15:25:00	22:00:00	395	6.58333	15	22	2006-07-28 15:25:00	2006-07-28 22:00:00	6:35:00
M5	SN	M	SA	HB	No	2006	31	7	2006-07-29 19:05:00	2006-07-30	04:55:00	0.204861	Inactive	79	22:20:00	04:55:00	395	6.58333	22	4	2006-07-29 22:20:00	2006-07-30 04:55:00	6:35:00
M1	SN	M	SA	HB	No	2006	31	8	2006-08-04 04:35:00	2006-08-05	19:25:00	0.809028	Active	79	12:50:00	19:25:00	395	6.58333	12	19	2006-08-05 12:50:00	2006-08-05 19:25:00	6:35:00
M1	SN	M	SA	HB	No	2006	32	8	2006-08-10 16:05:00	2006-08-11	07:55:00	0.329861	Active	79	01:20:00	07:55:00	395	6.58333	1	7	2006-08-11 01:20:00	2006-08-11 07:55:00	6:35:00
M4	SN	M	A	EF	People	2006	33	8	2006-08-13 12:35:00	2006-08-14	11:25:00	0.475694	Active	79	04:50:00	11:25:00	395	6.58333	4	11	2006-08-14 04:50:00	2006-08-14 11:25:00	6:35:00
M1	SN	M	SA	B	No	2006	34	8	2006-08-20 16:30:00	2006-08-21	07:30:00	0.3125	Active	79	00:55:00	07:30:00	395	6.58333	0	7	2006-08-21 00:55:00	2006-08-21 07:30:00	6:35:00
M4	SN	M	A	B	No	2006	35	8	2006-08-26 12:00:00	2006-08-27	12:00:00	0.5	Active	79	05:25:00	12:00:00	395	6.58333	5	12	2006-08-27 05:25:00	2006-08-27 12:00:00	6:35:00
M4	SN	M	A	B	No	2006	35	9	2006-09-01 02:45:00	2006-09-02	21:15:00	0.885417	Active	79	14:40:00	21:15:00	395	6.58333	14	21	2006-09-02 14:40:00	2006-09-02 21:15:00	6:35:00
M1	SN	M	SA	PB	No	2006	40	10	2006-10-06 07:50:00	2006-10-07	16:10:00	0.673611	Active	79	09:35:00	16:10:00	395	6.58333	9	16	2006-10-07 09:35:00	2006-10-07 16:10:00	6:35:00
M4	SN	M	A	PB	No	2006	45	11	2006-11-06 08:10:00	2006-11-07	15:50:00	0.659722	Active	79	09:15:00	15:50:00	395	6.58333	9	15	2006-11-07 09:15:00	2006-11-07 15:50:00	6:35:00
M4	SN	M	A	HB	No	2007	20	5	2007-05-16 19:30:00	2007-05-17	04:30:00	0.1875	Inactive	79	21:55:00	04:30:00	395	6.58333	21	4	2007-05-16 21:55:00	2007-05-17 04:30:00	6:35:00
M4	SN	M	A	HB	No	2007	20	5	2007-05-18 19:55:00	2007-05-19	04:05:00	0.170139	Inactive	79	21:30:00	04:05:00	395	6.58333	21	4	2007-05-18 21:30:00	2007-05-19 04:05:00	6:35:00
M4	SN	M	A	HB	No	2007	23	6	2007-06-08 01:55:00	2007-06-09	22:05:00	0.920139	Active	79	15:30:00	22:05:00	395	6.58333	15	22	2007-06-09 15:30:00	2007-06-09 22:05:00	6:35:00
M1	SN	M	A	HB	No	2007	27	7	2007-07-05 12:35:00	2007-07-06	11:25:00	0.475694	Active	79	04:50:00	11:25:00	395	6.58333	4	11	2007-07-06 04:50:00	2007-07-06 11:25:00	6:35:00
M1	SN	M	A	HB	No	2007	28	7	2007-07-09 18:40:00	2007-07-10	05:20:00	0.222222	Inactive	79	22:45:00	05:20:00	395	6.58333	22	5	2007-07-09 22:45:00	2007-07-10 05:20:00	6:35:00
M1	SN	M	A	HB	No	2007	31	7	2007-07-28 19:05:00	2007-07-29	04:55:00	0.204861	Inactive	79	22:20:00	04:55:00	395	6.58333	22	4	2007-07-28 22:20:00	2007-07-29 04:55:00	6:35:00
M1	SN	M	A	HB	No	2007	33	8	2007-08-16 18:40:00	2007-08-17	05:20:00	0.222222	Inactive	79	22:45:00	05:20:00	395	6.58333	22	5	2007-08-16 22:45:00	2007-08-17 05:20:00	6:35:00
M1	SN	M	A	HB	No	2007	33	8	2007-08-16 02:35:00	2007-08-17	21:25:00	0.892361	Active	79	14:50:00	21:25:00	395	6.58333	14	21	2007-08-17 14:50:00	2007-08-17 21:25:00	6:35:00
M1	SN	M	A	PB	No	2007	36	9	2007-09-02 03:30:00	2007-09-03	20:30:00	0.854167	Active	79	13:55:00	20:30:00	395	6.58333	13	20	2007-09-03 13:55:00	2007-09-03 20:30:00	6:35:00
M1	SN	M	A	PB	No	2007	41	10	2007-10-11 04:55:00	2007-10-12	19:05:00	0.795139	Active	79	12:30:00	19:05:00	395	6.58333	12	19	2007-10-12 12:30:00	2007-10-12 19:05:00	6:35:00
M1	SN	M	A	PB	No	2007	41	10	2007-10-12 04:50:00	2007-10-13	19:10:00	0.798611	Active	79	12:35:00	19:10:00	395	6.58333	12	19	2007-10-13 12:35:00	2007-10-13 19:10:00	6:35:00
M1	SN	M	A	PB	No	2007	46	11	2007-11-15 05:45:00	2007-11-16	18:15:00	0.760417	Active	79	11:40:00	18:15:00	395	6.58333	11	18	2007-11-16 11:40:00	2007-11-16 18:15:00	6:35:00
M1	SN	M	A	PB	No	2007	47	11	2007-11-18 06:25:00	2007-11-19	17:35:00	0.732639	Active	79	11:00:00	17:35:00	395	6.58333	11	17	2007-11-19 11:00:00	2007-11-19 17:35:00	6:35:00
M1	SN	M	A	HB	No	2008	21	5	2008-05-17 19:25:00	2008-05-18	04:35:00	0.190972	Inactive	79	22:00:00	04:35:00	395	6.58333	22	4	2008-05-17 22:00:00	2008-05-18 04:35:00	6:35:00
M1	SN	M	A	HB	No	2008	23	6	2008-06-06 19:00:00	2008-06-07	05:00:00	0.208333	Inactive	79	22:25:00	05:00:00	395	6.58333	22	5	2008-06-06 22:25:00	2008-06-07 05:00:00	6:35:00
M10	SN	M	A	HB	No	2010	26	6	2010-06-25 01:00:00	2010-06-26	23:00:00	0.958333	Active	79	16:25:00	23:00:00	395	6.58333	16	23	2010-06-26 16:25:00	2010-06-26 23:00:00	6:35:00
M7	SN	M	A	HB	No	2010	27	6	2010-06-27 19:00:00	2010-06-28	05:00:00	0.208333	Inactive	79	22:25:00	05:00:00	395	6.58333	22	5	2010-06-27 22:25:00	2010-06-28 05:00:00	6:35:00
M7	SN	M	A	HB	No	2010	27	7	2010-06-30 19:25:00	2010-07-01	04:35:00	0.190972	Inactive	79	22:00:00	04:35:00	395	6.58333	22	4	2010-06-30 22:00:00	2010-07-01 04:35:00	6:35:00
M7	SN	M	A	HB	No	2010	29	7	2010-07-12 19:10:00	2010-07-13	04:50:00	0.201389	Inactive	79	22:15:00	04:50:00	395	6.58333	22	4	2010-07-12 22:15:00	2010-07-13 04:50:00	6:35:00
M10	SN	M	A	HB	No	2010	29	7	2010-07-16 01:20:00	2010-07-17	22:40:00	0.944444	Active	79	16:05:00	22:40:00	395	6.58333	16	22	2010-07-17 16:05:00	2010-07-17 22:40:00	6:35:00
M10	SN	M	A	HB	No	2010	30	7	2010-07-18 19:15:00	2010-07-19	04:45:00	0.197917	Inactive	79	22:10:00	04:45:00	395	6.58333	22	4	2010-07-18 22:10:00	2010-07-19 04:45:00	6:35:00
M10	SN	M	A	HB	No	2010	31	7	2010-07-27 19:10:00	2010-07-28	04:50:00	0.201389	Inactive	79	22:15:00	04:50:00	395	6.58333	22	4	2010-07-27 22:15:00	2010-07-28 04:50:00	6:35:00
M10	SN	M	A	HB	No	2010	34	8	2010-08-18 12:55:00	2010-08-19	11:05:00	0.461806	Active	79	04:30:00	11:05:00	395	6.58333	4	11	2010-08-19 04:30:00	2010-08-19 11:05:00	6:35:00
M10	SN	M	A	HB	No	2010	34	8	2010-08-19 19:25:00	2010-08-20	04:35:00	0.190972	Inactive	79	22:00:00	04:35:00	395	6.58333	22	4	2010-08-19 22:00:00	2010-08-20 04:35:00	6:35:00
M12	SC	M	A	HB	No	2012	22	5	2012-05-28 09:20:00	2012-05-29	14:40:00	0.611111	Inactive	79	08:05:00	14:40:00	395	6.58333	8	14	2012-05-29 08:05:00	2012-05-29 14:40:00	6:35:00
M12	SC	M	A	HB	No	2012	30	7	2012-07-26 18:40:00	2012-07-27	05:20:00	0.222222	Inactive	79	22:45:00	05:20:00	395	6.58333	22	5	2012-07-26 22:45:00	2012-07-27 05:20:00	6:35:00
M12	SC	M	A	B	No	2012	34	8	2012-08-22 12:00:00	2012-08-23	12:00:00	0.5	Active	79	05:25:00	12:00:00	395	6.58333	5	12	2012-08-23 05:25:00	2012-08-23 12:00:00	6:35:00
M2	SN	M	SA	HB	Post Cap	2005	22	5	2005-05-24 09:40:00	2005-05-25	14:20:00	0.597222	Inactive	78	07:50:00	14:20:00	390	6.5	7	14	2005-05-25 07:50:00	2005-05-25 14:20:00	6:30:00
M2	SN	M	SA	HB	No	2005	27	6	2005-06-28 09:15:00	2005-06-29	14:45:00	0.614583	Active	78	08:15:00	14:45:00	390	6.5	8	14	2005-06-29 08:15:00	2005-06-29 14:45:00	6:30:00
M3	SN	M	SA	HB	Post Cap	2006	21	5	2006-05-20 19:25:00	2006-05-21	04:35:00	0.190972	Inactive	78	22:05:00	04:35:00	390	6.5	22	4	2006-05-20 22:05:00	2006-05-21 04:35:00	6:30:00
M5	SN	M	SA	HB	No	2006	25	6	2006-06-17 19:35:00	2006-06-18	04:25:00	0.184028	Inactive	78	21:55:00	04:25:00	390	6.5	21	4	2006-06-17 21:55:00	2006-06-18 04:25:00	6:30:00
M4	SN	M	A	HB	No	2006	25	6	2006-06-18 19:15:00	2006-06-19	04:45:00	0.197917	Inactive	78	22:15:00	04:45:00	390	6.5	22	4	2006-06-18 22:15:00	2006-06-19 04:45:00	6:30:00
M5	SN	M	SA	HB	No	2006	25	6	2006-06-23 18:30:00	2006-06-24	05:30:00	0.229167	Inactive	78	23:00:00	05:30:00	390	6.5	23	5	2006-06-23 23:00:00	2006-06-24 05:30:00	6:30:00
M4	SN	M	A	HB	No	2006	26	7	2006-06-30 01:40:00	2006-07-01	22:20:00	0.930556	Active	78	15:50:00	22:20:00	390	6.5	15	22	2006-07-01 15:50:00	2006-07-01 22:20:00	6:30:00
M5	SN	M	SA	HB	No	2006	27	7	2006-07-01 18:15:00	2006-07-02	05:45:00	0.239583	Inactive	78	23:15:00	05:45:00	390	6.5	23	5	2006-07-01 23:15:00	2006-07-02 05:45:00	6:30:00
M3	SN	M	SA	HB	No	2006	28	7	2006-07-11 19:05:00	2006-07-12	04:55:00	0.204861	Inactive	78	22:25:00	04:55:00	390	6.5	22	4	2006-07-11 22:25:00	2006-07-12 04:55:00	6:30:00
M5	SN	M	SA	HB	No	2006	28	7	2006-07-12 18:50:00	2006-07-13	05:10:00	0.215278	Inactive	78	22:40:00	05:10:00	390	6.5	22	5	2006-07-12 22:40:00	2006-07-13 05:10:00	6:30:00
M5	SN	M	SA	HB	No	2006	29	7	2006-07-16 01:10:00	2006-07-17	22:50:00	0.951389	Active	78	16:20:00	22:50:00	390	6.5	16	22	2006-07-17 16:20:00	2006-07-17 22:50:00	6:30:00
M1	SN	M	SA	HB	No	2006	29	7	2006-07-19 02:20:00	2006-07-20	21:40:00	0.902778	Active	78	15:10:00	21:40:00	390	6.5	15	21	2006-07-20 15:10:00	2006-07-20 21:40:00	6:30:00
M4	SN	M	A	EF	No	2006	30	7	2006-07-22 19:30:00	2006-07-23	04:30:00	0.1875	Inactive	78	22:00:00	04:30:00	390	6.5	22	4	2006-07-22 22:00:00	2006-07-23 04:30:00	6:30:00
M5	SN	M	SA	HB	No	2006	30	7	2006-07-24 19:15:00	2006-07-25	04:45:00	0.197917	Inactive	78	22:15:00	04:45:00	390	6.5	22	4	2006-07-24 22:15:00	2006-07-25 04:45:00	6:30:00
M3	SN	M	SA	HB	No	2006	31	8	2006-08-04 18:50:00	2006-08-05	05:10:00	0.215278	Inactive	78	22:40:00	05:10:00	390	6.5	22	5	2006-08-04 22:40:00	2006-08-05 05:10:00	6:30:00
M4	SN	M	A	EF	No	2006	31	8	2006-08-04 02:05:00	2006-08-05	21:55:00	0.913194	Active	78	15:25:00	21:55:00	390	6.5	15	21	2006-08-05 15:25:00	2006-08-05 21:55:00	6:30:00
M3	SN	M	SA	HB	No	2006	32	8	2006-08-07 18:30:00	2006-08-08	05:30:00	0.229167	Inactive	78	23:00:00	05:30:00	390	6.5	23	5	2006-08-07 23:00:00	2006-08-08 05:30:00	6:30:00
M5	SN	M	SA	HB	No	2006	33	8	2006-08-13 18:45:00	2006-08-14	05:15:00	0.21875	Inactive	78	22:45:00	05:15:00	390	6.5	22	5	2006-08-13 22:45:00	2006-08-14 05:15:00	6:30:00
M1	SN	M	SA	B	No	2006	33	8	2006-08-17 06:35:00	2006-08-18	17:25:00	0.725694	Active	78	10:55:00	17:25:00	390	6.5	10	17	2006-08-18 10:55:00	2006-08-18 17:25:00	6:30:00
M5	SN	M	SA	B	No	2006	34	8	2006-08-21 12:20:00	2006-08-22	11:40:00	0.486111	Active	78	05:10:00	11:40:00	390	6.5	5	11	2006-08-22 05:10:00	2006-08-22 11:40:00	6:30:00
M5	SN	M	SA	B	No	2006	35	8	2006-08-27 12:20:00	2006-08-28	11:40:00	0.486111	Active	78	05:10:00	11:40:00	390	6.5	5	11	2006-08-28 05:10:00	2006-08-28 11:40:00	6:30:00
M3	SN	M	SA	B	No	2006	35	8	2006-08-27 02:55:00	2006-08-28	21:05:00	0.878472	Active	78	14:35:00	21:05:00	390	6.5	14	21	2006-08-28 14:35:00	2006-08-28 21:05:00	6:30:00
M1	SN	M	SA	B	No	2006	36	9	2006-09-02 23:10:00	2006-09-03	00:50:00	0.0347222	Inactive	78	18:20:00	00:50:00	390	6.5	18	0	2006-09-02 18:20:00	2006-09-03 00:50:00	6:30:00
M5	SN	M	SA	PB	No	2006	41	10	2006-10-12 04:55:00	2006-10-13	19:05:00	0.795139	Active	78	12:35:00	19:05:00	390	6.5	12	19	2006-10-13 12:35:00	2006-10-13 19:05:00	6:30:00
M4	SN	M	A	PB	No	2006	44	10	2006-10-29 05:30:00	2006-10-30	18:30:00	0.770833	Active	78	12:00:00	18:30:00	390	6.5	12	18	2006-10-30 12:00:00	2006-10-30 18:30:00	6:30:00
M4	SN	M	A	HB	People	2007	19	5	2007-05-11 00:30:00	2007-05-12	23:30:00	0.979167	Active	78	17:00:00	23:30:00	390	6.5	17	23	2007-05-12 17:00:00	2007-05-12 23:30:00	6:30:00
M4	SN	M	A	HB	No	2007	23	6	2007-06-06 00:20:00	2007-06-07	23:40:00	0.986111	Active	78	17:10:00	23:40:00	390	6.5	17	23	2007-06-07 17:10:00	2007-06-07 23:40:00	6:30:00
M1	SN	M	A	HB	Post Cap	2007	23	6	2007-06-07 19:05:00	2007-06-08	04:55:00	0.204861	Inactive	78	22:25:00	04:55:00	390	6.5	22	4	2007-06-07 22:25:00	2007-06-08 04:55:00	6:30:00
M4	SN	M	A	HB	No	2007	23	6	2007-06-08 09:30:00	2007-06-09	14:30:00	0.604167	Active	78	08:00:00	14:30:00	390	6.5	8	14	2007-06-09 08:00:00	2007-06-09 14:30:00	6:30:00
M1	SN	M	A	HB	No	2007	26	6	2007-06-25 12:45:00	2007-06-26	11:15:00	0.46875	Active	78	04:45:00	11:15:00	390	6.5	4	11	2007-06-26 04:45:00	2007-06-26 11:15:00	6:30:00
M4	SN	M	A	HB	No	2007	27	7	2007-07-01 19:10:00	2007-07-02	04:50:00	0.201389	Inactive	78	22:20:00	04:50:00	390	6.5	22	4	2007-07-01 22:20:00	2007-07-02 04:50:00	6:30:00
M4	SN	M	A	HB	No	2007	28	7	2007-07-11 19:15:00	2007-07-12	04:45:00	0.197917	Inactive	78	22:15:00	04:45:00	390	6.5	22	4	2007-07-11 22:15:00	2007-07-12 04:45:00	6:30:00
M4	SN	M	A	HB	No	2007	29	7	2007-07-14 19:30:00	2007-07-15	04:30:00	0.1875	Inactive	78	22:00:00	04:30:00	390	6.5	22	4	2007-07-14 22:00:00	2007-07-15 04:30:00	6:30:00
M1	SN	M	A	HB	No	2007	30	7	2007-07-24 02:35:00	2007-07-25	21:25:00	0.892361	Active	78	14:55:00	21:25:00	390	6.5	14	21	2007-07-25 14:55:00	2007-07-25 21:25:00	6:30:00
M4	SN	M	A	HB	No	2007	30	7	2007-07-26 12:20:00	2007-07-27	11:40:00	0.486111	Active	78	05:10:00	11:40:00	390	6.5	5	11	2007-07-27 05:10:00	2007-07-27 11:40:00	6:30:00
M1	SN	M	A	HB	No	2007	30	7	2007-07-27 01:45:00	2007-07-28	22:15:00	0.927083	Active	78	15:45:00	22:15:00	390	6.5	15	22	2007-07-28 15:45:00	2007-07-28 22:15:00	6:30:00
M4	SN	M	A	HB	No	2007	31	8	2007-07-31 12:35:00	2007-08-01	11:25:00	0.475694	Active	78	04:55:00	11:25:00	390	6.5	4	11	2007-08-01 04:55:00	2007-08-01 11:25:00	6:30:00
M4	SN	M	A	HB	No	2007	32	8	2007-08-05 19:25:00	2007-08-06	04:35:00	0.190972	Inactive	78	22:05:00	04:35:00	390	6.5	22	4	2007-08-05 22:05:00	2007-08-06 04:35:00	6:30:00
M1	SN	M	A	HB	No	2007	33	8	2007-08-12 02:40:00	2007-08-13	21:20:00	0.888889	Active	78	14:50:00	21:20:00	390	6.5	14	21	2007-08-13 14:50:00	2007-08-13 21:20:00	6:30:00
M4	SN	M	A	PB	No	2007	37	9	2007-09-14 11:50:00	2007-09-15	12:10:00	0.506944	Active	78	05:40:00	12:10:00	390	6.5	5	12	2007-09-15 05:40:00	2007-09-15 12:10:00	6:30:00
M1	SN	M	A	PB	No	2007	41	10	2007-10-10 03:10:00	2007-10-11	20:50:00	0.868056	Active	78	14:20:00	20:50:00	390	6.5	14	20	2007-10-11 14:20:00	2007-10-11 20:50:00	6:30:00
M1	SN	M	A	PB	No	2007	48	11	2007-11-24 06:15:00	2007-11-25	17:45:00	0.739583	Active	78	11:15:00	17:45:00	390	6.5	11	17	2007-11-25 11:15:00	2007-11-25 17:45:00	6:30:00
M1	SN	M	A	HB	No	2008	24	6	2008-06-09 06:55:00	2008-06-10	17:05:00	0.711806	Active	78	10:35:00	17:05:00	390	6.5	10	17	2008-06-10 10:35:00	2008-06-10 17:05:00	6:30:00
M1	SN	M	A	HB	No	2008	25	6	2008-06-17 18:55:00	2008-06-18	05:05:00	0.211806	Inactive	78	22:35:00	05:05:00	390	6.5	22	5	2008-06-17 22:35:00	2008-06-18 05:05:00	6:30:00
M10	SN	M	A	HB	No	2010	26	6	2010-06-21 11:00:00	2010-06-22	13:00:00	0.541667	Inactive	78	06:30:00	13:00:00	390	6.5	6	13	2010-06-22 06:30:00	2010-06-22 13:00:00	6:30:00
M10	SN	M	A	HB	No	2010	26	6	2010-06-24 19:45:00	2010-06-25	04:15:00	0.177083	Inactive	78	21:45:00	04:15:00	390	6.5	21	4	2010-06-24 21:45:00	2010-06-25 04:15:00	6:30:00
M7	SN	M	A	HB	No	2010	28	7	2010-07-07 19:30:00	2010-07-08	04:30:00	0.1875	Inactive	78	22:00:00	04:30:00	390	6.5	22	4	2010-07-07 22:00:00	2010-07-08 04:30:00	6:30:00
M10	SN	M	A	HB	No	2010	29	7	2010-07-11 19:25:00	2010-07-12	04:35:00	0.190972	Inactive	78	22:05:00	04:35:00	390	6.5	22	4	2010-07-11 22:05:00	2010-07-12 04:35:00	6:30:00
M10	SN	M	A	HB	No	2010	31	7	2010-07-29 23:40:00	2010-07-30	00:20:00	0.0138889	Active	78	17:50:00	00:20:00	390	6.5	17	0	2010-07-29 17:50:00	2010-07-30 00:20:00	6:30:00
M10	SN	M	A	HB	No	2010	32	8	2010-08-06 11:35:00	2010-08-07	12:25:00	0.517361	Active	78	05:55:00	12:25:00	390	6.5	5	12	2010-08-07 05:55:00	2010-08-07 12:25:00	6:30:00
M12	SC	M	A	B	Post Cap	2011	40	9	2011-09-24 03:05:00	2011-09-25	20:55:00	0.871528	Active	78	14:25:00	20:55:00	390	6.5	14	20	2011-09-25 14:25:00	2011-09-25 20:55:00	6:30:00
M12	SC	M	A	HB	No	2012	18	5	2012-05-01 04:15:00	2012-05-02	19:45:00	0.822917	Inactive	78	13:15:00	19:45:00	390	6.5	13	19	2012-05-02 13:15:00	2012-05-02 19:45:00	6:30:00
M12	SC	M	A	HB	People	2012	18	5	2012-05-03 21:25:00	2012-05-04	02:35:00	0.107639	Active	78	20:05:00	02:35:00	390	6.5	20	2	2012-05-03 20:05:00	2012-05-04 02:35:00	6:30:00
M12	SC	M	A	HB	No	2012	21	5	2012-05-21 15:30:00	2012-05-22	08:30:00	0.354167	Active	78	02:00:00	08:30:00	390	6.5	2	8	2012-05-22 02:00:00	2012-05-22 08:30:00	6:30:00
M12	SC	M	A	HB	No	2012	27	7	2012-07-02 06:20:00	2012-07-03	17:40:00	0.736111	Inactive	78	11:10:00	17:40:00	390	6.5	11	17	2012-07-03 11:10:00	2012-07-03 17:40:00	6:30:00
M12	SC	M	A	HB	No	2012	29	7	2012-07-18	2012-07-18	00:00:00	0	Active	78	17:30:00	00:00:00	390	6.5	17	0	2012-07-17 17:30:00	2012-07-18	6:30:00
M12	SC	M	A	HB	No	2012	29	7	2012-07-20 19:20:00	2012-07-21	04:40:00	0.194444	Inactive	78	22:10:00	04:40:00	390	6.5	22	4	2012-07-20 22:10:00	2012-07-21 04:40:00	6:30:00
M12	SC	M	A	HB	No	2012	30	7	2012-07-27 18:40:00	2012-07-28	05:20:00	0.222222	Inactive	78	22:50:00	05:20:00	390	6.5	22	5	2012-07-27 22:50:00	2012-07-28 05:20:00	6:30:00
M12	SC	M	A	HB	No	2012	31	8	2012-08-01 11:55:00	2012-08-02	12:05:00	0.503472	Active	78	05:35:00	12:05:00	390	6.5	5	12	2012-08-02 05:35:00	2012-08-02 12:05:00	6:30:00
M12	SC	M	A	B	No	2012	36	9	2012-09-01 00:25:00	2012-09-02	23:35:00	0.982639	Active	78	17:05:00	23:35:00	390	6.5	17	23	2012-09-02 17:05:00	2012-09-02 23:35:00	6:30:00
M2	SN	M	SA	HB	No	2005	27	7	2005-06-30 20:10:00	2005-07-01	03:50:00	0.159722	Active	77	21:25:00	03:50:00	385	6.41667	21	3	2005-06-30 21:25:00	2005-07-01 03:50:00	6:25:00
M4	SN	M	A	HB	Post Cap	2006	21	5	2006-05-22 09:40:00	2006-05-23	14:20:00	0.597222	Active	77	07:55:00	14:20:00	385	6.41667	7	14	2006-05-23 07:55:00	2006-05-23 14:20:00	6:25:00
M1	SN	M	SA	HB	No	2006	21	5	2006-05-26 18:10:00	2006-05-27	05:50:00	0.243056	Inactive	77	23:25:00	05:50:00	385	6.41667	23	5	2006-05-26 23:25:00	2006-05-27 05:50:00	6:25:00
M4	SN	M	A	HB	No	2006	26	6	2006-06-25 18:55:00	2006-06-26	05:05:00	0.211806	Inactive	77	22:40:00	05:05:00	385	6.41667	22	5	2006-06-25 22:40:00	2006-06-26 05:05:00	6:25:00
M5	SN	M	SA	HB	No	2006	27	7	2006-07-05 11:30:00	2006-07-06	12:30:00	0.520833	Active	77	06:05:00	12:30:00	385	6.41667	6	12	2006-07-06 06:05:00	2006-07-06 12:30:00	6:25:00
M5	SN	M	SA	HB	No	2006	30	7	2006-07-23 18:55:00	2006-07-24	05:05:00	0.211806	Inactive	77	22:40:00	05:05:00	385	6.41667	22	5	2006-07-23 22:40:00	2006-07-24 05:05:00	6:25:00
M1	SN	M	SA	HB	No	2006	30	7	2006-07-24 06:00:00	2006-07-25	18:00:00	0.75	Active	77	11:35:00	18:00:00	385	6.41667	11	18	2006-07-25 11:35:00	2006-07-25 18:00:00	6:25:00
M4	SN	M	A	EF	No	2006	32	8	2006-08-06 02:25:00	2006-08-07	21:35:00	0.899306	Active	77	15:10:00	21:35:00	385	6.41667	15	21	2006-08-07 15:10:00	2006-08-07 21:35:00	6:25:00
M1	SN	M	SA	HB	No	2006	33	8	2006-08-13 00:45:00	2006-08-14	23:15:00	0.96875	Inactive	77	16:50:00	23:15:00	385	6.41667	16	23	2006-08-14 16:50:00	2006-08-14 23:15:00	6:25:00
M3	SN	M	SA	HB	No	2006	33	8	2006-08-15 12:25:00	2006-08-16	11:35:00	0.482639	Active	77	05:10:00	11:35:00	385	6.41667	5	11	2006-08-16 05:10:00	2006-08-16 11:35:00	6:25:00
M1	SN	M	SA	B	No	2006	34	8	2006-08-23 15:55:00	2006-08-24	08:05:00	0.336806	Active	77	01:40:00	08:05:00	385	6.41667	1	8	2006-08-24 01:40:00	2006-08-24 08:05:00	6:25:00
M1	SN	M	SA	B	No	2006	35	8	2006-08-27 16:15:00	2006-08-28	07:45:00	0.322917	Active	77	01:20:00	07:45:00	385	6.41667	1	7	2006-08-28 01:20:00	2006-08-28 07:45:00	6:25:00
M1	SN	M	SA	B	No	2006	36	9	2006-09-07 22:50:00	2006-09-08	01:10:00	0.0486111	Inactive	77	18:45:00	01:10:00	385	6.41667	18	1	2006-09-07 18:45:00	2006-09-08 01:10:00	6:25:00
M1	SN	M	SA	B	No	2006	38	9	2006-09-18 15:55:00	2006-09-19	08:05:00	0.336806	Active	77	01:40:00	08:05:00	385	6.41667	1	8	2006-09-19 01:40:00	2006-09-19 08:05:00	6:25:00
M1	SN	M	SA	B	No	2006	38	9	2006-09-21 15:30:00	2006-09-22	08:30:00	0.354167	Inactive	77	02:05:00	08:30:00	385	6.41667	2	8	2006-09-22 02:05:00	2006-09-22 08:30:00	6:25:00
M4	SN	M	A	PB	No	2006	39	9	2006-09-26 04:00:00	2006-09-27	20:00:00	0.833333	Active	77	13:35:00	20:00:00	385	6.41667	13	20	2006-09-27 13:35:00	2006-09-27 20:00:00	6:25:00
M4	SN	M	A	PB	No	2006	39	9	2006-09-27 05:30:00	2006-09-28	18:30:00	0.770833	Active	77	12:05:00	18:30:00	385	6.41667	12	18	2006-09-28 12:05:00	2006-09-28 18:30:00	6:25:00
M4	SN	M	A	HB	People	2007	19	5	2007-05-08 07:20:00	2007-05-09	16:40:00	0.694444	Inactive	77	10:15:00	16:40:00	385	6.41667	10	16	2007-05-09 10:15:00	2007-05-09 16:40:00	6:25:00
M4	SN	M	A	HB	No	2007	20	5	2007-05-17 20:20:00	2007-05-18	03:40:00	0.152778	Inactive	77	21:15:00	03:40:00	385	6.41667	21	3	2007-05-17 21:15:00	2007-05-18 03:40:00	6:25:00
M5	SN	M	SA	HB	No	2007	22	5	2007-05-26 09:35:00	2007-05-27	14:25:00	0.600694	Active	77	08:00:00	14:25:00	385	6.41667	8	14	2007-05-27 08:00:00	2007-05-27 14:25:00	6:25:00
M4	SN	M	A	HB	No	2007	24	6	2007-06-14 19:25:00	2007-06-15	04:35:00	0.190972	Inactive	77	22:10:00	04:35:00	385	6.41667	22	4	2007-06-14 22:10:00	2007-06-15 04:35:00	6:25:00
M1	SN	M	A	HB	No	2007	27	7	2007-07-03 13:15:00	2007-07-04	10:45:00	0.447917	Active	77	04:20:00	10:45:00	385	6.41667	4	10	2007-07-04 04:20:00	2007-07-04 10:45:00	6:25:00
M4	SN	M	A	HB	No	2007	27	7	2007-07-04 18:45:00	2007-07-05	05:15:00	0.21875	Inactive	77	22:50:00	05:15:00	385	6.41667	22	5	2007-07-04 22:50:00	2007-07-05 05:15:00	6:25:00
M4	SN	M	A	HB	No	2007	28	7	2007-07-09 19:05:00	2007-07-10	04:55:00	0.204861	Inactive	77	22:30:00	04:55:00	385	6.41667	22	4	2007-07-09 22:30:00	2007-07-10 04:55:00	6:25:00
M4	SN	M	A	HB	No	2007	28	7	2007-07-12 01:50:00	2007-07-13	22:10:00	0.923611	Active	77	15:45:00	22:10:00	385	6.41667	15	22	2007-07-13 15:45:00	2007-07-13 22:10:00	6:25:00
M1	SN	M	A	HB	No	2007	30	7	2007-07-27 12:05:00	2007-07-28	11:55:00	0.496528	Active	77	05:30:00	11:55:00	385	6.41667	5	11	2007-07-28 05:30:00	2007-07-28 11:55:00	6:25:00
M1	SN	M	A	HB	No	2007	35	8	2007-08-28 20:45:00	2007-08-29	03:15:00	0.135417	Inactive	77	20:50:00	03:15:00	385	6.41667	20	3	2007-08-28 20:50:00	2007-08-29 03:15:00	6:25:00
M1	SN	M	A	PB	No	2007	37	9	2007-09-14 18:10:00	2007-09-15	05:50:00	0.243056	Inactive	77	23:25:00	05:50:00	385	6.41667	23	5	2007-09-14 23:25:00	2007-09-15 05:50:00	6:25:00
M7	SN	M	A	HB	Post Cap	2010	25	6	2010-06-12 06:25:00	2010-06-13	17:35:00	0.732639	Active	77	11:10:00	17:35:00	385	6.41667	11	17	2010-06-13 11:10:00	2010-06-13 17:35:00	6:25:00
[truncated: 7,693 more rows]

## Sheet: Activity2
ID	BEAR	SEASON	LMT_DATE	LMT_DATE_N	LMT_TIME	LMT_TIME_N	ACTIVITY_X	ACTIVITY_Y	SUMACTIVITY
1	GB22	HB	2005-05-29	38501	00:00:00	0	14	11	25
1	GB22	HB	2005-05-29	38501	00:05:00	0.00347222	6	4	10
1	GB22	HB	2005-05-29	38501	00:10:00	0.00694444	0	0	0
1	GB22	HB	2005-05-29	38501	00:15:00	0.0104167	0	0	0
1	GB22	HB	2005-05-29	38501	00:20:00	0.0138889	0	0	0
1	GB22	HB	2005-05-29	38501	00:25:00	0.0173611	0	0	0
1	GB22	HB	2005-05-29	38501	00:30:00	0.0208333	0	0	0
1	GB22	HB	2005-05-29	38501	00:35:00	0.0243056	0	0	0
1	GB22	HB	2005-05-29	38501	00:40:00	0.0277778	0	0	0
1	GB22	HB	2005-05-29	38501	00:45:00	0.03125	0	0	0
1	GB22	HB	2005-05-29	38501	00:50:00	0.0347222	0	0	0
1	GB22	HB	2005-05-29	38501	00:55:00	0.0381944	0	0	0
1	GB22	HB	2005-05-29	38501	01:00:00	0.0416667	0	0	0
1	GB22	HB	2005-05-29	38501	01:05:00	0.0451389	0	0	0
1	GB22	HB	2005-05-29	38501	01:10:00	0.0486111	0	0	0
1	GB22	HB	2005-05-29	38501	01:15:00	0.0520833	0	1	1
1	GB22	HB	2005-05-29	38501	01:20:00	0.0555556	3	2	5
1	GB22	HB	2005-05-29	38501	01:25:00	0.0590278	1	0	1
1	GB22	HB	2005-05-29	38501	01:30:00	0.0625	0	0	0
1	GB22	HB	2005-05-29	38501	01:35:00	0.0659722	0	0	0
1	GB22	HB	2005-05-29	38501	01:40:00	0.0694444	0	6	6
1	GB22	HB	2005-05-29	38501	01:45:00	0.0729167	0	2	2
1	GB22	HB	2005-05-29	38501	01:50:00	0.0763889	1	1	2
1	GB22	HB	2005-05-29	38501	01:55:00	0.0798611	0	0	0
1	GB22	HB	2005-05-29	38501	02:00:00	0.0833333	0	0	0
1	GB22	HB	2005-05-29	38501	02:05:00	0.0868056	0	0	0
1	GB22	HB	2005-05-29	38501	02:10:00	0.0902778	0	0	0
1	GB22	HB	2005-05-29	38501	02:15:00	0.09375	0	0	0
1	GB22	HB	2005-05-29	38501	02:20:00	0.0972222	0	0	0
1	GB22	HB	2005-05-29	38501	02:25:00	0.100694	0	0	0
1	GB22	HB	2005-05-29	38501	02:30:00	0.104167	3	4	7
1	GB22	HB	2005-05-29	38501	02:35:00	0.107639	0	0	0
1	GB22	HB	2005-05-29	38501	02:40:00	0.111111	1	0	1
1	GB22	HB	2005-05-29	38501	02:45:00	0.114583	0	0	0
1	GB22	HB	2005-05-29	38501	02:50:00	0.118056	0	0	0
1	GB22	HB	2005-05-29	38501	02:55:00	0.121528	2	1	3
1	GB22	HB	2005-05-29	38501	03:00:00	0.125	0	0	0
1	GB22	HB	2005-05-29	38501	03:05:00	0.128472	0	0	0
1	GB22	HB	2005-05-29	38501	03:10:00	0.131944	0	0	0
1	GB22	HB	2005-05-29	38501	03:20:00	0.138889	4	3	7
1	GB22	HB	2005-05-29	38501	03:25:00	0.142361	0	0	0
1	GB22	HB	2005-05-29	38501	03:30:00	0.145833	3	1	4
1	GB22	HB	2005-05-29	38501	03:35:00	0.149306	1	1	2
1	GB22	HB	2005-05-29	38501	03:40:00	0.152778	0	0	0
1	GB22	HB	2005-05-29	38501	03:45:00	0.15625	0	0	0
1	GB22	HB	2005-05-29	38501	03:50:00	0.159722	0	0	0
1	GB22	HB	2005-05-29	38501	03:55:00	0.163194	3	2	5
1	GB22	HB	2005-05-29	38501	04:00:00	0.166667	0	0	0
1	GB22	HB	2005-05-29	38501	04:05:00	0.170139	0	0	0
1	GB22	HB	2005-05-29	38501	04:10:00	0.173611	0	0	0
1	GB22	HB	2005-05-29	38501	04:15:00	0.177083	1	0	1
1	GB22	HB	2005-05-29	38501	04:20:00	0.180556	0	0	0
1	GB22	HB	2005-05-29	38501	04:25:00	0.184028	0	0	0
1	GB22	HB	2005-05-29	38501	04:30:00	0.1875	7	4	11
1	GB22	HB	2005-05-29	38501	04:35:00	0.190972	0	0	0
1	GB22	HB	2005-05-29	38501	04:40:00	0.194444	1	1	2
1	GB22	HB	2005-05-29	38501	04:45:00	0.197917	49	44	93
1	GB22	HB	2005-05-29	38501	04:50:00	0.201389	71	71	142
1	GB22	HB	2005-05-29	38501	04:55:00	0.204861	71	75	146
1	GB22	HB	2005-05-29	38501	05:00:00	0.208333	64	71	135
1	GB22	HB	2005-05-29	38501	05:05:00	0.211806	73	81	154
1	GB22	HB	2005-05-29	38501	05:10:00	0.215278	82	73	155
1	GB22	HB	2005-05-29	38501	05:15:00	0.21875	83	96	179
1	GB22	HB	2005-05-29	38501	05:20:00	0.222222	74	83	157
1	GB22	HB	2005-05-29	38501	05:25:00	0.225694	79	94	173
1	GB22	HB	2005-05-29	38501	05:30:00	0.229167	67	69	136
1	GB22	HB	2005-05-29	38501	05:35:00	0.232639	50	76	126
1	GB22	HB	2005-05-29	38501	05:40:00	0.236111	56	76	132
1	GB22	HB	2005-05-29	38501	05:45:00	0.239583	57	69	126
1	GB22	HB	2005-05-29	38501	05:50:00	0.243056	67	69	136
1	GB22	HB	2005-05-29	38501	05:55:00	0.246528	67	77	144
1	GB22	HB	2005-05-29	38501	06:00:00	0.25	60	70	130
1	GB22	HB	2005-05-29	38501	06:05:00	0.253472	62	72	134
1	GB22	HB	2005-05-29	38501	06:10:00	0.256944	69	74	143
1	GB22	HB	2005-05-29	38501	06:15:00	0.260417	97	120	217
1	GB22	HB	2005-05-29	38501	06:20:00	0.263889	16	16	32
1	GB22	HB	2005-05-29	38501	06:25:00	0.267361	21	25	46
1	GB22	HB	2005-05-29	38501	06:30:00	0.270833	2	2	4
1	GB22	HB	2005-05-29	38501	06:35:00	0.274306	0	0	0
1	GB22	HB	2005-05-29	38501	06:40:00	0.277778	1	1	2
1	GB22	HB	2005-05-29	38501	06:45:00	0.28125	3	5	8
1	GB22	HB	2005-05-29	38501	06:50:00	0.284722	1	1	2
1	GB22	HB	2005-05-29	38501	06:55:00	0.288194	6	5	11
1	GB22	HB	2005-05-29	38501	07:00:00	0.291667	0	0	0
1	GB22	HB	2005-05-29	38501	07:05:00	0.295139	4	3	7
1	GB22	HB	2005-05-29	38501	07:10:00	0.298611	1	2	3
1	GB22	HB	2005-05-29	38501	07:15:00	0.302083	1	1	2
1	GB22	HB	2005-05-29	38501	07:20:00	0.305556	2	1	3
1	GB22	HB	2005-05-29	38501	07:25:00	0.309028	4	2	6
1	GB22	HB	2005-05-29	38501	07:30:00	0.3125	0	0	0
1	GB22	HB	2005-05-29	38501	07:35:00	0.315972	0	0	0
1	GB22	HB	2005-05-29	38501	07:40:00	0.319444	0	1	1
1	GB22	HB	2005-05-29	38501	07:45:00	0.322917	12	6	18
1	GB22	HB	2005-05-29	38501	07:50:00	0.326389	80	82	162
1	GB22	HB	2005-05-29	38501	07:55:00	0.329861	47	64	111
1	GB22	HB	2005-05-29	38501	08:00:00	0.333333	62	79	141
1	GB22	HB	2005-05-29	38501	08:05:00	0.336806	66	82	148
1	GB22	HB	2005-05-29	38501	08:10:00	0.340278	77	76	153
1	GB22	HB	2005-05-29	38501	08:15:00	0.34375	63	61	124
1	GB22	HB	2005-05-29	38501	08:20:00	0.347222	68	71	139
1	GB22	HB	2005-05-29	38501	08:25:00	0.350694	29	26	55
1	GB22	HB	2005-05-29	38501	08:30:00	0.354167	75	82	157
1	GB22	HB	2005-05-29	38501	08:35:00	0.357639	88	111	199
1	GB22	HB	2005-05-29	38501	08:40:00	0.361111	85	105	190
1	GB22	HB	2005-05-29	38501	08:45:00	0.364583	64	64	128
1	GB22	HB	2005-05-29	38501	08:50:00	0.368056	73	72	145
1	GB22	HB	2005-05-29	38501	08:55:00	0.371528	77	88	165
1	GB22	HB	2005-05-29	38501	09:00:00	0.375	59	68	127
1	GB22	HB	2005-05-29	38501	09:05:00	0.378472	70	60	130
1	GB22	HB	2005-05-29	38501	09:10:00	0.381944	24	26	50
1	GB22	HB	2005-05-29	38501	09:15:00	0.385417	0	0	0
1	GB22	HB	2005-05-29	38501	09:20:00	0.388889	0	0	0
1	GB22	HB	2005-05-29	38501	09:25:00	0.392361	23	47	70
1	GB22	HB	2005-05-29	38501	09:30:00	0.395833	21	19	40
1	GB22	HB	2005-05-29	38501	09:40:00	0.402778	0	0	0
1	GB22	HB	2005-05-29	38501	09:45:00	0.40625	0	0	0
1	GB22	HB	2005-05-29	38501	09:50:00	0.409722	0	0	0
1	GB22	HB	2005-05-29	38501	09:55:00	0.413194	0	0	0
1	GB22	HB	2005-05-29	38501	10:00:00	0.416667	0	0	0
1	GB22	HB	2005-05-29	38501	10:05:00	0.420139	8	6	14
1	GB22	HB	2005-05-29	38501	10:10:00	0.423611	12	10	22
1	GB22	HB	2005-05-29	38501	10:15:00	0.427083	0	0	0
1	GB22	HB	2005-05-29	38501	10:20:00	0.430556	0	0	0
1	GB22	HB	2005-05-29	38501	10:25:00	0.434028	0	0	0
1	GB22	HB	2005-05-29	38501	10:30:00	0.4375	2	0	2
1	GB22	HB	2005-05-29	38501	10:35:00	0.440972	0	0	0
1	GB22	HB	2005-05-29	38501	10:40:00	0.444444	0	0	0
1	GB22	HB	2005-05-29	38501	10:45:00	0.447917	0	1	1
1	GB22	HB	2005-05-29	38501	10:50:00	0.451389	2	3	5
1	GB22	HB	2005-05-29	38501	10:55:00	0.454861	0	0	0
1	GB22	HB	2005-05-29	38501	11:00:00	0.458333	0	0	0
1	GB22	HB	2005-05-29	38501	11:05:00	0.461806	0	0	0
1	GB22	HB	2005-05-29	38501	11:10:00	0.465278	0	0	0
1	GB22	HB	2005-05-29	38501	11:15:00	0.46875	0	0	0
1	GB22	HB	2005-05-29	38501	11:20:00	0.472222	1	1	2
1	GB22	HB	2005-05-29	38501	11:25:00	0.475694	6	2	8
1	GB22	HB	2005-05-29	38501	11:30:00	0.479167	1	0	1
1	GB22	HB	2005-05-29	38501	11:35:00	0.482639	13	0	13
1	GB22	HB	2005-05-29	38501	11:40:00	0.486111	6	0	6
1	GB22	HB	2005-05-29	38501	11:45:00	0.489583	3	2	5
1	GB22	HB	2005-05-29	38501	11:50:00	0.493056	1	0	1
1	GB22	HB	2005-05-29	38501	11:55:00	0.496528	3	1	4
1	GB22	HB	2005-05-29	38501	12:00:00	0.5	0	0	0
1	GB22	HB	2005-05-29	38501	12:05:00	0.503472	2	1	3
1	GB22	HB	2005-05-29	38501	12:10:00	0.506944	2	1	3
1	GB22	HB	2005-05-29	38501	12:15:00	0.510417	1	4	5
1	GB22	HB	2005-05-29	38501	12:20:00	0.513889	0	3	3
1	GB22	HB	2005-05-29	38501	12:25:00	0.517361	0	0	0
1	GB22	HB	2005-05-29	38501	12:30:00	0.520833	0	0	0
1	GB22	HB	2005-05-29	38501	12:35:00	0.524306	0	1	1
1	GB22	HB	2005-05-29	38501	12:40:00	0.527778	14	8	22
1	GB22	HB	2005-05-29	38501	12:45:00	0.53125	6	6	12
1	GB22	HB	2005-05-29	38501	12:50:00	0.534722	87	71	158
1	GB22	HB	2005-05-29	38501	12:55:00	0.538194	75	59	134
1	GB22	HB	2005-05-29	38501	13:00:00	0.541667	84	82	166
1	GB22	HB	2005-05-29	38501	13:05:00	0.545139	118	159	277
1	GB22	HB	2005-05-29	38501	13:10:00	0.548611	46	51	97
1	GB22	HB	2005-05-29	38501	13:15:00	0.552083	74	86	160
1	GB22	HB	2005-05-29	38501	13:20:00	0.555556	41	45	86
1	GB22	HB	2005-05-29	38501	13:25:00	0.559028	129	143	272
1	GB22	HB	2005-05-29	38501	13:30:00	0.5625	119	142	261
1	GB22	HB	2005-05-29	38501	13:35:00	0.565972	108	121	229
1	GB22	HB	2005-05-29	38501	13:40:00	0.569444	59	67	126
1	GB22	HB	2005-05-29	38501	13:45:00	0.572917	58	60	118
1	GB22	HB	2005-05-29	38501	13:50:00	0.576389	59	70	129
1	GB22	HB	2005-05-29	38501	13:55:00	0.579861	64	70	134
1	GB22	HB	2005-05-29	38501	14:00:00	0.583333	55	85	140
1	GB22	HB	2005-05-29	38501	14:05:00	0.586806	54	53	107
1	GB22	HB	2005-05-29	38501	14:10:00	0.590278	35	44	79
1	GB22	HB	2005-05-29	38501	14:15:00	0.59375	2	3	5
1	GB22	HB	2005-05-29	38501	14:20:00	0.597222	3	3	6
1	GB22	HB	2005-05-29	38501	14:25:00	0.600694	0	0	0
1	GB22	HB	2005-05-29	38501	14:30:00	0.604167	1	0	1
1	GB22	HB	2005-05-29	38501	14:35:00	0.607639	2	0	2
1	GB22	HB	2005-05-29	38501	14:40:00	0.611111	0	2	2
1	GB22	HB	2005-05-29	38501	14:45:00	0.614583	1	0	1
1	GB22	HB	2005-05-29	38501	14:50:00	0.618056	0	0	0
1	GB22	HB	2005-05-29	38501	14:55:00	0.621528	0	0	0
1	GB22	HB	2005-05-29	38501	15:00:00	0.625	10	22	32
1	GB22	HB	2005-05-29	38501	15:05:00	0.628472	40	32	72
1	GB22	HB	2005-05-29	38501	15:10:00	0.631944	90	126	216
1	GB22	HB	2005-05-29	38501	15:15:00	0.635417	95	132	227
1	GB22	HB	2005-05-29	38501	15:20:00	0.638889	134	160	294
1	GB22	HB	2005-05-29	38501	15:25:00	0.642361	86	113	199
1	GB22	HB	2005-05-29	38501	15:30:00	0.645833	93	126	219
1	GB22	HB	2005-05-29	38501	15:35:00	0.649306	58	39	97
1	GB22	HB	2005-05-29	38501	15:40:00	0.652778	63	58	121
1	GB22	HB	2005-05-29	38501	15:45:00	0.65625	81	64	145
1	GB22	HB	2005-05-29	38501	15:50:00	0.659722	105	98	203
1	GB22	HB	2005-05-29	38501	16:00:00	0.666667	96	98	194
1	GB22	HB	2005-05-29	38501	16:05:00	0.670139	1	1	2
1	GB22	HB	2005-05-29	38501	16:10:00	0.673611	59	65	124
1	GB22	HB	2005-05-29	38501	16:15:00	0.677083	71	98	169
1	GB22	HB	2005-05-29	38501	16:20:00	0.680556	61	83	144
1	GB22	HB	2005-05-29	38501	16:25:00	0.684028	83	76	159
1	GB22	HB	2005-05-29	38501	16:30:00	0.6875	52	40	92
1	GB22	HB	2005-05-29	38501	16:35:00	0.690972	0	0	0
1	GB22	HB	2005-05-29	38501	16:40:00	0.694444	0	0	0
1	GB22	HB	2005-05-29	38501	16:45:00	0.697917	0	0	0
1	GB22	HB	2005-05-29	38501	16:50:00	0.701389	0	0	0
1	GB22	HB	2005-05-29	38501	16:55:00	0.704861	7	3	10
1	GB22	HB	2005-05-29	38501	17:00:00	0.708333	7	0	7
1	GB22	HB	2005-05-29	38501	17:05:00	0.711806	7	2	9
1	GB22	HB	2005-05-29	38501	17:10:00	0.715278	2	1	3
1	GB22	HB	2005-05-29	38501	17:15:00	0.71875	13	6	19
1	GB22	HB	2005-05-29	38501	17:20:00	0.722222	3	0	3
1	GB22	HB	2005-05-29	38501	17:25:00	0.725694	6	0	6
1	GB22	HB	2005-05-29	38501	17:30:00	0.729167	5	0	5
1	GB22	HB	2005-05-29	38501	17:35:00	0.732639	6	1	7
1	GB22	HB	2005-05-29	38501	17:40:00	0.736111	1	1	2
1	GB22	HB	2005-05-29	38501	17:45:00	0.739583	0	0	0
1	GB22	HB	2005-05-29	38501	17:50:00	0.743056	0	0	0
1	GB22	HB	2005-05-29	38501	17:55:00	0.746528	14	12	26
1	GB22	HB	2005-05-29	38501	18:00:00	0.75	0	0	0
1	GB22	HB	2005-05-29	38501	18:05:00	0.753472	2	2	4
1	GB22	HB	2005-05-29	38501	18:10:00	0.756944	2	1	3
1	GB22	HB	2005-05-29	38501	18:15:00	0.760417	0	0	0
1	GB22	HB	2005-05-29	38501	18:20:00	0.763889	0	0	0
1	GB22	HB	2005-05-29	38501	18:25:00	0.767361	3	2	5
1	GB22	HB	2005-05-29	38501	18:30:00	0.770833	4	3	7
1	GB22	HB	2005-05-29	38501	18:35:00	0.774306	3	1	4
1	GB22	HB	2005-05-29	38501	18:40:00	0.777778	1	0	1
1	GB22	HB	2005-05-29	38501	18:45:00	0.78125	2	2	4
1	GB22	HB	2005-05-29	38501	18:50:00	0.784722	4	2	6
1	GB22	HB	2005-05-29	38501	18:55:00	0.788194	0	0	0
1	GB22	HB	2005-05-29	38501	19:00:00	0.791667	0	0	0
1	GB22	HB	2005-05-29	38501	19:05:00	0.795139	0	0	0
1	GB22	HB	2005-05-29	38501	19:10:00	0.798611	3	1	4
1	GB22	HB	2005-05-29	38501	19:15:00	0.802083	82	78	160
1	GB22	HB	2005-05-29	38501	19:20:00	0.805556	58	45	103
1	GB22	HB	2005-05-29	38501	19:25:00	0.809028	69	81	150
1	GB22	HB	2005-05-29	38501	19:30:00	0.8125	74	71	145
1	GB22	HB	2005-05-29	38501	19:35:00	0.815972	81	92	173
1	GB22	HB	2005-05-29	38501	19:40:00	0.819444	64	67	131
1	GB22	HB	2005-05-29	38501	19:45:00	0.822917	68	50	118
1	GB22	HB	2005-05-29	38501	19:50:00	0.826389	44	44	88
1	GB22	HB	2005-05-29	38501	19:55:00	0.829861	66	52	118
1	GB22	HB	2005-05-29	38501	20:00:00	0.833333	75	59	134
1	GB22	HB	2005-05-29	38501	20:05:00	0.836806	50	40	90
1	GB22	HB	2005-05-29	38501	20:10:00	0.840278	61	74	135
1	GB22	HB	2005-05-29	38501	20:15:00	0.84375	58	71	129
1	GB22	HB	2005-05-29	38501	20:20:00	0.847222	61	87	148
1	GB22	HB	2005-05-29	38501	20:25:00	0.850694	66	94	160
1	GB22	HB	2005-05-29	38501	20:30:00	0.854167	58	79	137
1	GB22	HB	2005-05-29	38501	20:35:00	0.857639	73	90	163
1	GB22	HB	2005-05-29	38501	20:40:00	0.861111	66	74	140
1	GB22	HB	2005-05-29	38501	20:45:00	0.864583	61	66	127
1	GB22	HB	2005-05-29	38501	20:50:00	0.868056	59	58	117
1	GB22	HB	2005-05-29	38501	20:55:00	0.871528	63	61	124
1	GB22	HB	2005-05-29	38501	21:00:00	0.875	64	62	126
1	GB22	HB	2005-05-29	38501	21:05:00	0.878472	52	55	107
1	GB22	HB	2005-05-29	38501	21:10:00	0.881944	4	1	5
1	GB22	HB	2005-05-29	38501	21:15:00	0.885417	6	3	9
1	GB22	HB	2005-05-29	38501	21:20:00	0.888889	0	0	0
1	GB22	HB	2005-05-29	38501	21:25:00	0.892361	0	0	0
1	GB22	HB	2005-05-29	38501	21:30:00	0.895833	0	0	0
1	GB22	HB	2005-05-29	38501	21:35:00	0.899306	0	0	0
1	GB22	HB	2005-05-29	38501	21:40:00	0.902778	0	0	0
1	GB22	HB	2005-05-29	38501	21:45:00	0.90625	4	6	10
1	GB22	HB	2005-05-29	38501	21:50:00	0.909722	0	0	0
1	GB22	HB	2005-05-29	38501	21:55:00	0.913194	0	0	0
1	GB22	HB	2005-05-29	38501	22:00:00	0.916667	0	0	0
1	GB22	HB	2005-05-29	38501	22:05:00	0.920139	1	1	2
1	GB22	HB	2005-05-29	38501	22:10:00	0.923611	5	7	12
1	GB22	HB	2005-05-29	38501	22:20:00	0.930556	5	3	8
1	GB22	HB	2005-05-29	38501	22:25:00	0.934028	0	2	2
1	GB22	HB	2005-05-29	38501	22:30:00	0.9375	0	0	0
1	GB22	HB	2005-05-29	38501	22:35:00	0.940972	0	0	0
1	GB22	HB	2005-05-29	38501	22:40:00	0.944444	0	0	0
1	GB22	HB	2005-05-29	38501	22:45:00	0.947917	3	3	6
1	GB22	HB	2005-05-29	38501	22:50:00	0.951389	0	1	1
1	GB22	HB	2005-05-29	38501	22:55:00	0.954861	0	0	0
1	GB22	HB	2005-05-29	38501	23:00:00	0.958333	48	51	99
1	GB22	HB	2005-05-29	38501	23:05:00	0.961806	78	76	154
1	GB22	HB	2005-05-29	38501	23:10:00	0.965278	91	89	180
1	GB22	HB	2005-05-29	38501	23:15:00	0.96875	101	85	186
1	GB22	HB	2005-05-29	38501	23:20:00	0.972222	86	68	154
1	GB22	HB	2005-05-29	38501	23:25:00	0.975694	71	72	143
1	GB22	HB	2005-05-29	38501	23:30:00	0.979167	83	65	148
1	GB22	HB	2005-05-29	38501	23:35:00	0.982639	87	75	162
1	GB22	HB	2005-05-29	38501	23:40:00	0.986111	93	83	176
1	GB22	HB	2005-05-29	38501	23:45:00	0.989583	102	102	204
1	GB22	HB	2005-05-29	38501	23:50:00	0.993056	85	57	142
1	GB22	HB	2005-05-29	38501	23:55:00	0.996528	0	0	0
1	GB22	HB	2005-05-30	38502	00:00:00	0	0	0	0
1	GB22	HB	2005-05-30	38502	00:05:00	0.00347222	0	0	0
1	GB22	HB	2005-05-30	38502	00:10:00	0.00694444	0	0	0
1	GB22	HB	2005-05-30	38502	00:15:00	0.0104167	0	0	0
1	GB22	HB	2005-05-30	38502	00:20:00	0.0138889	0	0	0
1	GB22	HB	2005-05-30	38502	00:25:00	0.0173611	4	1	5
1	GB22	HB	2005-05-30	38502	00:30:00	0.0208333	0	0	0
1	GB22	HB	2005-05-30	38502	00:35:00	0.0243056	0	0	0
1	GB22	HB	2005-05-30	38502	00:40:00	0.0277778	0	0	0
1	GB22	HB	2005-05-30	38502	00:45:00	0.03125	0	0	0
1	GB22	HB	2005-05-30	38502	00:50:00	0.0347222	5	1	6
1	GB22	HB	2005-05-30	38502	00:55:00	0.0381944	2	2	4
1	GB22	HB	2005-05-30	38502	01:00:00	0.0416667	0	0	0
1	GB22	HB	2005-05-30	38502	01:05:00	0.0451389	0	0	0
1	GB22	HB	2005-05-30	38502	01:10:00	0.0486111	0	0	0
1	GB22	HB	2005-05-30	38502	01:15:00	0.0520833	0	0	0
1	GB22	HB	2005-05-30	38502	01:20:00	0.0555556	1	4	5
1	GB22	HB	2005-05-30	38502	01:25:00	0.0590278	4	4	8
1	GB22	HB	2005-05-30	38502	01:30:00	0.0625	1	1	2
1	GB22	HB	2005-05-30	38502	01:35:00	0.0659722	3	1	4
1	GB22	HB	2005-05-30	38502	01:40:00	0.0694444	6	1	7
1	GB22	HB	2005-05-30	38502	01:45:00	0.0729167	11	2	13
1	GB22	HB	2005-05-30	38502	01:50:00	0.0763889	1	1	2
1	GB22	HB	2005-05-30	38502	01:55:00	0.0798611	0	0	0
1	GB22	HB	2005-05-30	38502	02:00:00	0.0833333	0	0	0
1	GB22	HB	2005-05-30	38502	02:05:00	0.0868056	0	0	0
1	GB22	HB	2005-05-30	38502	02:10:00	0.0902778	0	0	0
1	GB22	HB	2005-05-30	38502	02:15:00	0.09375	0	0	0
1	GB22	HB	2005-05-30	38502	02:20:00	0.0972222	1	1	2
1	GB22	HB	2005-05-30	38502	02:25:00	0.100694	1	1	2
1	GB22	HB	2005-05-30	38502	02:30:00	0.104167	0	0	0
1	GB22	HB	2005-05-30	38502	02:35:00	0.107639	0	0	0
1	GB22	HB	2005-05-30	38502	02:40:00	0.111111	0	0	0
1	GB22	HB	2005-05-30	38502	02:45:00	0.114583	0	0	0
1	GB22	HB	2005-05-30	38502	02:50:00	0.118056	0	0	0
1	GB22	HB	2005-05-30	38502	02:55:00	0.121528	0	0	0
1	GB22	HB	2005-05-30	38502	03:00:00	0.125	0	0	0
1	GB22	HB	2005-05-30	38502	03:05:00	0.128472	1	1	2
1	GB22	HB	2005-05-30	38502	03:10:00	0.131944	2	1	3
1	GB22	HB	2005-05-30	38502	03:15:00	0.135417	1	1	2
1	GB22	HB	2005-05-30	38502	03:20:00	0.138889	2	2	4
1	GB22	HB	2005-05-30	38502	03:25:00	0.142361	2	4	6
1	GB22	HB	2005-05-30	38502	03:30:00	0.145833	4	1	5
1	GB22	HB	2005-05-30	38502	03:35:00	0.149306	0	0	0
1	GB22	HB	2005-05-30	38502	03:40:00	0.152778	0	0	0
1	GB22	HB	2005-05-30	38502	03:45:00	0.15625	0	0	0
1	GB22	HB	2005-05-30	38502	03:50:00	0.159722	0	0	0
1	GB22	HB	2005-05-30	38502	03:55:00	0.163194	0	0	0
1	GB22	HB	2005-05-30	38502	04:00:00	0.166667	0	1	1
1	GB22	HB	2005-05-30	38502	04:05:00	0.170139	0	0	0
1	GB22	HB	2005-05-30	38502	04:10:00	0.173611	0	0	0
1	GB22	HB	2005-05-30	38502	04:15:00	0.177083	0	1	1
1	GB22	HB	2005-05-30	38502	04:20:00	0.180556	3	3	6
1	GB22	HB	2005-05-30	38502	04:30:00	0.1875	1	0	1
1	GB22	HB	2005-05-30	38502	04:35:00	0.190972	0	0	0
1	GB22	HB	2005-05-30	38502	04:40:00	0.194444	2	1	3
1	GB22	HB	2005-05-30	38502	04:45:00	0.197917	5	1	6
1	GB22	HB	2005-05-30	38502	04:50:00	0.201389	10	0	10
1	GB22	HB	2005-05-30	38502	04:55:00	0.204861	8	1	9
1	GB22	HB	2005-05-30	38502	05:00:00	0.208333	6	3	9
1	GB22	HB	2005-05-30	38502	05:05:00	0.211806	2	2	4
1	GB22	HB	2005-05-30	38502	05:10:00	0.215278	0	0	0
1	GB22	HB	2005-05-30	38502	05:15:00	0.21875	0	0	0
1	GB22	HB	2005-05-30	38502	05:20:00	0.222222	0	0	0
1	GB22	HB	2005-05-30	38502	05:25:00	0.225694	0	0	0
1	GB22	HB	2005-05-30	38502	05:30:00	0.229167	0	0	0
1	GB22	HB	2005-05-30	38502	05:35:00	0.232639	0	0	0
1	GB22	HB	2005-05-30	38502	05:40:00	0.236111	1	0	1
1	GB22	HB	2005-05-30	38502	05:45:00	0.239583	1	1	2
1	GB22	HB	2005-05-30	38502	05:50:00	0.243056	0	1	1
1	GB22	HB	2005-05-30	38502	05:55:00	0.246528	2	3	5
1	GB22	HB	2005-05-30	38502	06:00:00	0.25	0	0	0
1	GB22	HB	2005-05-30	38502	06:05:00	0.253472	0	0	0
1	GB22	HB	2005-05-30	38502	06:10:00	0.256944	0	0	0
1	GB22	HB	2005-05-30	38502	06:15:00	0.260417	0	0	0
1	GB22	HB	2005-05-30	38502	06:20:00	0.263889	0	0	0
1	GB22	HB	2005-05-30	38502	06:25:00	0.267361	0	0	0
1	GB22	HB	2005-05-30	38502	06:30:00	0.270833	0	0	0
1	GB22	HB	2005-05-30	38502	06:35:00	0.274306	0	0	0
1	GB22	HB	2005-05-30	38502	06:40:00	0.277778	0	0	0
1	GB22	HB	2005-05-30	38502	06:45:00	0.28125	0	1	1
1	GB22	HB	2005-05-30	38502	06:50:00	0.284722	0	0	0
1	GB22	HB	2005-05-30	38502	06:55:00	0.288194	0	0	0
1	GB22	HB	2005-05-30	38502	07:00:00	0.291667	0	0	0
1	GB22	HB	2005-05-30	38502	07:05:00	0.295139	0	0	0
1	GB22	HB	2005-05-30	38502	07:10:00	0.298611	0	1	1
1	GB22	HB	2005-05-30	38502	07:15:00	0.302083	3	3	6
1	GB22	HB	2005-05-30	38502	07:20:00	0.305556	0	1	1
1	GB22	HB	2005-05-30	38502	07:25:00	0.309028	0	0	0
1	GB22	HB	2005-05-30	38502	07:30:00	0.3125	0	0	0
1	GB22	HB	2005-05-30	38502	07:35:00	0.315972	0	0	0
1	GB22	HB	2005-05-30	38502	07:40:00	0.319444	0	0	0
1	GB22	HB	2005-05-30	38502	07:45:00	0.322917	1	1	2
1	GB22	HB	2005-05-30	38502	07:50:00	0.326389	15	18	33
1	GB22	HB	2005-05-30	38502	07:55:00	0.329861	1	1	2
1	GB22	HB	2005-05-30	38502	08:00:00	0.333333	2	1	3
1	GB22	HB	2005-05-30	38502	08:05:00	0.336806	1	1	2
1	GB22	HB	2005-05-30	38502	08:10:00	0.340278	0	0	0
1	GB22	HB	2005-05-30	38502	08:15:00	0.34375	0	0	0
1	GB22	HB	2005-05-30	38502	08:20:00	0.347222	0	2	2
1	GB22	HB	2005-05-30	38502	08:25:00	0.350694	11	8	19
1	GB22	HB	2005-05-30	38502	08:30:00	0.354167	2	2	4
1	GB22	HB	2005-05-30	38502	08:35:00	0.357639	4	0	4
1	GB22	HB	2005-05-30	38502	08:40:00	0.361111	54	32	86
1	GB22	HB	2005-05-30	38502	08:45:00	0.364583	92	64	156
1	GB22	HB	2005-05-30	38502	08:50:00	0.368056	105	78	183
1	GB22	HB	2005-05-30	38502	08:55:00	0.371528	87	74	161
1	GB22	HB	2005-05-30	38502	09:00:00	0.375	83	77	160
1	GB22	HB	2005-05-30	38502	09:05:00	0.378472	64	60	124
1	GB22	HB	2005-05-30	38502	09:10:00	0.381944	50	61	111
1	GB22	HB	2005-05-30	38502	09:15:00	0.385417	72	71	143
1	GB22	HB	2005-05-30	38502	09:20:00	0.388889	52	62	114
1	GB22	HB	2005-05-30	38502	09:25:00	0.392361	53	57	110
1	GB22	HB	2005-05-30	38502	09:30:00	0.395833	72	53	125
1	GB22	HB	2005-05-30	38502	09:35:00	0.399306	76	71	147
1	GB22	HB	2005-05-30	38502	09:40:00	0.402778	63	49	112
1	GB22	HB	2005-05-30	38502	09:45:00	0.40625	82	74	156
1	GB22	HB	2005-05-30	38502	09:50:00	0.409722	64	69	133
1	GB22	HB	2005-05-30	38502	09:55:00	0.413194	59	70	129
1	GB22	HB	2005-05-30	38502	10:00:00	0.416667	60	67	127
1	GB22	HB	2005-05-30	38502	10:05:00	0.420139	76	69	145
1	GB22	HB	2005-05-30	38502	10:10:00	0.423611	51	57	108
1	GB22	HB	2005-05-30	38502	10:15:00	0.427083	29	51	80
1	GB22	HB	2005-05-30	38502	10:20:00	0.430556	69	55	124
1	GB22	HB	2005-05-30	38502	10:25:00	0.434028	59	57	116
1	GB22	HB	2005-05-30	38502	10:30:00	0.4375	69	59	128
1	GB22	HB	2005-05-30	38502	10:35:00	0.440972	68	75	143
1	GB22	HB	2005-05-30	38502	10:40:00	0.444444	40	31	71
1	GB22	HB	2005-05-30	38502	10:45:00	0.447917	3	2	5
1	GB22	HB	2005-05-30	38502	10:55:00	0.454861	2	1	3
1	GB22	HB	2005-05-30	38502	11:00:00	0.458333	1	1	2
1	GB22	HB	2005-05-30	38502	11:05:00	0.461806	1	1	2
1	GB22	HB	2005-05-30	38502	11:10:00	0.465278	11	9	20
1	GB22	HB	2005-05-30	38502	11:15:00	0.46875	16	9	25
1	GB22	HB	2005-05-30	38502	11:20:00	0.472222	10	1	11
1	GB22	HB	2005-05-30	38502	11:25:00	0.475694	3	2	5
1	GB22	HB	2005-05-30	38502	11:30:00	0.479167	2	1	3
1	GB22	HB	2005-05-30	38502	11:35:00	0.482639	1	1	2
1	GB22	HB	2005-05-30	38502	11:40:00	0.486111	6	4	10
1	GB22	HB	2005-05-30	38502	11:45:00	0.489583	0	0	0
1	GB22	HB	2005-05-30	38502	11:50:00	0.493056	1	1	2
1	GB22	HB	2005-05-30	38502	11:55:00	0.496528	1	2	3
1	GB22	HB	2005-05-30	38502	12:00:00	0.5	0	1	1
1	GB22	HB	2005-05-30	38502	12:05:00	0.503472	0	0	0
1	GB22	HB	2005-05-30	38502	12:10:00	0.506944	2	2	4
1	GB22	HB	2005-05-30	38502	12:15:00	0.510417	7	4	11
1	GB22	HB	2005-05-30	38502	12:20:00	0.513889	5	3	8
1	GB22	HB	2005-05-30	38502	12:25:00	0.517361	3	3	6
1	GB22	HB	2005-05-30	38502	12:30:00	0.520833	0	0	0
1	GB22	HB	2005-05-30	38502	12:35:00	0.524306	0	0	0
1	GB22	HB	2005-05-30	38502	12:40:00	0.527778	0	0	0
1	GB22	HB	2005-05-30	38502	12:45:00	0.53125	0	0	0
1	GB22	HB	2005-05-30	38502	12:50:00	0.534722	0	0	0
1	GB22	HB	2005-05-30	38502	12:55:00	0.538194	1	1	2
1	GB22	HB	2005-05-30	38502	13:00:00	0.541667	3	3	6
1	GB22	HB	2005-05-30	38502	13:05:00	0.545139	1	1	2
1	GB22	HB	2005-05-30	38502	13:10:00	0.548611	0	0	0
1	GB22	HB	2005-05-30	38502	13:15:00	0.552083	0	0	0
1	GB22	HB	2005-05-30	38502	13:20:00	0.555556	0	0	0
1	GB22	HB	2005-05-30	38502	13:25:00	0.559028	0	0	0
1	GB22	HB	2005-05-30	38502	13:30:00	0.5625	4	4	8
1	GB22	HB	2005-05-30	38502	13:35:00	0.565972	0	0	0
1	GB22	HB	2005-05-30	38502	13:40:00	0.569444	0	0	0
1	GB22	HB	2005-05-30	38502	13:45:00	0.572917	3	4	7
1	GB22	HB	2005-05-30	38502	13:50:00	0.576389	0	0	0
1	GB22	HB	2005-05-30	38502	13:55:00	0.579861	2	3	5
1	GB22	HB	2005-05-30	38502	14:00:00	0.583333	16	7	23
1	GB22	HB	2005-05-30	38502	14:05:00	0.586806	78	51	129
1	GB22	HB	2005-05-30	38502	14:10:00	0.590278	103	61	164
1	GB22	HB	2005-05-30	38502	14:15:00	0.59375	117	66	183
1	GB22	HB	2005-05-30	38502	14:20:00	0.597222	62	56	118
1	GB22	HB	2005-05-30	38502	14:25:00	0.600694	0	1	1
1	GB22	HB	2005-05-30	38502	14:30:00	0.604167	0	1	1
1	GB22	HB	2005-05-30	38502	14:35:00	0.607639	9	8	17
1	GB22	HB	2005-05-30	38502	14:40:00	0.611111	65	77	142
1	GB22	HB	2005-05-30	38502	14:45:00	0.614583	82	54	136
1	GB22	HB	2005-05-30	38502	14:50:00	0.618056	87	60	147
1	GB22	HB	2005-05-30	38502	14:55:00	0.621528	90	74	164
1	GB22	HB	2005-05-30	38502	15:00:00	0.625	73	52	125
1	GB22	HB	2005-05-30	38502	15:05:00	0.628472	54	43	97
1	GB22	HB	2005-05-30	38502	15:10:00	0.631944	93	57	150
1	GB22	HB	2005-05-30	38502	15:15:00	0.635417	83	55	138
1	GB22	HB	2005-05-30	38502	15:20:00	0.638889	80	58	138
1	GB22	HB	2005-05-30	38502	15:25:00	0.642361	74	68	142
1	GB22	HB	2005-05-30	38502	15:30:00	0.645833	46	35	81
1	GB22	HB	2005-05-30	38502	15:35:00	0.649306	60	46	106
1	GB22	HB	2005-05-30	38502	15:40:00	0.652778	55	47	102
1	GB22	HB	2005-05-30	38502	15:45:00	0.65625	50	50	100
1	GB22	HB	2005-05-30	38502	15:50:00	0.659722	65	42	107
1	GB22	HB	2005-05-30	38502	15:55:00	0.663194	45	31	76
1	GB22	HB	2005-05-30	38502	16:00:00	0.666667	0	0	0
1	GB22	HB	2005-05-30	38502	16:05:00	0.670139	0	0	0
1	GB22	HB	2005-05-30	38502	16:10:00	0.673611	0	0	0
1	GB22	HB	2005-05-30	38502	16:15:00	0.677083	0	0	0
1	GB22	HB	2005-05-30	38502	16:20:00	0.680556	0	0	0
1	GB22	HB	2005-05-30	38502	16:25:00	0.684028	0	0	0
1	GB22	HB	2005-05-30	38502	16:30:00	0.6875	2	3	5
1	GB22	HB	2005-05-30	38502	16:35:00	0.690972	0	3	3
1	GB22	HB	2005-05-30	38502	16:40:00	0.694444	14	30	44
1	GB22	HB	2005-05-30	38502	16:45:00	0.697917	55	49	104
1	GB22	HB	2005-05-30	38502	16:50:00	0.701389	62	50	112
1	GB22	HB	2005-05-30	38502	16:55:00	0.704861	82	59	141
1	GB22	HB	2005-05-30	38502	17:00:00	0.708333	86	61	147
1	GB22	HB	2005-05-30	38502	17:05:00	0.711806	63	57	120
1	GB22	HB	2005-05-30	38502	17:15:00	0.71875	85	77	162
1	GB22	HB	2005-05-30	38502	17:20:00	0.722222	86	67	153
1	GB22	HB	2005-05-30	38502	17:25:00	0.725694	86	63	149
1	GB22	HB	2005-05-30	38502	17:30:00	0.729167	66	69	135
1	GB22	HB	2005-05-30	38502	17:35:00	0.732639	78	61	139
1	GB22	HB	2005-05-30	38502	17:40:00	0.736111	70	60	130
1	GB22	HB	2005-05-30	38502	17:45:00	0.739583	65	56	121
1	GB22	HB	2005-05-30	38502	17:50:00	0.743056	68	71	139
1	GB22	HB	2005-05-30	38502	17:55:00	0.746528	51	57	108
1	GB22	HB	2005-05-30	38502	18:00:00	0.75	69	62	131
1	GB22	HB	2005-05-30	38502	18:05:00	0.753472	76	62	138
1	GB22	HB	2005-05-30	38502	18:10:00	0.756944	40	40	80
1	GB22	HB	2005-05-30	38502	18:15:00	0.760417	45	39	84
1	GB22	HB	2005-05-30	38502	18:20:00	0.763889	40	42	82
1	GB22	HB	2005-05-30	38502	18:25:00	0.767361	0	3	3
1	GB22	HB	2005-05-30	38502	18:30:00	0.770833	0	1	1
1	GB22	HB	2005-05-30	38502	18:35:00	0.774306	1	2	3
1	GB22	HB	2005-05-30	38502	18:40:00	0.777778	3	7	10
1	GB22	HB	2005-05-30	38502	18:45:00	0.78125	0	0	0
1	GB22	HB	2005-05-30	38502	18:50:00	0.784722	0	0	0
1	GB22	HB	2005-05-30	38502	18:55:00	0.788194	1	1	2
1	GB22	HB	2005-05-30	38502	19:00:00	0.791667	0	0	0
1	GB22	HB	2005-05-30	38502	19:05:00	0.795139	0	1	1
1	GB22	HB	2005-05-30	38502	19:10:00	0.798611	5	4	9
1	GB22	HB	2005-05-30	38502	19:15:00	0.802083	0	0	0
1	GB22	HB	2005-05-30	38502	19:20:00	0.805556	4	6	10
1	GB22	HB	2005-05-30	38502	19:25:00	0.809028	21	24	45
1	GB22	HB	2005-05-30	38502	19:30:00	0.8125	63	82	145
1	GB22	HB	2005-05-30	38502	19:35:00	0.815972	72	63	135
1	GB22	HB	2005-05-30	38502	19:40:00	0.819444	87	66	153
1	GB22	HB	2005-05-30	38502	19:45:00	0.822917	85	65	150
1	GB22	HB	2005-05-30	38502	19:50:00	0.826389	86	66	152
1	GB22	HB	2005-05-30	38502	19:55:00	0.829861	81	73	154
1	GB22	HB	2005-05-30	38502	20:00:00	0.833333	77	46	123
1	GB22	HB	2005-05-30	38502	20:05:00	0.836806	88	67	155
1	GB22	HB	2005-05-30	38502	20:10:00	0.840278	105	61	166
1	GB22	HB	2005-05-30	38502	20:15:00	0.84375	107	58	165
1	GB22	HB	2005-05-30	38502	20:20:00	0.847222	115	68	183
1	GB22	HB	2005-05-30	38502	20:25:00	0.850694	93	67	160
1	GB22	HB	2005-05-30	38502	20:30:00	0.854167	85	73	158
1	GB22	HB	2005-05-30	38502	20:35:00	0.857639	96	61	157
1	GB22	HB	2005-05-30	38502	20:40:00	0.861111	96	64	160
1	GB22	HB	2005-05-30	38502	20:45:00	0.864583	105	105	210
1	GB22	HB	2005-05-30	38502	20:50:00	0.868056	102	81	183
1	GB22	HB	2005-05-30	38502	20:55:00	0.871528	7	5	12
1	GB22	HB	2005-05-30	38502	21:00:00	0.875	12	1	13
1	GB22	HB	2005-05-30	38502	21:05:00	0.878472	11	0	11
1	GB22	HB	2005-05-30	38502	21:10:00	0.881944	2	1	3
1	GB22	HB	2005-05-30	38502	21:15:00	0.885417	0	0	0
1	GB22	HB	2005-05-30	38502	21:20:00	0.888889	0	0	0
1	GB22	HB	2005-05-30	38502	21:25:00	0.892361	4	5	9
1	GB22	HB	2005-05-30	38502	21:30:00	0.895833	0	2	2
1	GB22	HB	2005-05-30	38502	21:35:00	0.899306	0	1	1
1	GB22	HB	2005-05-30	38502	21:40:00	0.902778	0	1	1
1	GB22	HB	2005-05-30	38502	21:45:00	0.90625	0	2	2
1	GB22	HB	2005-05-30	38502	21:50:00	0.909722	1	3	4
1	GB22	HB	2005-05-30	38502	21:55:00	0.913194	9	13	22
1	GB22	HB	2005-05-30	38502	22:00:00	0.916667	25	19	44
1	GB22	HB	2005-05-30	38502	22:05:00	0.920139	1	4	5
1	GB22	HB	2005-05-30	38502	22:10:00	0.923611	0	4	4
1	GB22	HB	2005-05-30	38502	22:15:00	0.927083	0	0	0
1	GB22	HB	2005-05-30	38502	22:20:00	0.930556	0	0	0
1	GB22	HB	2005-05-30	38502	22:25:00	0.934028	0	3	3
1	GB22	HB	2005-05-30	38502	22:30:00	0.9375	8	12	20
1	GB22	HB	2005-05-30	38502	22:35:00	0.940972	0	0	0
1	GB22	HB	2005-05-30	38502	22:40:00	0.944444	0	0	0
1	GB22	HB	2005-05-30	38502	22:45:00	0.947917	0	0	0
1	GB22	HB	2005-05-30	38502	22:50:00	0.951389	0	0	0
1	GB22	HB	2005-05-30	38502	22:55:00	0.954861	0	0	0
1	GB22	HB	2005-05-30	38502	23:00:00	0.958333	0	0	0
1	GB22	HB	2005-05-30	38502	23:05:00	0.961806	0	0	0
1	GB22	HB	2005-05-30	38502	23:10:00	0.965278	0	0	0
1	GB22	HB	2005-05-30	38502	23:15:00	0.96875	3	5	8
1	GB22	HB	2005-05-30	38502	23:20:00	0.972222	0	6	6
1	GB22	HB	2005-05-30	38502	23:25:00	0.975694	0	0	0
1	GB22	HB	2005-05-30	38502	23:35:00	0.982639	0	0	0
1	GB22	HB	2005-05-30	38502	23:40:00	0.986111	0	0	0
1	GB22	HB	2005-05-30	38502	23:45:00	0.989583	0	0	0
1	GB22	HB	2005-05-30	38502	23:50:00	0.993056	0	0	0
1	GB22	HB	2005-05-30	38502	23:55:00	0.996528	2	2	4
1	GB22	HB	2005-05-31	38503	00:00:00	0	2	1	3
1	GB22	HB	2005-05-31	38503	00:05:00	0.00347222	0	0	0
1	GB22	HB	2005-05-31	38503	00:10:00	0.00694444	0	0	0
1	GB22	HB	2005-05-31	38503	00:15:00	0.0104167	0	0	0
1	GB22	HB	2005-05-31	38503	00:20:00	0.0138889	0	0	0
1	GB22	HB	2005-05-31	38503	00:25:00	0.0173611	0	0	0
1	GB22	HB	2005-05-31	38503	00:30:00	0.0208333	2	3	5
1	GB22	HB	2005-05-31	38503	00:35:00	0.0243056	4	1	5
1	GB22	HB	2005-05-31	38503	00:40:00	0.0277778	0	0	0
1	GB22	HB	2005-05-31	38503	00:45:00	0.03125	0	0	0
1	GB22	HB	2005-05-31	38503	00:50:00	0.0347222	0	0	0
1	GB22	HB	2005-05-31	38503	00:55:00	0.0381944	0	0	0
1	GB22	HB	2005-05-31	38503	01:00:00	0.0416667	3	3	6
1	GB22	HB	2005-05-31	38503	01:05:00	0.0451389	4	3	7
1	GB22	HB	2005-05-31	38503	01:10:00	0.0486111	2	0	2
1	GB22	HB	2005-05-31	38503	01:15:00	0.0520833	1	0	1
1	GB22	HB	2005-05-31	38503	01:20:00	0.0555556	1	1	2
1	GB22	HB	2005-05-31	38503	01:25:00	0.0590278	0	0	0
1	GB22	HB	2005-05-31	38503	01:30:00	0.0625	0	0	0
1	GB22	HB	2005-05-31	38503	01:35:00	0.0659722	0	0	0
1	GB22	HB	2005-05-31	38503	01:40:00	0.0694444	0	0	0
1	GB22	HB	2005-05-31	38503	01:45:00	0.0729167	1	2	3
1	GB22	HB	2005-05-31	38503	01:50:00	0.0763889	6	6	12
1	GB22	HB	2005-05-31	38503	01:55:00	0.0798611	0	0	0
1	GB22	HB	2005-05-31	38503	02:00:00	0.0833333	0	0	0
1	GB22	HB	2005-05-31	38503	02:05:00	0.0868056	0	0	0
1	GB22	HB	2005-05-31	38503	02:10:00	0.0902778	0	0	0
1	GB22	HB	2005-05-31	38503	02:15:00	0.09375	3	2	5
1	GB22	HB	2005-05-31	38503	02:20:00	0.0972222	0	0	0
1	GB22	HB	2005-05-31	38503	02:25:00	0.100694	0	0	0
1	GB22	HB	2005-05-31	38503	02:30:00	0.104167	0	0	0
1	GB22	HB	2005-05-31	38503	02:35:00	0.107639	0	0	0
1	GB22	HB	2005-05-31	38503	02:40:00	0.111111	2	1	3
1	GB22	HB	2005-05-31	38503	02:45:00	0.114583	3	1	4
1	GB22	HB	2005-05-31	38503	02:50:00	0.118056	0	0	0
1	GB22	HB	2005-05-31	38503	02:55:00	0.121528	0	0	0
1	GB22	HB	2005-05-31	38503	03:00:00	0.125	0	1	1
1	GB22	HB	2005-05-31	38503	03:05:00	0.128472	1	0	1
1	GB22	HB	2005-05-31	38503	03:10:00	0.131944	0	0	0
1	GB22	HB	2005-05-31	38503	03:15:00	0.135417	3	4	7
1	GB22	HB	2005-05-31	38503	03:20:00	0.138889	0	0	0
1	GB22	HB	2005-05-31	38503	03:25:00	0.142361	0	0	0
1	GB22	HB	2005-05-31	38503	03:30:00	0.145833	0	0	0
1	GB22	HB	2005-05-31	38503	03:35:00	0.149306	1	0	1
1	GB22	HB	2005-05-31	38503	03:40:00	0.152778	1	1	2
1	GB22	HB	2005-05-31	38503	03:45:00	0.15625	0	0	0
1	GB22	HB	2005-05-31	38503	03:50:00	0.159722	12	10	22
1	GB22	HB	2005-05-31	38503	03:55:00	0.163194	0	0	0
1	GB22	HB	2005-05-31	38503	04:00:00	0.166667	0	0	0
1	GB22	HB	2005-05-31	38503	04:05:00	0.170139	0	0	0
1	GB22	HB	2005-05-31	38503	04:10:00	0.173611	0	0	0
1	GB22	HB	2005-05-31	38503	04:15:00	0.177083	0	0	0
1	GB22	HB	2005-05-31	38503	04:20:00	0.180556	5	0	5
1	GB22	HB	2005-05-31	38503	04:25:00	0.184028	1	0	1
1	GB22	HB	2005-05-31	38503	04:30:00	0.1875	0	0	0
1	GB22	HB	2005-05-31	38503	04:35:00	0.190972	1	0	1
1	GB22	HB	2005-05-31	38503	04:40:00	0.194444	4	3	7
1	GB22	HB	2005-05-31	38503	04:45:00	0.197917	1	2	3
1	GB22	HB	2005-05-31	38503	04:50:00	0.201389	0	0	0
1	GB22	HB	2005-05-31	38503	04:55:00	0.204861	0	0	0
1	GB22	HB	2005-05-31	38503	05:00:00	0.208333	1	2	3
1	GB22	HB	2005-05-31	38503	05:05:00	0.211806	68	144	212
1	GB22	HB	2005-05-31	38503	05:10:00	0.215278	60	186	246
1	GB22	HB	2005-05-31	38503	05:15:00	0.21875	108	121	229
1	GB22	HB	2005-05-31	38503	05:20:00	0.222222	135	181	316
1	GB22	HB	2005-05-31	38503	05:25:00	0.225694	73	88	161
1	GB22	HB	2005-05-31	38503	05:30:00	0.229167	71	66	137
1	GB22	HB	2005-05-31	38503	05:35:00	0.232639	75	85	160
1	GB22	HB	2005-05-31	38503	05:40:00	0.236111	92	99	191
1	GB22	HB	2005-05-31	38503	05:45:00	0.239583	168	237	405
1	GB22	HB	2005-05-31	38503	05:55:00	0.246528	61	90	151
1	GB22	HB	2005-05-31	38503	06:00:00	0.25	56	73	129
1	GB22	HB	2005-05-31	38503	06:05:00	0.253472	44	65	109
1	GB22	HB	2005-05-31	38503	06:10:00	0.256944	55	63	118
1	GB22	HB	2005-05-31	38503	06:15:00	0.260417	64	83	147
1	GB22	HB	2005-05-31	38503	06:20:00	0.263889	67	81	148
1	GB22	HB	2005-05-31	38503	06:25:00	0.267361	74	89	163
1	GB22	HB	2005-05-31	38503	06:30:00	0.270833	72	80	152
1	GB22	HB	2005-05-31	38503	06:35:00	0.274306	97	132	229
1	GB22	HB	2005-05-31	38503	06:40:00	0.277778	60	63	123
1	GB22	HB	2005-05-31	38503	06:45:00	0.28125	75	76	151
1	GB22	HB	2005-05-31	38503	06:50:00	0.284722	59	45	104
1	GB22	HB	2005-05-31	38503	06:55:00	0.288194	53	47	100
1	GB22	HB	2005-05-31	38503	07:00:00	0.291667	44	43	87
1	GB22	HB	2005-05-31	38503	07:05:00	0.295139	57	46	103
1	GB22	HB	2005-05-31	38503	07:10:00	0.298611	58	50	108
1	GB22	HB	2005-05-31	38503	07:15:00	0.302083	40	71	111
1	GB22	HB	2005-05-31	38503	07:20:00	0.305556	50	60	110
1	GB22	HB	2005-05-31	38503	07:25:00	0.309028	55	82	137
1	GB22	HB	2005-05-31	38503	07:30:00	0.3125	64	73	137
1	GB22	HB	2005-05-31	38503	07:35:00	0.315972	50	48	98
1	GB22	HB	2005-05-31	38503	07:40:00	0.319444	52	57	109
1	GB22	HB	2005-05-31	38503	07:45:00	0.322917	67	67	134
1	GB22	HB	2005-05-31	38503	07:50:00	0.326389	63	70	133
1	GB22	HB	2005-05-31	38503	07:55:00	0.329861	67	60	127
1	GB22	HB	2005-05-31	38503	08:00:00	0.333333	64	95	159
1	GB22	HB	2005-05-31	38503	08:05:00	0.336806	50	67	117
1	GB22	HB	2005-05-31	38503	08:10:00	0.340278	51	57	108
1	GB22	HB	2005-05-31	38503	08:15:00	0.34375	71	106	177
1	GB22	HB	2005-05-31	38503	08:20:00	0.347222	36	47	83
1	GB22	HB	2005-05-31	38503	08:25:00	0.350694	1	0	1
1	GB22	HB	2005-05-31	38503	08:30:00	0.354167	0	0	0
1	GB22	HB	2005-05-31	38503	08:35:00	0.357639	13	14	27
1	GB22	HB	2005-05-31	38503	08:40:00	0.361111	41	59	100
1	GB22	HB	2005-05-31	38503	08:45:00	0.364583	33	30	63
1	GB22	HB	2005-05-31	38503	08:50:00	0.368056	37	32	69
1	GB22	HB	2005-05-31	38503	08:55:00	0.371528	0	0	0
1	GB22	HB	2005-05-31	38503	09:00:00	0.375	0	0	0
1	GB22	HB	2005-05-31	38503	09:05:00	0.378472	0	0	0
1	GB22	HB	2005-05-31	38503	09:10:00	0.381944	0	0	0
1	GB22	HB	2005-05-31	38503	09:15:00	0.385417	1	1	2
1	GB22	HB	2005-05-31	38503	09:20:00	0.388889	0	0	0
1	GB22	HB	2005-05-31	38503	09:25:00	0.392361	3	3	6
1	GB22	HB	2005-05-31	38503	09:30:00	0.395833	0	0	0
1	GB22	HB	2005-05-31	38503	09:35:00	0.399306	0	1	1
1	GB22	HB	2005-05-31	38503	09:40:00	0.402778	0	0	0
1	GB22	HB	2005-05-31	38503	09:45:00	0.40625	0	0	0
1	GB22	HB	2005-05-31	38503	09:50:00	0.409722	0	0	0
1	GB22	HB	2005-05-31	38503	09:55:00	0.413194	0	0	0
1	GB22	HB	2005-05-31	38503	10:00:00	0.416667	0	1	1
1	GB22	HB	2005-05-31	38503	10:05:00	0.420139	3	5	8
1	GB22	HB	2005-05-31	38503	10:10:00	0.423611	0	0	0
1	GB22	HB	2005-05-31	38503	10:15:00	0.427083	0	0	0
1	GB22	HB	2005-05-31	38503	10:20:00	0.430556	0	0	0
1	GB22	HB	2005-05-31	38503	10:25:00	0.434028	0	0	0
1	GB22	HB	2005-05-31	38503	10:30:00	0.4375	0	0	0
1	GB22	HB	2005-05-31	38503	10:35:00	0.440972	0	0	0
1	GB22	HB	2005-05-31	38503	10:40:00	0.444444	0	0	0
1	GB22	HB	2005-05-31	38503	10:45:00	0.447917	1	0	1
1	GB22	HB	2005-05-31	38503	10:50:00	0.451389	3	3	6
1	GB22	HB	2005-05-31	38503	10:55:00	0.454861	1	0	1
1	GB22	HB	2005-05-31	38503	11:00:00	0.458333	5	0	5
1	GB22	HB	2005-05-31	38503	11:05:00	0.461806	8	0	8
1	GB22	HB	2005-05-31	38503	11:10:00	0.465278	1	2	3
1	GB22	HB	2005-05-31	38503	11:15:00	0.46875	0	1	1
1	GB22	HB	2005-05-31	38503	11:20:00	0.472222	0	0	0
1	GB22	HB	2005-05-31	38503	11:25:00	0.475694	1	2	3
1	GB22	HB	2005-05-31	38503	11:30:00	0.479167	48	35	83
1	GB22	HB	2005-05-31	38503	11:35:00	0.482639	64	54	118
1	GB22	HB	2005-05-31	38503	11:40:00	0.486111	58	45	103
1	GB22	HB	2005-05-31	38503	11:45:00	0.489583	80	95	175
1	GB22	HB	2005-05-31	38503	11:50:00	0.493056	62	81	143
1	GB22	HB	2005-05-31	38503	11:55:00	0.496528	73	89	162
1	GB22	HB	2005-05-31	38503	12:00:00	0.5	64	77	141
1	GB22	HB	2005-05-31	38503	12:05:00	0.503472	70	94	164
1	GB22	HB	2005-05-31	38503	12:15:00	0.510417	69	90	159
1	GB22	HB	2005-05-31	38503	12:20:00	0.513889	61	84	145
1	GB22	HB	2005-05-31	38503	12:25:00	0.517361	67	93	160
1	GB22	HB	2005-05-31	38503	12:30:00	0.520833	63	79	142
1	GB22	HB	2005-05-31	38503	12:35:00	0.524306	64	77	141
1	GB22	HB	2005-05-31	38503	12:40:00	0.527778	72	134	206
1	GB22	HB	2005-05-31	38503	12:45:00	0.53125	1	2	3
1	GB22	HB	2005-05-31	38503	12:50:00	0.534722	0	0	0
1	GB22	HB	2005-05-31	38503	12:55:00	0.538194	1	1	2
1	GB22	HB	2005-05-31	38503	13:00:00	0.541667	2	2	4
1	GB22	HB	2005-05-31	38503	13:05:00	0.545139	9	5	14
1	GB22	HB	2005-05-31	38503	13:10:00	0.548611	2	3	5
1	GB22	HB	2005-05-31	38503	13:15:00	0.552083	1	1	2
1	GB22	HB	2005-05-31	38503	13:20:00	0.555556	7	10	17
1	GB22	HB	2005-05-31	38503	13:25:00	0.559028	0	0	0
1	GB22	HB	2005-05-31	38503	13:30:00	0.5625	0	0	0
1	GB22	HB	2005-05-31	38503	13:35:00	0.565972	1	1	2
1	GB22	HB	2005-05-31	38503	13:40:00	0.569444	4	5	9
1	GB22	HB	2005-05-31	38503	13:45:00	0.572917	2	2	4
1	GB22	HB	2005-05-31	38503	13:50:00	0.576389	0	0	0
1	GB22	HB	2005-05-31	38503	13:55:00	0.579861	3	4	7
1	GB22	HB	2005-05-31	38503	14:00:00	0.583333	64	70	134
1	GB22	HB	2005-05-31	38503	14:05:00	0.586806	63	70	133
1	GB22	HB	2005-05-31	38503	14:10:00	0.590278	86	116	202
1	GB22	HB	2005-05-31	38503	14:15:00	0.59375	74	99	173
1	GB22	HB	2005-05-31	38503	14:20:00	0.597222	56	62	118
1	GB22	HB	2005-05-31	38503	14:25:00	0.600694	65	79	144
1	GB22	HB	2005-05-31	38503	14:30:00	0.604167	68	75	143
1	GB22	HB	2005-05-31	38503	14:35:00	0.607639	65	67	132
1	GB22	HB	2005-05-31	38503	14:40:00	0.611111	73	69	142
1	GB22	HB	2005-05-31	38503	14:45:00	0.614583	133	158	291
1	GB22	HB	2005-05-31	38503	14:50:00	0.618056	210	253	463
1	GB22	HB	2005-05-31	38503	14:55:00	0.621528	118	234	352
1	GB22	HB	2005-05-31	38503	15:00:00	0.625	63	191	254
1	GB22	HB	2005-05-31	38503	15:05:00	0.628472	69	123	192
1	GB22	HB	2005-05-31	38503	15:10:00	0.631944	118	163	281
1	GB22	HB	2005-05-31	38503	15:15:00	0.635417	69	84	153
1	GB22	HB	2005-05-31	38503	15:20:00	0.638889	61	59	120
1	GB22	HB	2005-05-31	38503	15:25:00	0.642361	80	93	173
1	GB22	HB	2005-05-31	38503	15:30:00	0.645833	88	84	172
1	GB22	HB	2005-05-31	38503	15:35:00	0.649306	84	86	170
1	GB22	HB	2005-05-31	38503	15:40:00	0.652778	98	88	186
1	GB22	HB	2005-05-31	38503	15:45:00	0.65625	97	91	188
1	GB22	HB	2005-05-31	38503	15:50:00	0.659722	104	150	254
1	GB22	HB	2005-05-31	38503	15:55:00	0.663194	139	198	337
1	GB22	HB	2005-05-31	38503	16:00:00	0.666667	70	103	173
1	GB22	HB	2005-05-31	38503	16:05:00	0.670139	49	69	118
1	GB22	HB	2005-05-31	38503	16:10:00	0.673611	65	99	164
1	GB22	HB	2005-05-31	38503	16:15:00	0.677083	53	73	126
1	GB22	HB	2005-05-31	38503	16:20:00	0.680556	14	20	34
1	GB22	HB	2005-05-31	38503	16:25:00	0.684028	0	0	0
1	GB22	HB	2005-05-31	38503	16:30:00	0.6875	0	0	0
1	GB22	HB	2005-05-31	38503	16:35:00	0.690972	0	1	1
1	GB22	HB	2005-05-31	38503	16:40:00	0.694444	0	0	0
1	GB22	HB	2005-05-31	38503	16:45:00	0.697917	0	4	4
1	GB22	HB	2005-05-31	38503	16:50:00	0.701389	0	0	0
1	GB22	HB	2005-05-31	38503	16:55:00	0.704861	0	0	0
1	GB22	HB	2005-05-31	38503	17:00:00	0.708333	4	3	7
1	GB22	HB	2005-05-31	38503	17:05:00	0.711806	0	2	2
1	GB22	HB	2005-05-31	38503	17:10:00	0.715278	0	1	1
1	GB22	HB	2005-05-31	38503	17:15:00	0.71875	0	1	1
1	GB22	HB	2005-05-31	38503	17:20:00	0.722222	2	2	4
1	GB22	HB	2005-05-31	38503	17:25:00	0.725694	0	0	0
1	GB22	HB	2005-05-31	38503	17:30:00	0.729167	0	0	0
1	GB22	HB	2005-05-31	38503	17:35:00	0.732639	2	2	4
1	GB22	HB	2005-05-31	38503	17:40:00	0.736111	6	23	29
1	GB22	HB	2005-05-31	38503	17:45:00	0.739583	3	4	7
1	GB22	HB	2005-05-31	38503	17:50:00	0.743056	31	59	90
1	GB22	HB	2005-05-31	38503	17:55:00	0.746528	71	88	159
1	GB22	HB	2005-05-31	38503	18:00:00	0.75	62	87	149
1	GB22	HB	2005-05-31	38503	18:05:00	0.753472	73	80	153
1	GB22	HB	2005-05-31	38503	18:10:00	0.756944	72	80	152
1	GB22	HB	2005-05-31	38503	18:15:00	0.760417	70	65	135
1	GB22	HB	2005-05-31	38503	18:20:00	0.763889	71	97	168
1	GB22	HB	2005-05-31	38503	18:25:00	0.767361	80	112	192
1	GB22	HB	2005-05-31	38503	18:35:00	0.774306	78	90	168
1	GB22	HB	2005-05-31	38503	18:40:00	0.777778	76	117	193
1	GB22	HB	2005-05-31	38503	18:45:00	0.78125	135	197	332
1	GB22	HB	2005-05-31	38503	18:50:00	0.784722	76	138	214
1	GB22	HB	2005-05-31	38503	18:55:00	0.788194	73	76	149
1	GB22	HB	2005-05-31	38503	19:00:00	0.791667	58	59	117
1	GB22	HB	2005-05-31	38503	19:05:00	0.795139	59	73	132
1	GB22	HB	2005-05-31	38503	19:10:00	0.798611	61	64	125
1	GB22	HB	2005-05-31	38503	19:15:00	0.802083	63	69	132
1	GB22	HB	2005-05-31	38503	19:20:00	0.805556	142	181	323
1	GB22	HB	2005-05-31	38503	19:25:00	0.809028	53	66	119
1	GB22	HB	2005-05-31	38503	19:30:00	0.8125	64	67	131
1	GB22	HB	2005-05-31	38503	19:35:00	0.815972	56	59	115
1	GB22	HB	2005-05-31	38503	19:40:00	0.819444	61	59	120
1	GB22	HB	2005-05-31	38503	19:45:00	0.822917	60	62	122
1	GB22	HB	2005-05-31	38503	19:50:00	0.826389	63	65	128
1	GB22	HB	2005-05-31	38503	19:55:00	0.829861	54	47	101
1	GB22	HB	2005-05-31	38503	20:00:00	0.833333	50	54	104
1	GB22	HB	2005-05-31	38503	20:05:00	0.836806	63	59	122
1	GB22	HB	2005-05-31	38503	20:10:00	0.840278	62	60	122
1	GB22	HB	2005-05-31	38503	20:15:00	0.84375	104	149	253
1	GB22	HB	2005-05-31	38503	20:20:00	0.847222	124	171	295
1	GB22	HB	2005-05-31	38503	20:25:00	0.850694	29	53	82
1	GB22	HB	2005-05-31	38503	20:30:00	0.854167	5	3	8
1	GB22	HB	2005-05-31	38503	20:35:00	0.857639	1	3	4
1	GB22	HB	2005-05-31	38503	20:40:00	0.861111	3	2	5
1	GB22	HB	2005-05-31	38503	20:45:00	0.864583	0	0	0
1	GB22	HB	2005-05-31	38503	20:50:00	0.868056	0	0	0
1	GB22	HB	2005-05-31	38503	20:55:00	0.871528	0	0	0
1	GB22	HB	2005-05-31	38503	21:00:00	0.875	5	5	10
1	GB22	HB	2005-05-31	38503	21:05:00	0.878472	1	1	2
1	GB22	HB	2005-05-31	38503	21:10:00	0.881944	0	0	0
1	GB22	HB	2005-05-31	38503	21:15:00	0.885417	0	2	2
1	GB22	HB	2005-05-31	38503	21:20:00	0.888889	0	2	2
1	GB22	HB	2005-05-31	38503	21:25:00	0.892361	2	2	4
1	GB22	HB	2005-05-31	38503	21:30:00	0.895833	0	0	0
1	GB22	HB	2005-05-31	38503	21:35:00	0.899306	0	0	0
1	GB22	HB	2005-05-31	38503	21:40:00	0.902778	1	2	3
1	GB22	HB	2005-05-31	38503	21:45:00	0.90625	5	3	8
1	GB22	HB	2005-05-31	38503	21:50:00	0.909722	3	3	6
1	GB22	HB	2005-05-31	38503	21:55:00	0.913194	0	0	0
1	GB22	HB	2005-05-31	38503	22:00:00	0.916667	2	2	4
1	GB22	HB	2005-05-31	38503	22:05:00	0.920139	4	3	7
1	GB22	HB	2005-05-31	38503	22:10:00	0.923611	1	0	1
1	GB22	HB	2005-05-31	38503	22:15:00	0.927083	0	0	0
1	GB22	HB	2005-05-31	38503	22:20:00	0.930556	0	0	0
1	GB22	HB	2005-05-31	38503	22:25:00	0.934028	0	0	0
1	GB22	HB	2005-05-31	38503	22:30:00	0.9375	1	0	1
1	GB22	HB	2005-05-31	38503	22:35:00	0.940972	1	1	2
1	GB22	HB	2005-05-31	38503	22:40:00	0.944444	1	0	1
1	GB22	HB	2005-05-31	38503	22:45:00	0.947917	0	0	0
1	GB22	HB	2005-05-31	38503	22:50:00	0.951389	4	3	7
1	GB22	HB	2005-05-31	38503	22:55:00	0.954861	2	2	4
1	GB22	HB	2005-05-31	38503	23:00:00	0.958333	0	0	0
1	GB22	HB	2005-05-31	38503	23:05:00	0.961806	0	0	0
1	GB22	HB	2005-05-31	38503	23:10:00	0.965278	1	0	1
1	GB22	HB	2005-05-31	38503	23:15:00	0.96875	0	0	0
1	GB22	HB	2005-05-31	38503	23:20:00	0.972222	0	0	0
1	GB22	HB	2005-05-31	38503	23:25:00	0.975694	0	0	0
1	GB22	HB	2005-05-31	38503	23:30:00	0.979167	0	0	0
1	GB22	HB	2005-05-31	38503	23:35:00	0.982639	0	0	0
1	GB22	HB	2005-05-31	38503	23:40:00	0.986111	4	4	8
1	GB22	HB	2005-05-31	38503	23:45:00	0.989583	0	0	0
1	GB22	HB	2005-05-31	38503	23:50:00	0.993056	1	1	2
1	GB22	HB	2005-05-31	38503	23:55:00	0.996528	0	0	0
1	GB22	HB	2005-06-01	38504	00:00:00	0	0	2	2
1	GB22	HB	2005-06-01	38504	00:05:00	0.00347222	0	0	0
1	GB22	HB	2005-06-01	38504	00:10:00	0.00694444	0	0	0
1	GB22	HB	2005-06-01	38504	00:15:00	0.0104167	0	0	0
1	GB22	HB	2005-06-01	38504	00:20:00	0.0138889	0	0	0
1	GB22	HB	2005-06-01	38504	00:25:00	0.0173611	0	0	0
1	GB22	HB	2005-06-01	38504	00:30:00	0.0208333	0	0	0
1	GB22	HB	2005-06-01	38504	00:35:00	0.0243056	0	0	0
1	GB22	HB	2005-06-01	38504	00:40:00	0.0277778	0	0	0
1	GB22	HB	2005-06-01	38504	00:45:00	0.03125	0	0	0
1	GB22	HB	2005-06-01	38504	00:50:00	0.0347222	4	4	8
1	GB22	HB	2005-06-01	38504	01:00:00	0.0416667	1	1	2
1	GB22	HB	2005-06-01	38504	01:05:00	0.0451389	0	0	0
1	GB22	HB	2005-06-01	38504	01:10:00	0.0486111	4	4	8
1	GB22	HB	2005-06-01	38504	01:15:00	0.0520833	0	0	0
1	GB22	HB	2005-06-01	38504	01:20:00	0.0555556	0	0	0
1	GB22	HB	2005-06-01	38504	01:25:00	0.0590278	0	0	0
1	GB22	HB	2005-06-01	38504	01:30:00	0.0625	0	0	0
1	GB22	HB	2005-06-01	38504	01:35:00	0.0659722	0	0	0
1	GB22	HB	2005-06-01	38504	01:40:00	0.0694444	0	0	0
1	GB22	HB	2005-06-01	38504	01:45:00	0.0729167	0	0	0
1	GB22	HB	2005-06-01	38504	01:50:00	0.0763889	1	1	2
1	GB22	HB	2005-06-01	38504	01:55:00	0.0798611	0	0	0
1	GB22	HB	2005-06-01	38504	02:00:00	0.0833333	0	0	0
1	GB22	HB	2005-06-01	38504	02:05:00	0.0868056	0	0	0
1	GB22	HB	2005-06-01	38504	02:10:00	0.0902778	1	0	1
1	GB22	HB	2005-06-01	38504	02:15:00	0.09375	4	4	8
1	GB22	HB	2005-06-01	38504	02:20:00	0.0972222	0	0	0
1	GB22	HB	2005-06-01	38504	02:25:00	0.100694	0	0	0
1	GB22	HB	2005-06-01	38504	02:30:00	0.104167	0	0	0
1	GB22	HB	2005-06-01	38504	02:35:00	0.107639	0	0	0
1	GB22	HB	2005-06-01	38504	02:40:00	0.111111	0	0	0
1	GB22	HB	2005-06-01	38504	02:45:00	0.114583	5	1	6
1	GB22	HB	2005-06-01	38504	02:50:00	0.118056	9	0	9
1	GB22	HB	2005-06-01	38504	02:55:00	0.121528	0	0	0
1	GB22	HB	2005-06-01	38504	03:00:00	0.125	0	0	0
1	GB22	HB	2005-06-01	38504	03:05:00	0.128472	1	0	1
1	GB22	HB	2005-06-01	38504	03:10:00	0.131944	2	0	2
1	GB22	HB	2005-06-01	38504	03:15:00	0.135417	3	1	4
1	GB22	HB	2005-06-01	38504	03:20:00	0.138889	6	0	6
1	GB22	HB	2005-06-01	38504	03:25:00	0.142361	0	0	0
1	GB22	HB	2005-06-01	38504	03:30:00	0.145833	0	0	0
1	GB22	HB	2005-06-01	38504	03:35:00	0.149306	1	0	1
1	GB22	HB	2005-06-01	38504	03:40:00	0.152778	4	3	7
1	GB22	HB	2005-06-01	38504	03:45:00	0.15625	3	3	6
1	GB22	HB	2005-06-01	38504	03:50:00	0.159722	1	1	2
1	GB22	HB	2005-06-01	38504	03:55:00	0.163194	1	0	1
1	GB22	HB	2005-06-01	38504	04:00:00	0.166667	1	1	2
1	GB22	HB	2005-06-01	38504	04:05:00	0.170139	0	0	0
1	GB22	HB	2005-06-01	38504	04:10:00	0.173611	0	0	0
1	GB22	HB	2005-06-01	38504	04:15:00	0.177083	0	0	0
1	GB22	HB	2005-06-01	38504	04:20:00	0.180556	1	0	1
1	GB22	HB	2005-06-01	38504	04:25:00	0.184028	7	12	19
1	GB22	HB	2005-06-01	38504	04:30:00	0.1875	0	0	0
1	GB22	HB	2005-06-01	38504	04:35:00	0.190972	0	0	0
1	GB22	HB	2005-06-01	38504	04:40:00	0.194444	1	2	3
1	GB22	HB	2005-06-01	38504	04:45:00	0.197917	3	6	9
1	GB22	HB	2005-06-01	38504	04:50:00	0.201389	11	13	24
1	GB22	HB	2005-06-01	38504	04:55:00	0.204861	45	88	133
1	GB22	HB	2005-06-01	38504	05:00:00	0.208333	55	76	131
1	GB22	HB	2005-06-01	38504	05:05:00	0.211806	70	81	151
1	GB22	HB	2005-06-01	38504	05:10:00	0.215278	108	145	253
1	GB22	HB	2005-06-01	38504	05:15:00	0.21875	80	121	201
1	GB22	HB	2005-06-01	38504	05:20:00	0.222222	148	229	377
1	GB22	HB	2005-06-01	38504	05:25:00	0.225694	39	40	79
1	GB22	HB	2005-06-01	38504	05:30:00	0.229167	53	54	107
1	GB22	HB	2005-06-01	38504	05:35:00	0.232639	63	79	142
1	GB22	HB	2005-06-01	38504	05:40:00	0.236111	56	53	109
1	GB22	HB	2005-06-01	38504	05:45:00	0.239583	71	66	137
1	GB22	HB	2005-06-01	38504	05:50:00	0.243056	70	91	161
1	GB22	HB	2005-06-01	38504	05:55:00	0.246528	69	100	169
1	GB22	HB	2005-06-01	38504	06:00:00	0.25	98	134	232
1	GB22	HB	2005-06-01	38504	06:05:00	0.253472	43	58	101
1	GB22	HB	2005-06-01	38504	06:10:00	0.256944	55	77	132
1	GB22	HB	2005-06-01	38504	06:15:00	0.260417	62	79	141
1	GB22	HB	2005-06-01	38504	06:20:00	0.263889	60	75	135
1	GB22	HB	2005-06-01	38504	06:25:00	0.267361	75	96	171
1	GB22	HB	2005-06-01	38504	06:30:00	0.270833	62	79	141
1	GB22	HB	2005-06-01	38504	06:35:00	0.274306	64	98	162
1	GB22	HB	2005-06-01	38504	06:40:00	0.277778	72	88	160
1	GB22	HB	2005-06-01	38504	06:45:00	0.28125	61	89	150
1	GB22	HB	2005-06-01	38504	06:50:00	0.284722	49	79	128
1	GB22	HB	2005-06-01	38504	06:55:00	0.288194	54	78	132
1	GB22	HB	2005-06-01	38504	07:00:00	0.291667	58	93	151
1	GB22	HB	2005-06-01	38504	07:05:00	0.295139	45	62	107
1	GB22	HB	2005-06-01	38504	07:10:00	0.298611	6	4	10
1	GB22	HB	2005-06-01	38504	07:20:00	0.305556	0	0	0
1	GB22	HB	2005-06-01	38504	07:25:00	0.309028	0	0	0
1	GB22	HB	2005-06-01	38504	07:30:00	0.3125	0	0	0
1	GB22	HB	2005-06-01	38504	07:35:00	0.315972	0	2	2
1	GB22	HB	2005-06-01	38504	07:40:00	0.319444	0	0	0
1	GB22	HB	2005-06-01	38504	07:45:00	0.322917	2	2	4
1	GB22	HB	2005-06-01	38504	07:50:00	0.326389	1	1	2
1	GB22	HB	2005-06-01	38504	07:55:00	0.329861	5	6	11
1	GB22	HB	2005-06-01	38504	08:00:00	0.333333	0	0	0
1	GB22	HB	2005-06-01	38504	08:05:00	0.336806	0	0	0
1	GB22	HB	2005-06-01	38504	08:10:00	0.340278	0	0	0
1	GB22	HB	2005-06-01	38504	08:15:00	0.34375	0	0	0
1	GB22	HB	2005-06-01	38504	08:20:00	0.347222	0	0	0
1	GB22	HB	2005-06-01	38504	08:25:00	0.350694	6	5	11
1	GB22	HB	2005-06-01	38504	08:30:00	0.354167	5	2	7
1	GB22	HB	2005-06-01	38504	08:35:00	0.357639	0	0	0
1	GB22	HB	2005-06-01	38504	08:40:00	0.361111	0	0	0
1	GB22	HB	2005-06-01	38504	08:45:00	0.364583	0	0	0
1	GB22	HB	2005-06-01	38504	08:50:00	0.368056	0	0	0
1	GB22	HB	2005-06-01	38504	08:55:00	0.371528	0	1	1
1	GB22	HB	2005-06-01	38504	09:00:00	0.375	5	4	9
1	GB22	HB	2005-06-01	38504	09:05:00	0.378472	0	1	1
1	GB22	HB	2005-06-01	38504	09:10:00	0.381944	0	0	0
1	GB22	HB	2005-06-01	38504	09:15:00	0.385417	0	0	0
1	GB22	HB	2005-06-01	38504	09:20:00	0.388889	0	1	1
1	GB22	HB	2005-06-01	38504	09:25:00	0.392361	48	47	95
1	GB22	HB	2005-06-01	38504	09:30:00	0.395833	77	71	148
1	GB22	HB	2005-06-01	38504	09:35:00	0.399306	93	71	164
1	GB22	HB	2005-06-01	38504	09:40:00	0.402778	96	66	162
1	GB22	HB	2005-06-01	38504	09:45:00	0.40625	94	63	157
1	GB22	HB	2005-06-01	38504	09:50:00	0.409722	87	62	149
1	GB22	HB	2005-06-01	38504	09:55:00	0.413194	90	65	155
1	GB22	HB	2005-06-01	38504	10:00:00	0.416667	95	70	165
1	GB22	HB	2005-06-01	38504	10:05:00	0.420139	95	56	151
1	GB22	HB	2005-06-01	38504	10:10:00	0.423611	88	61	149
1	GB22	HB	2005-06-01	38504	10:15:00	0.427083	98	64	162
1	GB22	HB	2005-06-01	38504	10:20:00	0.430556	91	62	153
1	GB22	HB	2005-06-01	38504	10:25:00	0.434028	92	88	180
1	GB22	HB	2005-06-01	38504	10:30:00	0.4375	85	93	178
1	GB22	HB	2005-06-01	38504	10:35:00	0.440972	58	85	143
1	GB22	HB	2005-06-01	38504	10:40:00	0.444444	70	80	150
1	GB22	HB	2005-06-01	38504	10:45:00	0.447917	76	79	155
1	GB22	HB	2005-06-01	38504	10:50:00	0.451389	72	73	145
1	GB22	HB	2005-06-01	38504	10:55:00	0.454861	70	75	145
1	GB22	HB	2005-06-01	38504	11:00:00	0.458333	77	78	155
1	GB22	HB	2005-06-01	38504	11:05:00	0.461806	64	75	139
1	GB22	HB	2005-06-01	38504	11:10:00	0.465278	63	67	130
1	GB22	HB	2005-06-01	38504	11:15:00	0.46875	82	88	170
1	GB22	HB	2005-06-01	38504	11:20:00	0.472222	68	86	154
1	GB22	HB	2005-06-01	38504	11:25:00	0.475694	72	90	162
1	GB22	HB	2005-06-01	38504	11:30:00	0.479167	3	2	5
1	GB22	HB	2005-06-01	38504	11:35:00	0.482639	0	0	0
1	GB22	HB	2005-06-01	38504	11:40:00	0.486111	0	0	0
1	GB22	HB	2005-06-01	38504	11:45:00	0.489583	0	0	0
1	GB22	HB	2005-06-01	38504	11:50:00	0.493056	0	0	0
1	GB22	HB	2005-06-01	38504	11:55:00	0.496528	0	0	0
1	GB22	HB	2005-06-01	38504	12:00:00	0.5	1	0	1
1	GB22	HB	2005-06-01	38504	12:05:00	0.503472	2	2	4
1	GB22	HB	2005-06-01	38504	12:10:00	0.506944	3	1	4
1	GB22	HB	2005-06-01	38504	12:15:00	0.510417	0	0	0
1	GB22	HB	2005-06-01	38504	12:20:00	0.513889	0	0	0
1	GB22	HB	2005-06-01	38504	12:25:00	0.517361	0	0	0
1	GB22	HB	2005-06-01	38504	12:30:00	0.520833	1	0	1
1	GB22	HB	2005-06-01	38504	12:35:00	0.524306	0	0	0
1	GB22	HB	2005-06-01	38504	12:40:00	0.527778	0	0	0
1	GB22	HB	2005-06-01	38504	12:45:00	0.53125	3	2	5
1	GB22	HB	2005-06-01	38504	12:50:00	0.534722	0	0	0
1	GB22	HB	2005-06-01	38504	12:55:00	0.538194	0	0	0
1	GB22	HB	2005-06-01	38504	13:00:00	0.541667	2	0	2
1	GB22	HB	2005-06-01	38504	13:05:00	0.545139	0	0	0
1	GB22	HB	2005-06-01	38504	13:10:00	0.548611	2	2	4
1	GB22	HB	2005-06-01	38504	13:15:00	0.552083	1	1	2
1	GB22	HB	2005-06-01	38504	13:20:00	0.555556	0	0	0
1	GB22	HB	2005-06-01	38504	13:30:00	0.5625	0	0	0
1	GB22	HB	2005-06-01	38504	13:35:00	0.565972	118	135	253
1	GB22	HB	2005-06-01	38504	13:40:00	0.569444	255	255	510
1	GB22	HB	2005-06-01	38504	13:45:00	0.572917	113	165	278
1	GB22	HB	2005-06-01	38504	13:50:00	0.576389	28	41	69
1	GB22	HB	2005-06-01	38504	13:55:00	0.579861	27	38	65
1	GB22	HB	2005-06-01	38504	14:00:00	0.583333	27	28	55
1	GB22	HB	2005-06-01	38504	14:05:00	0.586806	32	27	59
1	GB22	HB	2005-06-01	38504	14:10:00	0.590278	41	41	82
1	GB22	HB	2005-06-01	38504	14:15:00	0.59375	50	53	103
1	GB22	HB	2005-06-01	38504	14:20:00	0.597222	38	38	76
1	GB22	HB	2005-06-01	38504	14:25:00	0.600694	72	78	150
1	GB22	HB	2005-06-01	38504	14:30:00	0.604167	23	41	64
1	GB22	HB	2005-06-01	38504	14:35:00	0.607639	31	74	105
1	GB22	HB	2005-06-01	38504	14:40:00	0.611111	15	26	41
1	GB22	HB	2005-06-01	38504	14:45:00	0.614583	11	23	34
1	GB22	HB	2005-06-01	38504	14:50:00	0.618056	43	116	159
1	GB22	HB	2005-06-01	38504	14:55:00	0.621528	110	230	340
1	GB22	HB	2005-06-01	38504	15:00:00	0.625	64	88	152
1	GB22	HB	2005-06-01	38504	15:05:00	0.628472	67	89	156
1	GB22	HB	2005-06-01	38504	15:10:00	0.631944	52	62	114
1	GB22	HB	2005-06-01	38504	15:15:00	0.635417	65	101	166
1	GB22	HB	2005-06-01	38504	15:20:00	0.638889	56	86	142
1	GB22	HB	2005-06-01	38504	15:25:00	0.642361	63	85	148
1	GB22	HB	2005-06-01	38504	15:30:00	0.645833	55	72	127
1	GB22	HB	2005-06-01	38504	15:35:00	0.649306	63	79	142
1	GB22	HB	2005-06-01	38504	15:40:00	0.652778	67	80	147
1	GB22	HB	2005-06-01	38504	15:45:00	0.65625	72	80	152
1	GB22	HB	2005-06-01	38504	15:50:00	0.659722	70	88	158
1	GB22	HB	2005-06-01	38504	15:55:00	0.663194	50	53	103
1	GB22	HB	2005-06-01	38504	16:00:00	0.666667	6	5	11
1	GB22	HB	2005-06-01	38504	16:05:00	0.670139	0	0	0
1	GB22	HB	2005-06-01	38504	16:10:00	0.673611	2	3	5
1	GB22	HB	2005-06-01	38504	16:15:00	0.677083	0	0	0
1	GB22	HB	2005-06-01	38504	16:20:00	0.680556	0	0	0
1	GB22	HB	2005-06-01	38504	16:25:00	0.684028	0	0	0
1	GB22	HB	2005-06-01	38504	16:30:00	0.6875	0	1	1
1	GB22	HB	2005-06-01	38504	16:35:00	0.690972	1	2	3
1	GB22	HB	2005-06-01	38504	16:40:00	0.694444	1	2	3
1	GB22	HB	2005-06-01	38504	16:45:00	0.697917	1	1	2
1	GB22	HB	2005-06-01	38504	16:50:00	0.701389	1	1	2
1	GB22	HB	2005-06-01	38504	16:55:00	0.704861	0	0	0
1	GB22	HB	2005-06-01	38504	17:00:00	0.708333	0	0	0
1	GB22	HB	2005-06-01	38504	17:05:00	0.711806	0	0	0
1	GB22	HB	2005-06-01	38504	17:10:00	0.715278	3	2	5
1	GB22	HB	2005-06-01	38504	17:15:00	0.71875	0	0	0
1	GB22	HB	2005-06-01	38504	17:20:00	0.722222	0	0	0
1	GB22	HB	2005-06-01	38504	17:25:00	0.725694	6	0	6
1	GB22	HB	2005-06-01	38504	17:30:00	0.729167	5	0	5
1	GB22	HB	2005-06-01	38504	17:35:00	0.732639	4	4	8
1	GB22	HB	2005-06-01	38504	17:40:00	0.736111	3	3	6
1	GB22	HB	2005-06-01	38504	17:45:00	0.739583	2	2	4
1	GB22	HB	2005-06-01	38504	17:50:00	0.743056	1	0	1
1	GB22	HB	2005-06-01	38504	17:55:00	0.746528	2	1	3
1	GB22	HB	2005-06-01	38504	18:00:00	0.75	1	0	1
1	GB22	HB	2005-06-01	38504	18:05:00	0.753472	2	2	4
[truncated: 371,332+ more rows]
